# Supplementary material for: Integrated cross-study datasets of genetic dependencies in cancer
Source: Nat Commun. 2021 Mar 12;12:1661. doi: 10.1038/s41467-021-21898-7 (PMC7955067; doi:10.1038/s41467-021-21898-7)
Supplement: Supplementary file 6 — Supplementary Data 3 [file 41467_2021_21898_MOESM6_ESM.xls]

## Sheet: Description and legend
Supplementary Data 3 - List of significant tissue specific biomarker and dependency associations under the three different pre-processing methods and four batch correction pipelines
CFE	Cancer Functional Event. Potential biomarkers comprising driver mutations, copy number and hypermethylated gene promoters frequently observed in patient tumours
GENE	A gene targeted with CRISPR-cas9
delta	Difference in means of the gene fitness effect, splitting cell lines into two groups based on absense/presence of the CFE
effect size	Difference in means divided by the pooled standard deviation
p-value	P-value indicating significance of difference of the gene fitness effect between the two groups
no. positive	Number of cell lines with the CFE
no. negative	Number of cell lines without the CFE
tissue	Tissue of origin for the cell lines tested
FDR	False discovery rate - adjusted p-value for the test of association between CFE and dependency
Different sheets refer to different batch correction pipelines (as specified by the sheet name), different tables within each sheet refer to different pre-processing method (as specified in the header)
Tests are based on two-sided t-test assuming equal variance. P-values are multiple hypothesis corrected using Benjamini Hochberg

## Sheet: ComBat
CRISPRcleanR										CCR-JACKS										CERES
CFE	GENE	delta	effect_size	p-value	no. positive	no. negative	tissue	FDR		CFE	GENE	delta	effect_size	p-value	no. positive	no. negative	tissue	FDR		CFE	GENE	delta	effect_size	p-value	no. positive	no. negative	tissue	FDR
NRAS_mut	NRAS	-2.90786	11.6301	1.23312e-15	4	19	Skin	1.04578e-10		BRAF_mut	RAF1	0.804434	3.45679	3.61192e-07	17	6	Skin	0.0102105		BRAF_mut	RAF1	1.51751	3.29156	7.56304e-07	17	6	Skin	0.02138
NRAS_mut	RAF1	-1.38631	3.65608	1.40415e-06	4	19	Skin	0.0396938		NRAS_mut	NRAS	-1.29967	9.02485	1.89043e-13	4	19	Skin	1.60322e-08		NRAS_mut	NRAS	-2.31825	10.7343	6.1391e-15	4	19	Skin	5.20639e-10
L.16p13.3..2	SOS1	-0.777255	3.97781	2.28376e-06	3	20	Skin	0.0484197		NRAS_mut	RAF1	-0.944022	4.19729	1.7453e-07	4	19	Skin	0.00740068		NRAS_mut	RAF1	-1.7665	3.87466	5.95592e-07	4	19	Skin	0.02138
G.3p14.1..FOXP1.MITF.	NLRP4	-0.692655	4.01886	3.4215e-07	4	19	Skin	0.0145083		chr17.44656490.44657494.ARL17A._HypMET	PIP5K1B	-0.294462	3.70275	1.16715e-06	19	4	Skin	0.0247456		KRAS_mut	KRAS	-1.53974	3.02512	7.68895e-07	5	27	Ovary	0.0199916
KRAS_mut	KRAS	-1.57665	2.93914	1.25778e-06	5	27	Ovary	0.0143035		BRCA2_mut	RELB	-0.237188	3.5315	2.28919e-06	3	29	Ovary	0.0337351		MACF1_mut	WRN	-1.9869	4.8425	6.52061e-09	3	29	Ovary	0.000508617
MACF1_mut	WRN	-1.86127	4.25795	8.385e-08	3	29	Ovary	0.00392773		KRAS_mut	KRAS	-0.806837	3.59408	3.1779e-08	5	27	Ovary	0.00123941		MLL2_mut	WRN	-1.61566	3.43233	4.32189e-07	4	28	Ovary	0.0134846
MLL2_mut	WRN	-1.6344	3.71661	1.00709e-07	4	28	Ovary	0.00392773		MACF1_mut	WRN	-1.17597	4.78356	8.39308e-09	3	29	Ovary	0.000654673		ZNF292_mut	WRN	-1.95653	4.62183	1.68804e-08	3	29	Ovary	0.00087666
MYH11_mut	WRN	-1.74734	3.65668	1.28441e-06	3	29	Ovary	0.0143035		MLL2_mut	WRN	-0.934996	3.23048	1.23413e-06	4	28	Ovary	0.0240661		L.4q28.3..PCDH18.	DOCK5	-0.914359	4.55611	2.2478e-08	3	29	Ovary	0.00087666
RB1_mut	FAIM	-0.575346	3.2994	6.72046e-06	3	29	Ovary	0.0436838		MYH11_mut	WRN	-1.02195	3.38557	4.50257e-06	3	29	Ovary	0.0381495		G.3q26.33..SOX2.	POGZ	-0.557121	2.65059	2.10807e-06	6	26	Ovary	0.0411082
SMARCA4_mut	FGFR1	-0.733048	3.17975	1.60907e-06	4	28	Ovary	0.0156888		SMARCA4_mut	FGFR1	-0.493642	3.05565	3.08607e-06	4	28	Ovary	0.0381495		L.3p26.3..SRGAP3.	STXBP3	-1.22436	3.23186	1.22523e-06	4	28	Ovary	0.0273056
SMARCA4_mut	NABP2	-0.782139	2.90951	6.66525e-06	4	28	Ovary	0.0436838		SMARCA4_mut	NABP2	-0.273082	2.9804	4.58625e-06	4	28	Ovary	0.0381495		L.22q13.2..ARFGAP3.	IL6ST	-0.627779	3.51854	2.43067e-06	3	29	Ovary	0.0421325
TP53_mut	TP53	-1.05265	2.06939	4.7954e-06	21	11	Ovary	0.0412554		TP53_mut	MDM2	0.70818	2.18161	2.05477e-06	21	11	Ovary	0.0337351		MSI	WRN	-1.49081	3.67058	4.7844e-09	6	26	Ovary	0.000508617
ZNF292_mut	WRN	-1.99753	5.27448	1.06344e-09	3	29	Ovary	0.0001659		TP53_mut	TP53	-0.980078	2.25967	1.14279e-06	21	11	Ovary	0.0240661		BCLAF1_mut	NCOA4	-1.25278	3.6323	8.02886e-07	3	33	Large Intestine	0.0158037
ZNF292_mut	ZNF521	0.368846	3.64822	1.33548e-06	3	29	Ovary	0.0143035		ZNF292_mut	WRN	-1.15404	4.52415	2.58501e-08	3	29	Ovary	0.00123941		BMPR2_mut	WRN	-1.55396	2.32196	7.81257e-07	9	27	Large Intestine	0.0158037
L.10q26.2.	SYVN1	-1.26119	3.84858	5.32608e-07	3	29	Ovary	0.010386		L.10q26.2.	SYVN1	-0.525594	3.37881	4.64632e-06	3	29	Ovary	0.0381495		BRAF_mut	BRAF	-0.923667	2.22507	1.65853e-06	9	27	Large Intestine	0.0296781
L.10q26.3.	SYVN1	-1.26119	3.84858	5.32608e-07	3	29	Ovary	0.010386		L.10q26.3.	SYVN1	-0.525594	3.37881	4.64632e-06	3	29	Ovary	0.0381495		CHD8_mut	CORO1A	-0.453174	2.56315	1.92366e-06	6	30	Large Intestine	0.0315538
L.10q26.3..1	SYVN1	-1.26119	3.84858	5.32608e-07	3	29	Ovary	0.010386		L.10q26.3..1	SYVN1	-0.525594	3.37881	4.64632e-06	3	29	Ovary	0.0381495		KRAS_mut	KRAS	-1.4308	2.13487	3.36787e-07	21	15	Large Intestine	0.0110486
L.10q26.3..2	SYVN1	-1.26119	3.84858	5.32608e-07	3	29	Ovary	0.010386		L.10q26.3..2	SYVN1	-0.525594	3.37881	4.64632e-06	3	29	Ovary	0.0381495		LRPPRC_mut	DMXL1	-0.860406	3.65137	7.30524e-07	3	33	Large Intestine	0.0158037
G.8q11.23..SOX17.	RDH10	-0.944342	3.36196	5.02459e-06	3	29	Ovary	0.0412554		G.8q11.23..SOX17.	SATB2	-0.176214	4.01419	2.50796e-07	3	29	Ovary	0.00782498		MLL2_mut	WRN	-1.9151	4.29119	6.70492e-13	9	27	Large Intestine	6.59884e-08
G.8q11.23..SOX17.	SATB2	-0.612746	3.64184	1.37531e-06	3	29	Ovary	0.0143035		G.8q11.23..SOX17.	SNRPD2	0.609004	3.32942	5.84502e-06	3	29	Ovary	0.045592		SETDB1_mut	SLC5A3	-1.42288	3.94506	1.71739e-07	3	33	Large Intestine	0.00676088
L.9q21.11..GNAQ.NTRK2.PCSK5.TJP2.	SERF2	-0.474683	3.05974	6.31102e-07	5	27	Ovary	0.0109393		G.8q11.23..SOX17.	SNRPE	0.549515	3.4129	3.9661e-06	3	29	Ovary	0.0381495		TP53_mut	MDM2	1.33525	3.042	1.54987e-09	26	10	Large Intestine	0.00010169
G.12q14.1..MDM2.NUP107.SRGAP1.	PTRH2	0.992596	3.33192	5.77739e-06	3	29	Ovary	0.0436838		G.12q14.1..MDM2.NUP107.SRGAP1.	PTRH2	0.624269	3.71626	9.7649e-07	3	29	Ovary	0.0240661		TP53_mut	MDM4	0.71972	2.30881	4.67593e-07	26	10	Large Intestine	0.0131485
L.4q28.3..PCDH18.	DOCK5	-0.642567	3.73182	9.09151e-07	3	29	Ovary	0.014183		L.4q28.3..PCDH18.	DOCK5	-0.496908	3.52321	2.37871e-06	3	29	Ovary	0.0337351		TP53_mut	TP53	-1.05612	2.66106	2.87527e-08	26	10	Large Intestine	0.00141489
L.3p26.3..SRGAP3.	STXBP3	-1.09716	3.25985	1.0587e-06	4	28	Ovary	0.0143035		MSI	WRN	-0.881201	3.61021	6.75263e-09	6	26	Ovary	0.000654673		L.17p11.2.	SCAP	1.67618	3.0119	2.24839e-06	4	32	Large Intestine	0.0340434
G.20q13.2..ARFGAP1.GNAS.	ACOX1	-0.607583	3.45681	3.23522e-06	3	29	Ovary	0.0296885		ARID4A_mut	CASS4	0.820992	4.0714	9.25656e-08	3	33	Large Intestine	0.00303671		MSI	WRN	-1.80398	4.07342	5.15209e-13	11	25	Large Intestine	6.59884e-08
L.22q11.1.	NEDD4L	-0.581062	3.31529	6.24174e-06	3	29	Ovary	0.0436838		BMPR2_mut	WRN	-0.850576	2.34157	6.71014e-07	9	27	Large Intestine	0.01651		ARID1A_mut	ARID1B	-1.43168	3.94236	2.81115e-08	3	48	Haematopoietic and Lymphoid	0.000753478
L.22q13.2..ARFGAP3.	IL6ST	-0.63389	3.31401	6.27901e-06	3	29	Ovary	0.0436838		DHX9_mut	AGPAT5	-0.363312	3.28005	4.6145e-06	3	33	Large Intestine	0.045415		ARID1A_mut	SMARCAL1	-1.02887	3.67111	1.40347e-07	3	48	Haematopoietic and Lymphoid	0.00144682
MSI	WRN	-1.46001	3.66557	4.92275e-09	6	26	Ovary	0.000383982		DHX9_mut	ENTR1	0.957841	5.11671	6.5558e-10	3	33	Large Intestine	4.30139e-05		ARID1A_mut	KDELR1	-0.948258	2.92162	1.05513e-05	3	48	Haematopoietic and Lymphoid	0.0188539
ARID4A_mut	CASS4	1.01429	3.96422	1.56343e-07	3	33	Large Intestine	0.00769347		HNF1A_mut	PDE12	-0.658595	3.38851	2.69192e-06	3	33	Large Intestine	0.0402816		EP300_mut	TTC7A	-1.70033	2.30419	5.39405e-05	4	47	Haematopoietic and Lymphoid	0.0449
ASXL2_mut	IDE	0.80195	3.31513	3.87643e-06	3	33	Large Intestine	0.0448836		KRAS_mut	KRAS	-0.640774	1.87642	3.30711e-06	21	15	Large Intestine	0.0406849		EZH2_mut	DOCK2	-0.851622	1.94449	4.56955e-05	6	45	Haematopoietic and Lymphoid	0.0428247
BMPR2_mut	WRN	-1.57255	2.27844	1.09528e-06	9	27	Large Intestine	0.0239451		MLL2_mut	WRN	-1.04579	4.32553	5.40915e-13	9	27	Large Intestine	5.32358e-08		EZH2_mut	TMEM201	-0.520801	1.95521	4.21028e-05	6	45	Haematopoietic and Lymphoid	0.0420777
DHX9_mut	ENTR1	1.23375	4.66066	5.45818e-09	3	33	Large Intestine	0.000358122		RASA1_mut	MYLIP	-0.562569	3.89999	2.14271e-07	3	33	Large Intestine	0.00602518		KRAS_mut	ATXN7	-0.636658	2.33929	4.50232e-05	4	47	Haematopoietic and Lymphoid	0.042796
KRAS_mut	KRAS	-1.50018	1.94015	1.88e-06	21	15	Large Intestine	0.0252681		SIN3A_mut	NACA	0.533844	3.37041	2.94527e-06	3	33	Large Intestine	0.0402816		KRAS_mut	KRAS	-1.64805	3.59049	9.69534e-09	4	47	Haematopoietic and Lymphoid	0.000324833
LRPPRC_mut	DMXL1	-0.87716	3.80631	3.39782e-07	3	33	Large Intestine	0.0111469		TP53_mut	MDM2	0.727403	2.80253	9.59036e-09	26	10	Large Intestine	0.000471932		KRAS_mut	P4HA3	-0.453302	2.62375	7.19845e-06	4	47	Haematopoietic and Lymphoid	0.0160095
MLL2_mut	WRN	-1.9935	4.72056	4.91116e-14	9	27	Large Intestine	9.66694e-09		TP53_mut	MDM4	0.327032	2.07462	3.06968e-06	26	10	Large Intestine	0.0402816		MLL2_mut	PRDX6	-0.530889	1.68338	6.40328e-05	8	43	Haematopoietic and Lymphoid	0.0478278
NUP98_mut	DARS2	-0.896888	3.29477	4.28899e-06	3	33	Large Intestine	0.0469016		TP53_mut	TP53	-0.698834	2.6291	3.69181e-08	26	10	Large Intestine	0.00145336		NRAS_mut	NRAS	-1.85081	5.25824	7.71289e-20	10	41	Haematopoietic and Lymphoid	1.03365e-14
NUP98_mut	PPCDC	-0.819562	3.51397	1.44364e-06	3	33	Large Intestine	0.0239451		TRIO_mut	SERF2	-0.20388	2.89864	4.26384e-06	4	32	Large Intestine	0.045415		TP53_mut	MDM2	0.960811	1.60714	8.10306e-07	30	21	Haematopoietic and Lymphoid	0.00375408
POLR2B_mut	SEC24C	-0.480929	3.54507	1.23717e-06	3	33	Large Intestine	0.0239451		ZFHX3_mut	CASS4	0.603611	2.72571	2.41238e-06	5	31	Large Intestine	0.0395702		TP53_mut	MDM4	0.923835	1.50125	2.97863e-06	30	21	Haematopoietic and Lymphoid	0.00950438
RASA1_mut	MYLIP	-1.3692	3.60269	9.29721e-07	3	33	Large Intestine	0.0228753		G.3q26.1.	TDP2	-0.457548	2.74662	2.11832e-06	5	31	Large Intestine	0.0379056		TP53_mut	PPM1D	0.741316	1.32352	2.5248e-05	30	21	Haematopoietic and Lymphoid	0.0316227
TP53_mut	MDM2	1.23375	2.27279	6.2401e-07	26	10	Large Intestine	0.0175468		G.20q11.21..ASXL1.	MSMO1	-0.278322	2.29338	4.52434e-06	7	29	Large Intestine	0.045415		TP53_mut	DTL	-0.427395	1.29041	3.72707e-05	30	21	Haematopoietic and Lymphoid	0.0387199
TP53_mut	MDM4	0.504907	2.15701	1.58145e-06	26	10	Large Intestine	0.0239451		G.13q22.1.	RAB23	-0.305196	3.43897	2.095e-06	3	33	Large Intestine	0.0379056		L.18q22.1.	CCND1	-1.24353	2.55875	1.10007e-05	5	46	Haematopoietic and Lymphoid	0.0193983
TP53_mut	TP53	-0.777367	2.3951	2.34723e-07	26	10	Large Intestine	0.00924038		chr19.37957726.37958390.ZNF569._HypMET	ZBTB38	0.228459	2.91712	3.84099e-06	32	4	Large Intestine	0.0444732		L.18q22.1..1	GRHPR	-0.285263	1.37287	6.33287e-05	14	37	Haematopoietic and Lymphoid	0.0478278
ZFHX3_mut	CASS4	0.764508	2.79791	1.54018e-06	5	31	Large Intestine	0.0239451		chr3.139258152.139258731.RBP1._HypMET	SLC4A8	0.0996245	2.90362	7.99359e-07	31	5	Large Intestine	0.0174825		L.10q23.33.	ALDH18A1	-1.07936	2.86386	1.46823e-05	3	48	Haematopoietic and Lymphoid	0.0234246
L.6q14.1..SYNCRIP.ZNF292.	YAP1	-0.789848	1.94707	3.76603e-06	12	24	Large Intestine	0.0448836		MSI	WRN	-0.988466	4.1747	2.64554e-13	11	25	Large Intestine	5.20737e-08		L.10q24.1.	ALDH18A1	-1.07936	2.86386	1.46823e-05	3	48	Haematopoietic and Lymphoid	0.0234246
G.13q32.1..ERCC5.ING1.IRS2.TFDP1.	FAR1	-0.596669	3.03934	1.92557e-06	4	32	Large Intestine	0.0252681		ARID1A_mut	ARID1B	-0.699558	3.66275	1.47468e-07	3	48	Haematopoietic and Lymphoid	0.00530042		L.10q24.2.	ALDH18A1	-1.07936	2.86386	1.46823e-05	3	48	Haematopoietic and Lymphoid	0.0234246
MSI	WRN	-1.86116	4.28042	1.33306e-13	11	25	Large Intestine	1.31197e-08		ARID1A_mut	PCNA	0.815965	3.17797	2.53814e-06	3	48	Haematopoietic and Lymphoid	0.0165578		L.11q14.1..MED17.	STAT3	-1.5987	3.31586	1.06148e-06	3	48	Haematopoietic and Lymphoid	0.00458887
ARID1A_mut	ARID1B	-1.49143	4.8567	1.28197e-10	3	48	Haematopoietic and Lymphoid	5.7268e-06		ASXL1_mut	BCR	-0.534876	2.34305	8.40628e-06	5	46	Haematopoietic and Lymphoid	0.0234703		L.11q14.1..MED17.	RASA2	-1.64276	3.70569	1.04545e-07	3	48	Haematopoietic and Lymphoid	0.00131078
ARID1A_mut	SMARCAL1	-0.949164	3.86497	4.44933e-08	3	48	Haematopoietic and Lymphoid	0.000448783		ASXL1_mut	DLL1	-0.180069	2.49388	2.78181e-06	5	46	Haematopoietic and Lymphoid	0.0165578		L.11q24.2.	BCL6	-1.54626	2.69609	3.79e-05	3	48	Haematopoietic and Lymphoid	0.0387726
ARID1A_mut	PCNA	2.02089	2.86492	1.52961e-05	3	48	Haematopoietic and Lymphoid	0.0186553		ASXL1_mut	NOCT	-0.226742	2.20038	2.35231e-05	5	46	Haematopoietic and Lymphoid	0.0413135		L.11q24.2.	ITSN2	-1.43461	2.96969	8.0038e-06	3	48	Haematopoietic and Lymphoid	0.0160095
ARID1A_mut	KDELR1	-0.851728	2.86525	1.45663e-05	3	48	Haematopoietic and Lymphoid	0.0183804		CREBBP_mut	PCNA	0.572638	2.18048	7.78179e-06	6	45	Haematopoietic and Lymphoid	0.0229597		L.11q24.2.	MEF2B	-2.0285	2.96257	8.33877e-06	3	48	Haematopoietic and Lymphoid	0.0161961
ASXL1_mut	DLL1	-0.496963	2.75778	3.89091e-07	5	46	Haematopoietic and Lymphoid	0.00186635		EZH2_mut	TTC7A	-0.642829	1.98357	3.38753e-05	6	45	Haematopoietic and Lymphoid	0.0483807		L.11q24.2..1	BCL6	-1.54626	2.69609	3.79e-05	3	48	Haematopoietic and Lymphoid	0.0387726
CREBBP_mut	PCNA	1.52279	2.19242	7.08708e-06	6	45	Haematopoietic and Lymphoid	0.0124971		KRAS_mut	KRAS	-0.845736	3.44169	2.68724e-08	4	47	Haematopoietic and Lymphoid	0.00180067		L.11q24.2..1	ITSN2	-1.43461	2.96969	8.0038e-06	3	48	Haematopoietic and Lymphoid	0.0160095
EP300_mut	MEF2B	-1.21823	2.33596	4.40722e-05	4	47	Haematopoietic and Lymphoid	0.0388577		KRAS_mut	PUS3	0.387605	2.4803	1.74028e-05	4	47	Haematopoietic and Lymphoid	0.0343872		L.11q24.2..1	MEF2B	-2.0285	2.96257	8.33877e-06	3	48	Haematopoietic and Lymphoid	0.0161961
EP300_mut	TTC7A	-1.43985	2.5065	1.46752e-05	4	47	Haematopoietic and Lymphoid	0.0183804		NRAS_mut	NRAS	-1.05043	4.92364	1.05887e-18	10	41	Haematopoietic and Lymphoid	1.41905e-13		G.8q24.21..MYC.	RELA	-0.79738	2.11952	4.17749e-05	5	46	Haematopoietic and Lymphoid	0.0420777
EP300_mut	SPATS1	0.64186	2.51591	1.3801e-05	4	47	Haematopoietic and Lymphoid	0.0181329		PIK3CA_mut	RUSC1	0.336072	2.77442	2.43956e-05	3	48	Haematopoietic and Lymphoid	0.0413848		L.16p13.3..CREBBP.	DUSP1	-0.780035	2.63333	5.37797e-05	3	48	Haematopoietic and Lymphoid	0.0449
EZH2_mut	DOCK2	-0.736218	1.99173	3.18149e-05	6	45	Haematopoietic and Lymphoid	0.0318187		TET2_mut	NPB	0.455701	2.88234	1.32119e-05	3	48	Haematopoietic and Lymphoid	0.0310633		L.16p13.3..CREBBP.	TULP1	-0.77551	2.72315	3.25641e-05	3	48	Haematopoietic and Lymphoid	0.0357714
EZH2_mut	EBF1	-1.59046	1.93884	4.77084e-05	6	45	Haematopoietic and Lymphoid	0.0401618		TP53_mut	MDM2	0.489574	1.42198	7.79461e-06	30	21	Haematopoietic and Lymphoid	0.0229597		L.16p13.3..CREBBP.	CEP78	-0.674789	2.76345	2.59538e-05	3	48	Haematopoietic and Lymphoid	0.0322058
EZH2_mut	TTC7A	-1.19066	2.06399	1.81893e-05	6	45	Haematopoietic and Lymphoid	0.021383		TP53_mut	MDM4	0.423652	1.29346	3.59606e-05	30	21	Haematopoietic and Lymphoid	0.0486797		L.16p13.3..CREBBP.	SSH1	-0.622065	2.65604	4.73982e-05	3	48	Haematopoietic and Lymphoid	0.043351
KRAS_mut	KRAS	-1.71619	3.99706	6.0349e-10	4	47	Haematopoietic and Lymphoid	1.15539e-05		TP53_mut	PPM1D	0.420486	1.36769	1.49463e-05	30	21	Haematopoietic and Lymphoid	0.0321073		G.12p12.3..KRAS.	LIN7B	-0.560694	2.60688	6.22718e-05	3	48	Haematopoietic and Lymphoid	0.0478278
KRAS_mut	P4HA3	-0.345894	2.38867	3.28999e-05	4	47	Haematopoietic and Lymphoid	0.0324199		L.18q22.1.	CCND1	-0.672453	2.53552	1.2792e-05	5	46	Haematopoietic and Lymphoid	0.0310633		G.12p12.3..KRAS.	XPR1	-1.38406	3.34516	8.92885e-07	3	48	Haematopoietic and Lymphoid	0.0039887
KRAS_mut	TLE3	-0.643388	2.36244	3.72145e-05	4	47	Haematopoietic and Lymphoid	0.0356238		L.10q23.33.	ALDH18A1	-0.485366	2.77848	2.38427e-05	3	48	Haematopoietic and Lymphoid	0.0413135		L.5q21.1..APC.	MZT1	-0.705421	1.91146	5.87571e-05	6	45	Haematopoietic and Lymphoid	0.0470855
NRAS_mut	NRAS	-2.15211	5.77887	1.61247e-21	10	41	Haematopoietic and Lymphoid	2.16097e-16		L.10q24.1.	ALDH18A1	-0.485366	2.77848	2.38427e-05	3	48	Haematopoietic and Lymphoid	0.0413135		L.5q21.1..APC.	TLE2	0.492473	1.90283	6.57377e-05	6	45	Haematopoietic and Lymphoid	0.0478278
PTEN_mut	SPATS1	0.55093	2.11048	4.45269e-05	5	46	Haematopoietic and Lymphoid	0.0389176		L.10q24.2.	ALDH18A1	-0.485366	2.77848	2.38427e-05	3	48	Haematopoietic and Lymphoid	0.0413135		L.6q23.1.	FBXO42	-1.36844	2.65198	4.84831e-05	3	48	Haematopoietic and Lymphoid	0.0436074
TP53_mut	MDM2	0.824952	1.44509	5.89589e-06	30	21	Haematopoietic and Lymphoid	0.0115358		L.11q14.1..MED17.	RPGRIP1	0.809269	2.907	1.14737e-05	3	48	Haematopoietic and Lymphoid	0.0295703		L.6q23.1.	XBP1	-0.89415	2.74685	2.85012e-05	3	48	Haematopoietic and Lymphoid	0.0344109
TP53_mut	MDM4	0.759163	1.36624	1.5208e-05	30	21	Haematopoietic and Lymphoid	0.0186553		L.11q14.1..MED17.	STAT3	-0.63479	3.63636	1.58203e-07	3	48	Haematopoietic and Lymphoid	0.00530042		L.6q25.1.	XBP1	-0.972517	3.11402	3.46781e-06	3	48	Haematopoietic and Lymphoid	0.0103276
L.18q22.1.	CCND1	-1.45167	2.93893	8.91808e-07	5	46	Haematopoietic and Lymphoid	0.00286111		L.11q14.1..MED17.	PPWD1	0.621673	2.72576	3.20905e-05	3	48	Haematopoietic and Lymphoid	0.0483807		L.6q25.2.	XBP1	-0.972517	3.11402	3.46781e-06	3	48	Haematopoietic and Lymphoid	0.0103276
L.10q23.33.	ALDH18A1	-0.898015	2.62175	5.73472e-05	3	48	Haematopoietic and Lymphoid	0.0444005		L.11q14.1..MED17.	RASA2	-0.335822	3.00127	6.67098e-06	3	48	Haematopoietic and Lymphoid	0.020822		G.3q26.1.	DERL1	-0.7439	2.22195	5.2541e-06	6	45	Haematopoietic and Lymphoid	0.013652
L.10q24.1.	ALDH18A1	-0.898015	2.62175	5.73472e-05	3	48	Haematopoietic and Lymphoid	0.0444005		L.11q24.2.	BCL6	-0.739335	3.13387	3.08878e-06	3	48	Haematopoietic and Lymphoid	0.0165578		G.3q26.1.	KRAS	-1.16596	2.25167	4.14845e-06	6	45	Haematopoietic and Lymphoid	0.0118289
L.10q24.2.	ALDH18A1	-0.898015	2.62175	5.73472e-05	3	48	Haematopoietic and Lymphoid	0.0444005		L.11q24.2.	ITSN2	-0.278599	3.20917	1.98828e-06	3	48	Haematopoietic and Lymphoid	0.0165578		G.1q21.2..PIP5K1A.SETDB1.	FGFR3	-0.801682	2.05782	6.44379e-05	5	46	Haematopoietic and Lymphoid	0.0478278
L.11q14.1..MED17.	STAT3	-1.70546	3.64411	1.51053e-07	3	48	Haematopoietic and Lymphoid	0.00106545		L.11q24.2.	MEF2B	-0.645638	2.96865	8.05205e-06	3	48	Haematopoietic and Lymphoid	0.0229597		G.1q21.2..PIP5K1A.SETDB1.	IRS1	-1.24011	2.36999	6.90797e-06	5	46	Haematopoietic and Lymphoid	0.0156912
L.11q14.1..MED17.	RASA2	-1.26199	3.97272	2.11149e-08	3	48	Haematopoietic and Lymphoid	0.000235812		L.11q24.2..1	BCL6	-0.739335	3.13387	3.08878e-06	3	48	Haematopoietic and Lymphoid	0.0165578		G.1q21.3.	CCND2	-2.41543	2.60422	7.73559e-06	4	47	Haematopoietic and Lymphoid	0.0160095
L.11q24.2.	BCL6	-1.46347	2.67828	4.18696e-05	3	48	Haematopoietic and Lymphoid	0.0374079		L.11q24.2..1	ITSN2	-0.278599	3.20917	1.98828e-06	3	48	Haematopoietic and Lymphoid	0.0165578		G.1q21.3.	FGFR3	-0.937702	2.46445	1.92888e-05	4	47	Haematopoietic and Lymphoid	0.027497
L.11q24.2.	MEF2B	-1.60528	3.31053	1.09538e-06	3	48	Haematopoietic and Lymphoid	0.00305754		L.11q24.2..1	MEF2B	-0.645638	2.96865	8.05205e-06	3	48	Haematopoietic and Lymphoid	0.0229597		G.1q21.3.	IRS1	-1.47964	2.95556	7.3943e-07	4	47	Haematopoietic and Lymphoid	0.0036702
L.11q24.2..1	BCL6	-1.46347	2.67828	4.18696e-05	3	48	Haematopoietic and Lymphoid	0.0374079		L.16p13.3..CREBBP.	YRDC	0.827266	2.86164	1.48693e-05	3	48	Haematopoietic and Lymphoid	0.0321073		G.1q21.3.	SMAD7	-1.43487	2.3054	5.35297e-05	4	47	Haematopoietic and Lymphoid	0.0449
L.11q24.2..1	MEF2B	-1.60528	3.31053	1.09538e-06	3	48	Haematopoietic and Lymphoid	0.00305754		G.12p12.3..KRAS.	XPR1	-0.681607	2.91114	1.1205e-05	3	48	Haematopoietic and Lymphoid	0.0294442		G.1q22.	CCND2	-2.41543	2.60422	7.73559e-06	4	47	Haematopoietic and Lymphoid	0.0160095
G.8q24.21..MYC.	RELA	-0.808069	2.55934	1.7134e-06	5	46	Haematopoietic and Lymphoid	0.00425227		G.1q21.3.	BAMBI	-0.346425	2.3752	3.42956e-05	4	47	Haematopoietic and Lymphoid	0.0483807		G.1q22.	FGFR3	-0.937702	2.46445	1.92888e-05	4	47	Haematopoietic and Lymphoid	0.027497
G.8q24.21..MYC.	SCAP	-2.10978	2.28355	1.29399e-05	5	46	Haematopoietic and Lymphoid	0.0175168		G.1q21.3.	CCND2	-1.05896	2.65083	5.68715e-06	4	47	Haematopoietic and Lymphoid	0.0205992		G.1q22.	IRS1	-1.47964	2.95556	7.3943e-07	4	47	Haematopoietic and Lymphoid	0.0036702
L.16p13.3..CREBBP.	DUSP1	-0.826299	2.85649	1.53123e-05	3	48	Haematopoietic and Lymphoid	0.0186553		G.1q21.3.	IRS1	-0.847203	2.76949	2.58353e-06	4	47	Haematopoietic and Lymphoid	0.0165578		G.1q22.	SMAD7	-1.43487	2.3054	5.35297e-05	4	47	Haematopoietic and Lymphoid	0.0449
L.16p13.3..CREBBP.	RUNX1T1	-0.836378	2.92061	1.06128e-05	3	48	Haematopoietic and Lymphoid	0.0156295		G.1q22.	BAMBI	-0.346425	2.3752	3.42956e-05	4	47	Haematopoietic and Lymphoid	0.0483807		G.1q23.2..SDHC.	CCND2	-2.41543	2.60422	7.73559e-06	4	47	Haematopoietic and Lymphoid	0.0160095
L.16p13.3..CREBBP.	TULP1	-0.730293	2.70224	3.66165e-05	3	48	Haematopoietic and Lymphoid	0.0354065		G.1q22.	CCND2	-1.05896	2.65083	5.68715e-06	4	47	Haematopoietic and Lymphoid	0.0205992		G.1q23.2..SDHC.	FGFR3	-0.937702	2.46445	1.92888e-05	4	47	Haematopoietic and Lymphoid	0.027497
L.16p13.3..CREBBP.	SIRT7	-1.36882	4.86149	1.86629e-08	3	48	Haematopoietic and Lymphoid	0.000227375		G.1q22.	IRS1	-0.847203	2.76949	2.58353e-06	4	47	Haematopoietic and Lymphoid	0.0165578		G.1q23.2..SDHC.	IRS1	-1.47964	2.95556	7.3943e-07	4	47	Haematopoietic and Lymphoid	0.0036702
G.12p12.3..KRAS.	KRAS	-1.42135	2.64158	5.13696e-05	3	48	Haematopoietic and Lymphoid	0.0412237		G.1q23.2..SDHC.	BAMBI	-0.346425	2.3752	3.42956e-05	4	47	Haematopoietic and Lymphoid	0.0483807		G.1q23.2..SDHC.	SMAD7	-1.43487	2.3054	5.35297e-05	4	47	Haematopoietic and Lymphoid	0.0449
G.12p12.3..KRAS.	XPR1	-1.10154	3.52404	3.09037e-07	3	48	Haematopoietic and Lymphoid	0.00159292		G.1q23.2..SDHC.	CCND2	-1.05896	2.65083	5.68715e-06	4	47	Haematopoietic and Lymphoid	0.0205992		G.1q32.1..MDM4.PIK3C2B.ZC3H11A.	STAG1	-0.986841	3.50535	3.45397e-07	3	48	Haematopoietic and Lymphoid	0.00253101
L.5q21.1..APC.	IL6ST	-0.944501	1.93097	5.06578e-05	6	45	Haematopoietic and Lymphoid	0.0408974		G.1q23.2..SDHC.	IRS1	-0.847203	2.76949	2.58353e-06	4	47	Haematopoietic and Lymphoid	0.0165578		G.1q32.1..MDM4.PIK3C2B.ZC3H11A.	UBIAD1	-1.22597	2.83705	1.71042e-05	3	48	Haematopoietic and Lymphoid	0.0263476
L.6q23.1.	FBXO42	-1.20521	3.05124	4.9954e-06	3	48	Haematopoietic and Lymphoid	0.00999198		G.1q32.1..MDM4.PIK3C2B.ZC3H11A.	STAG1	-0.369992	2.88347	1.31269e-05	3	48	Haematopoietic and Lymphoid	0.0310633		G.1q32.1..MDM4.PIK3C2B.ZC3H11A.	TRIM11	-0.602004	2.75971	2.65081e-05	3	48	Haematopoietic and Lymphoid	0.0325918
L.6q25.1.	MEF2C	-1.72089	2.65059	4.88585e-05	3	48	Haematopoietic and Lymphoid	0.0401707		G.1q42.13..ARID4B.FH.	STAG1	-0.38708	3.08736	4.05014e-06	3	48	Haematopoietic and Lymphoid	0.0172971		G.1q42.13..ARID4B.FH.	BATF3	-1.21879	2.81113	1.98177e-05	3	48	Haematopoietic and Lymphoid	0.027497
L.6q25.1.	SMAD7	-1.41256	2.69125	3.89398e-05	3	48	Haematopoietic and Lymphoid	0.0361571		L.1p32.3..CDKN2C.FAF1.	MAF	-0.621913	2.37551	6.63532e-06	5	46	Haematopoietic and Lymphoid	0.020822		G.1q42.13..ARID4B.FH.	STAG1	-0.925646	3.15643	2.70748e-06	3	48	Haematopoietic and Lymphoid	0.00907113
L.6q25.1.	XBP1	-0.871559	3.31004	1.09855e-06	3	48	Haematopoietic and Lymphoid	0.00305754		L.1p32.3..CDKN2C.FAF1.	PIK3CA	-0.440766	2.14125	3.5826e-05	5	46	Haematopoietic and Lymphoid	0.0486797		G.1q42.13..ARID4B.FH.	STAT3	-1.35706	2.59435	6.67368e-05	3	48	Haematopoietic and Lymphoid	0.0478278
L.6q25.2.	MEF2C	-1.72089	2.65059	4.88585e-05	3	48	Haematopoietic and Lymphoid	0.0401707		L.1p32.3..CDKN2C.FAF1.	SMAD7	-0.818106	2.73014	4.78794e-07	5	46	Haematopoietic and Lymphoid	0.0102785		L.1p36.32..RPL22.	SMARCAL1	-0.676417	2.16247	3.2354e-05	5	46	Haematopoietic and Lymphoid	0.0357714
L.6q25.2.	SMAD7	-1.41256	2.69125	3.89398e-05	3	48	Haematopoietic and Lymphoid	0.0361571		L.1p13.2..ATP1A1.CSDE1.NRAS.	SMAD7	-0.797349	2.47765	1.77047e-05	4	47	Haematopoietic and Lymphoid	0.0343872		L.1p32.3..CDKN2C.FAF1.	IGF1R	-1.30769	2.06316	6.20772e-05	5	46	Haematopoietic and Lymphoid	0.0478278
L.6q25.2.	XBP1	-0.871559	3.31004	1.09855e-06	3	48	Haematopoietic and Lymphoid	0.00305754		L.1p13.2..ATP1A1.CSDE1.NRAS.	TCF7L2	-0.176112	2.49698	1.56134e-05	4	47	Haematopoietic and Lymphoid	0.0326944		L.1p32.3..CDKN2C.FAF1.	IRF2	-1.0349	2.15755	3.19146e-05	5	46	Haematopoietic and Lymphoid	0.0356422
G.3q26.1.	DERL1	-0.55998	1.94445	4.5709e-05	6	45	Haematopoietic and Lymphoid	0.0392676		L.Xq21.33.	PRR7	0.108975	1.33046	1.95424e-05	28	23	Haematopoietic and Lymphoid	0.0374141		L.1p32.3..CDKN2C.FAF1.	MAF	-1.56622	2.56262	1.67211e-06	5	46	Haematopoietic and Lymphoid	0.00605646
G.3q26.1.	KRAS	-1.23492	2.51469	4.99102e-07	6	45	Haematopoietic and Lymphoid	0.00215767		L.Xq22.3.	PRR7	0.106759	1.29333	2.9032e-05	27	24	Haematopoietic and Lymphoid	0.0452412		L.1p32.3..CDKN2C.FAF1.	PIM2	-1.35995	2.4307	5.04909e-06	5	46	Haematopoietic and Lymphoid	0.0135332
L.3p26.3..SRGAP3.	UMPS	0.889716	1.71711	4.79487e-05	8	43	Haematopoietic and Lymphoid	0.0401618		L.Xq22.3..1	PRR7	0.106759	1.29333	2.9032e-05	27	24	Haematopoietic and Lymphoid	0.0452412		L.1p32.3..CDKN2C.FAF1.	SMAD7	-1.73469	3.36778	3.85973e-09	5	46	Haematopoietic and Lymphoid	0.000172422
G.1q21.2..PIP5K1A.SETDB1.	IRS1	-1.07205	2.27682	1.35844e-05	5	46	Haematopoietic and Lymphoid	0.0180251		L.2q32.1.	STAT3	-0.614612	3.43974	5.1003e-07	3	48	Haematopoietic and Lymphoid	0.0102785		L.1p32.3..CDKN2C.FAF1.	XBP1	-0.679778	2.05426	6.60597e-05	5	46	Haematopoietic and Lymphoid	0.0478278
G.1q21.3.	BAMBI	-0.583463	2.57311	9.49132e-06	4	47	Haematopoietic and Lymphoid	0.0144544		L.13q12.3.	RUNX1T1	-0.240166	2.76856	2.52163e-05	3	48	Haematopoietic and Lymphoid	0.0417208		L.1p32.3..CDKN2C.FAF1.	ZBTB38	-0.955147	2.29814	1.16444e-05	5	46	Haematopoietic and Lymphoid	0.0200069
G.1q21.3.	CCND2	-2.20671	2.58789	8.6133e-06	4	47	Haematopoietic and Lymphoid	0.0142509		L.13q12.3.	PDRG1	0.453944	2.77698	2.40453e-05	3	48	Haematopoietic and Lymphoid	0.0413135		L.1p13.2..ATP1A1.CSDE1.NRAS.	IGF1R	-1.4835	2.36473	3.66744e-05	4	47	Haematopoietic and Lymphoid	0.0383981
G.1q21.3.	IRS1	-1.30616	2.92702	8.96659e-07	4	47	Haematopoietic and Lymphoid	0.00286111		L.13q13.1.	RUNX1T1	-0.240166	2.76856	2.52163e-05	3	48	Haematopoietic and Lymphoid	0.0417208		L.1p13.2..ATP1A1.CSDE1.NRAS.	IRS1	-1.29454	2.40696	2.7966e-05	4	47	Haematopoietic and Lymphoid	0.0340718
G.1q22.	BAMBI	-0.583463	2.57311	9.49132e-06	4	47	Haematopoietic and Lymphoid	0.0144544		L.13q13.1.	PDRG1	0.453944	2.77698	2.40453e-05	3	48	Haematopoietic and Lymphoid	0.0413135		L.1p13.2..ATP1A1.CSDE1.NRAS.	SMAD7	-1.60135	2.70928	3.85944e-06	4	47	Haematopoietic and Lymphoid	0.0112441
G.1q22.	CCND2	-2.20671	2.58789	8.6133e-06	4	47	Haematopoietic and Lymphoid	0.0142509		L.13q14.2.	XBP1	-0.423251	2.78864	2.25108e-05	3	48	Haematopoietic and Lymphoid	0.0413135		L.1p13.2..ATP1A1.CSDE1.NRAS.	L3MBTL1	-0.536698	2.34059	4.46547e-05	4	47	Haematopoietic and Lymphoid	0.042796
G.1q22.	IRS1	-1.30616	2.92702	8.96659e-07	4	47	Haematopoietic and Lymphoid	0.00286111		L.13q14.2..RB1.	XBP1	-0.423251	2.78864	2.25108e-05	3	48	Haematopoietic and Lymphoid	0.0413135		L.17p11.2.	ACOX1	-0.533728	1.91451	5.74103e-05	6	45	Haematopoietic and Lymphoid	0.046914
G.1q23.2..SDHC.	BAMBI	-0.583463	2.57311	9.49132e-06	4	47	Haematopoietic and Lymphoid	0.0144544		L.14q32.32.	IGF1R	-0.668361	2.51044	1.4303e-05	4	47	Haematopoietic and Lymphoid	0.0320153		L.17p11.2..1	ACOX1	-0.533728	1.91451	5.74103e-05	6	45	Haematopoietic and Lymphoid	0.046914
G.1q23.2..SDHC.	CCND2	-2.20671	2.58789	8.6133e-06	4	47	Haematopoietic and Lymphoid	0.0142509		L.14q32.32.	IRS1	-0.764537	2.37528	3.42765e-05	4	47	Haematopoietic and Lymphoid	0.0483807		L.17p11.2..2	ACOX1	-0.533728	1.91451	5.74103e-05	6	45	Haematopoietic and Lymphoid	0.046914
G.1q23.2..SDHC.	IRS1	-1.30616	2.92702	8.96659e-07	4	47	Haematopoietic and Lymphoid	0.00286111		L.14q32.32.	NFKB1	-0.482695	3.00285	5.36872e-07	4	47	Haematopoietic and Lymphoid	0.0102785		L.Xq28.	CHUK	0.65807	1.23733	6.52546e-05	25	26	Haematopoietic and Lymphoid	0.0478278
G.1q32.1..MDM4.PIK3C2B.ZC3H11A.	BATF3	-1.00311	2.80632	2.03661e-05	3	48	Haematopoietic and Lymphoid	0.0235292		chr1.146649622.146649852.PDIA3P._HypMET	IRF2BP2	-0.424896	1.94928	2.67969e-06	9	42	Haematopoietic and Lymphoid	0.0165578		L.2q32.1.	FBXO42	-1.4404	2.85457	1.54806e-05	3	48	Haematopoietic and Lymphoid	0.0244076
G.1q32.1..MDM4.PIK3C2B.ZC3H11A.	STAG1	-1.03283	4.00422	1.74805e-08	3	48	Haematopoietic and Lymphoid	0.000227375		chr1.146649622.146649852.PDIA3P._HypMET	RHOF	-0.204096	1.90342	4.13253e-06	9	42	Haematopoietic and Lymphoid	0.0172971		L.2q32.1.	STAT3	-1.52084	3.06349	4.65259e-06	3	48	Haematopoietic and Lymphoid	0.01299
G.1q32.1..MDM4.PIK3C2B.ZC3H11A.	UBIAD1	-0.955996	2.906	1.15397e-05	3	48	Haematopoietic and Lymphoid	0.0166291		chr1.146649622.146649852.PDIA3P._HypMET	SPI1	-0.514008	1.90918	4.25923e-06	9	42	Haematopoietic and Lymphoid	0.0172971		L.2q32.1.	WDR73	-1.18394	2.94457	9.24855e-06	3	48	Haematopoietic and Lymphoid	0.0174571
G.1q42.13..ARID4B.FH.	BATF3	-1.11632	3.30708	1.11792e-06	3	48	Haematopoietic and Lymphoid	0.00305754		chr1.181451311.181452049.._HypMET	TTC7A	-0.435048	1.36247	1.59067e-05	21	30	Haematopoietic and Lymphoid	0.0327961		L.22q11.1.	XBP1	-0.949448	3.0011	6.67741e-06	3	48	Haematopoietic and Lymphoid	0.0156168
G.1q42.13..ARID4B.FH.	STAG1	-0.973623	3.59429	2.03355e-07	3	48	Haematopoietic and Lymphoid	0.00128848		chr1.181451311.181452049.._HypMET	ZEB1	-0.231009	1.3933	1.28519e-05	21	30	Haematopoietic and Lymphoid	0.0310633		L.13q11..PABPC3.SACS.ZMYM2.	ZBTB38	-0.991309	2.31873	4.91818e-05	4	47	Haematopoietic and Lymphoid	0.043941
G.1q42.13..ARID4B.FH.	STAT3	-1.39069	2.65103	4.87383e-05	3	48	Haematopoietic and Lymphoid	0.0401707		chr1.248100325.248100726.OR2L13._HypMET	IRF2BP2	-0.494705	2.16326	3.0646e-05	5	46	Haematopoietic and Lymphoid	0.0472075		L.13q11..PABPC3.SACS.ZMYM2.	SCFD2	-0.763509	2.53922	1.18521e-05	4	47	Haematopoietic and Lymphoid	0.020106
G.1q42.13..ARID4B.FH.	UBIAD1	-0.895531	2.64452	5.05353e-05	3	48	Haematopoietic and Lymphoid	0.0408974		chr1.248100325.248100726.OR2L13._HypMET	RXRA	-0.175761	2.24725	1.68103e-05	5	46	Haematopoietic and Lymphoid	0.0341341		L.13q12.3.	RUNX1T1	-0.925077	2.76876	2.51875e-05	3	48	Haematopoietic and Lymphoid	0.0316227
G.1q42.13..ARID4B.FH.	PHLDB1	0.726721	2.61693	5.89016e-05	3	48	Haematopoietic and Lymphoid	0.0448509		chr13.25670041.25670531.PABPC3._HypMET	IRF2BP2	-0.424896	1.94928	2.67969e-06	9	42	Haematopoietic and Lymphoid	0.0165578		L.13q12.3.	XBP1	-0.877598	2.67476	4.27006e-05	3	48	Haematopoietic and Lymphoid	0.0420777
L.1p36.32..RPL22.	SMARCAL1	-0.632707	2.29948	1.22019e-05	5	46	Haematopoietic and Lymphoid	0.0172435		chr13.25670041.25670531.PABPC3._HypMET	RHOF	-0.204096	1.90342	4.13253e-06	9	42	Haematopoietic and Lymphoid	0.0172971		L.13q12.3.	SCFD2	-1.01545	3.71162	1.00901e-07	3	48	Haematopoietic and Lymphoid	0.00131078
L.1p36.32..RPL22.	PAK2	-0.447499	2.31583	1.02436e-05	5	46	Haematopoietic and Lymphoid	0.0152534		chr13.25670041.25670531.PABPC3._HypMET	SPI1	-0.514008	1.90918	4.25923e-06	9	42	Haematopoietic and Lymphoid	0.0172971		L.13q12.3.	PDRG1	0.948162	2.66692	4.46089e-05	3	48	Haematopoietic and Lymphoid	0.042796
L.1p32.3..CDKN2C.FAF1.	MAF	-1.54367	2.75282	4.03864e-07	5	46	Haematopoietic and Lymphoid	0.00186635		chr15.30685087.30685891.CHRFAM7A._HypMET	TCF3	-0.391335	1.30973	2.69406e-05	22	29	Haematopoietic and Lymphoid	0.0435377		L.13q13.1.	RUNX1T1	-0.925077	2.76876	2.51875e-05	3	48	Haematopoietic and Lymphoid	0.0316227
L.1p32.3..CDKN2C.FAF1.	PIM2	-1.18096	2.28603	1.27104e-05	5	46	Haematopoietic and Lymphoid	0.0173816		chr15.45315201.45315543.SORD._HypMET	PDS5A	-0.542363	2.11411	1.30587e-05	6	45	Haematopoietic and Lymphoid	0.0310633		L.13q13.1.	XBP1	-0.877598	2.67476	4.27006e-05	3	48	Haematopoietic and Lymphoid	0.0420777
L.1p32.3..CDKN2C.FAF1.	SMAD7	-1.34462	2.84064	2.08573e-07	5	46	Haematopoietic and Lymphoid	0.00128848		chr16.56659107.56659660.MT1E._HypMET	PTDSS1	-0.427697	1.30444	3.57156e-05	20	31	Haematopoietic and Lymphoid	0.0486797		L.13q13.1.	SCFD2	-1.01545	3.71162	1.00901e-07	3	48	Haematopoietic and Lymphoid	0.00131078
L.1p32.3..CDKN2C.FAF1.	XBP1	-0.591388	2.07904	5.55433e-05	5	46	Haematopoietic and Lymphoid	0.0440455		chr16.56659107.56659660.MT1E._HypMET	TTC7A	-0.42326	1.30481	3.55611e-05	20	31	Haematopoietic and Lymphoid	0.0486797		L.13q13.1.	PDRG1	0.948162	2.66692	4.46089e-05	3	48	Haematopoietic and Lymphoid	0.042796
L.1p32.3..CDKN2C.FAF1.	ZBTB38	-0.773409	2.12524	4.01211e-05	5	46	Haematopoietic and Lymphoid	0.0365773		chr17.46673532.46674181.LOC404266._HypMET	IRF2BP2	-0.424896	1.94928	2.67969e-06	9	42	Haematopoietic and Lymphoid	0.0165578		L.13q14.2.	XBP1	-0.902139	2.78227	2.33371e-05	3	48	Haematopoietic and Lymphoid	0.0309658
L.1p13.2..ATP1A1.CSDE1.NRAS.	IGF1R	-0.949094	2.35463	3.91205e-05	4	47	Haematopoietic and Lymphoid	0.0361571		chr17.46673532.46674181.LOC404266._HypMET	RHOF	-0.204096	1.90342	4.13253e-06	9	42	Haematopoietic and Lymphoid	0.0172971		L.13q14.2..RB1.	XBP1	-0.902139	2.78227	2.33371e-05	3	48	Haematopoietic and Lymphoid	0.0309658
L.1p13.2..ATP1A1.CSDE1.NRAS.	IRS1	-1.14862	2.40433	2.84437e-05	4	47	Haematopoietic and Lymphoid	0.0295497		chr17.46673532.46674181.LOC404266._HypMET	SPI1	-0.514008	1.90918	4.25923e-06	9	42	Haematopoietic and Lymphoid	0.0172971		L.14q32.32.	CCND2	-2.4137	2.6014	7.88086e-06	4	47	Haematopoietic and Lymphoid	0.0160095
L.1p13.2..ATP1A1.CSDE1.NRAS.	SMAD7	-1.4867	3.13991	2.11516e-07	4	47	Haematopoietic and Lymphoid	0.00128848		chr19.12831793.12832225.TNPO2._HypMET	RHOF	-0.23869	2.21213	5.67994e-06	6	45	Haematopoietic and Lymphoid	0.0205992		L.14q32.32.	FURIN	-1.63134	2.27686	6.41324e-05	4	47	Haematopoietic and Lymphoid	0.0478278
L.1p13.2..ATP1A1.CSDE1.NRAS.	TCF3	-1.26122	2.78701	2.298e-06	4	47	Haematopoietic and Lymphoid	0.00540296		chr19.21265164.21265433.ZNF714._HypMET	CDH1	-0.139924	1.35462	3.42906e-05	17	34	Haematopoietic and Lymphoid	0.0483807		L.14q32.32.	IGF1R	-1.57404	2.5782	9.17928e-06	4	47	Haematopoietic and Lymphoid	0.0174571
L.1p13.2..ATP1A1.CSDE1.NRAS.	L3MBTL1	-0.466112	2.40431	2.97742e-05	4	47	Haematopoietic and Lymphoid	0.030694		chr19.21265164.21265433.ZNF714._HypMET	ZEB1	-0.233208	1.38583	2.69642e-05	17	34	Haematopoietic and Lymphoid	0.0435377		L.14q32.32.	IRS1	-1.3523	2.56589	9.95223e-06	4	47	Haematopoietic and Lymphoid	0.0180237
L.Xq28.	PAX3	0.173767	1.23958	5.36996e-05	25	26	Haematopoietic and Lymphoid	0.0428369		chr19.58458686.58459219.ZNF256._HypMET	TTC7A	-0.477705	1.49305	1.76264e-05	14	37	Haematopoietic and Lymphoid	0.0343872		L.14q32.32.	KRAS	-1.2451	2.27936	6.31241e-05	4	47	Haematopoietic and Lymphoid	0.0478278
L.2q32.1.	FBXO42	-1.11636	2.7244	3.2336e-05	3	48	Haematopoietic and Lymphoid	0.0321003		chr2.85811340.85811855.VAMP5._HypMET	IRF2BP2	-0.423402	1.89079	1.05038e-05	8	43	Haematopoietic and Lymphoid	0.0281535		L.14q32.32.	MEF2C	-1.8869	2.2708	6.66325e-05	4	47	Haematopoietic and Lymphoid	0.0478278
L.2q32.1.	RPGRIP1	0.797988	2.61206	6.05115e-05	3	48	Haematopoietic and Lymphoid	0.0458165		chr2.85811340.85811855.VAMP5._HypMET	RHOF	-0.210177	1.94164	6.68088e-06	8	43	Haematopoietic and Lymphoid	0.020822		L.14q32.32.	NFKB1	-1.48966	2.86172	1.39223e-06	4	47	Haematopoietic and Lymphoid	0.00526356
L.2q32.1.	SP110	-0.704564	2.69992	3.862e-05	3	48	Haematopoietic and Lymphoid	0.0361571		chr22.20459267.20461473.._HypMET	CEBPA	-0.0653432	1.85996	3.31129e-05	7	44	Haematopoietic and Lymphoid	0.0483807		L.14q32.32.	PHLDB1	-0.415383	2.56649	9.91292e-06	4	47	Haematopoietic and Lymphoid	0.0180237
L.2q32.1.	STAT3	-1.63349	3.38496	7.05611e-07	3	48	Haematopoietic and Lymphoid	0.00286111		chr22.20459267.20461473.._HypMET	IRF2BP2	-0.440887	1.95489	1.50934e-05	7	44	Haematopoietic and Lymphoid	0.0321073		L.14q32.32.	ZNF296	-0.867736	2.31553	5.01939e-05	4	47	Haematopoietic and Lymphoid	0.0445019
L.2q36.1..CUL3.	CEP78	-0.545511	2.64424	5.06142e-05	3	48	Haematopoietic and Lymphoid	0.0408974		chr22.20459267.20461473.._HypMET	PDS5A	-0.540628	2.17975	2.43959e-06	7	44	Haematopoietic and Lymphoid	0.0165578		chr1.146649622.146649852.PDIA3P._HypMET	C17orf58	-0.633013	1.67601	3.40046e-05	9	42	Haematopoietic and Lymphoid	0.0363886
L.2q37.2.	MAP3K20	-0.976987	3.2775	1.33077e-06	3	48	Haematopoietic and Lymphoid	0.00349695		chr22.20459267.20461473.._HypMET	SPI1	-0.57871	2.17028	2.64367e-06	7	44	Haematopoietic and Lymphoid	0.0165578		chr1.146649622.146649852.PDIA3P._HypMET	CEBPA	-1.1327	2.11709	5.40091e-07	9	42	Haematopoietic and Lymphoid	0.003147
L.2q37.2.	TMEM240	-0.655555	3.09146	3.95454e-06	3	48	Haematopoietic and Lymphoid	0.00854425		chr3.139258152.139258731.RBP1._HypMET	TTC7A	-0.469697	1.5244	2.60386e-06	20	31	Haematopoietic and Lymphoid	0.0165578		chr1.146649622.146649852.PDIA3P._HypMET	IRF2BP2	-1.0981	2.27526	1.17369e-07	9	42	Haematopoietic and Lymphoid	0.00131078
L.2q37.3.	ARSA	-0.709382	2.33367	4.47209e-05	4	47	Haematopoietic and Lymphoid	0.0389176		chr3.139258152.139258731.RBP1._HypMET	ZEB1	-0.23201	1.3972	1.387e-05	20	31	Haematopoietic and Lymphoid	0.0320153		chr1.146649622.146649852.PDIA3P._HypMET	PDS5A	-0.860214	1.64579	4.7551e-05	9	42	Haematopoietic and Lymphoid	0.043351
L.2q37.3.	MAP3K20	-0.856503	2.87634	1.26181e-06	4	47	Haematopoietic and Lymphoid	0.00338207		chr3.99594969.99595215.C3orf26..FILIP1L..MIR548G._HypMET	CTBP1	-0.423065	1.63756	2.81944e-06	15	36	Haematopoietic and Lymphoid	0.0165578		chr1.146649622.146649852.PDIA3P._HypMET	RHOF	-0.547935	2.03247	1.21484e-06	9	42	Haematopoietic and Lymphoid	0.00478845
L.22q11.1.	XBP1	-0.806334	2.93188	9.9478e-06	3	48	Haematopoietic and Lymphoid	0.0149794		chr3.99594969.99595215.C3orf26..FILIP1L..MIR548G._HypMET	PIK3CA	-0.316147	1.608	3.47077e-06	15	36	Haematopoietic and Lymphoid	0.0172971		chr1.146649622.146649852.PDIA3P._HypMET	SAMD4B	-0.543971	1.61497	5.90256e-05	9	42	Haematopoietic and Lymphoid	0.0470855
L.13q11..PABPC3.SACS.ZMYM2.	XBP1	-0.653725	2.29763	5.62304e-05	4	47	Haematopoietic and Lymphoid	0.0443281		chr3.99594969.99595215.C3orf26..FILIP1L..MIR548G._HypMET	ZEB1	-0.262704	1.63127	3.02457e-06	15	36	Haematopoietic and Lymphoid	0.0165578		chr1.146649622.146649852.PDIA3P._HypMET	SPI1	-1.3512	1.74945	1.86205e-05	9	42	Haematopoietic and Lymphoid	0.0274225
L.13q11..PABPC3.SACS.ZMYM2.	ZBTB38	-0.850299	2.33072	4.55691e-05	4	47	Haematopoietic and Lymphoid	0.0392676		chr5.67584213.67584451.PIK3R1._HypMET	IRF2BP2	-0.423402	1.89079	1.05038e-05	8	43	Haematopoietic and Lymphoid	0.0281535		chr1.146649622.146649852.PDIA3P._HypMET	ZEB2	-1.27223	1.85103	6.75869e-06	9	42	Haematopoietic and Lymphoid	0.0156168
L.13q12.3.	RUNX1T1	-0.798348	2.72884	3.15392e-05	3	48	Haematopoietic and Lymphoid	0.0317801		chr5.67584213.67584451.PIK3R1._HypMET	RHOF	-0.210177	1.94164	6.68088e-06	8	43	Haematopoietic and Lymphoid	0.020822		chr1.146649622.146649852.PDIA3P._HypMET	CDCA8	-0.513787	1.69371	3.08973e-05	9	42	Haematopoietic and Lymphoid	0.0350909
L.13q12.3.	XBP1	-0.833495	3.08341	4.1441e-06	3	48	Haematopoietic and Lymphoid	0.00854425		chr6.31148369.31148577.PSORS1C3._HypMET	RUNX1T1	-0.25466	3.01973	5.99572e-06	3	48	Haematopoietic and Lymphoid	0.020822		chr1.181451311.181452049.._HypMET	TTC7A	-0.953657	1.30654	3.084e-05	21	30	Haematopoietic and Lymphoid	0.0350909
L.13q13.1.	RUNX1T1	-0.798348	2.72884	3.15392e-05	3	48	Haematopoietic and Lymphoid	0.0317801		chr6.31148369.31148577.PSORS1C3._HypMET	SLC5A3	-0.559032	2.74776	2.83545e-05	3	48	Haematopoietic and Lymphoid	0.0452375		chr1.181451311.181452049.._HypMET	ZEB1	-0.434875	1.62309	8.12353e-07	21	30	Haematopoietic and Lymphoid	0.00375408
L.13q13.1.	XBP1	-0.833495	3.08341	4.1441e-06	3	48	Haematopoietic and Lymphoid	0.00854425		chr7.143582125.143582610.FAM115A._HypMET	IRF2BP2	-0.418077	1.85563	1.43335e-05	8	43	Haematopoietic and Lymphoid	0.0320153		chr1.248100325.248100726.OR2L13._HypMET	CEBPA	-1.54302	3.01921	5.4113e-08	5	46	Haematopoietic and Lymphoid	0.00120867
L.13q14.2.	XBP1	-0.821963	3.01811	6.05201e-06	3	48	Haematopoietic and Lymphoid	0.0115358		chr9.140310894.140312457.EXD3._HypMET	IRF2BP2	-0.460829	2.1583	9.43193e-07	8	43	Haematopoietic and Lymphoid	0.0158004		chr1.248100325.248100726.OR2L13._HypMET	IRF2BP2	-1.21584	2.30074	1.14275e-05	5	46	Haematopoietic and Lymphoid	0.0198892
L.13q14.2..RB1.	XBP1	-0.821963	3.01811	6.05201e-06	3	48	Haematopoietic and Lymphoid	0.0115358		chr9.140310894.140312457.EXD3._HypMET	RHOF	-0.210388	1.94461	6.50623e-06	8	43	Haematopoietic and Lymphoid	0.020822		chr1.248100325.248100726.OR2L13._HypMET	RXRA	-0.616973	2.25134	1.63224e-05	5	46	Haematopoietic and Lymphoid	0.0254357
L.14q32.32.	CCND2	-2.14872	2.48758	1.65978e-05	4	47	Haematopoietic and Lymphoid	0.0196848		ARFGEF1_mut	PSMA3	0.506279	2.67596	1.59285e-05	3	90	Lung	0.0332285		chr1.248100325.248100726.OR2L13._HypMET	SPI1	-1.7497	2.27747	1.42877e-05	5	46	Haematopoietic and Lymphoid	0.0234246
L.14q32.32.	DPM2	-1.10365	2.43308	2.36309e-05	4	47	Haematopoietic and Lymphoid	0.0268383		ARFGEF1_mut	SS18L1	0.229156	2.62799	2.18265e-05	3	90	Lung	0.0389548		chr13.25670041.25670531.PABPC3._HypMET	C17orf58	-0.633013	1.67601	3.40046e-05	9	42	Haematopoietic and Lymphoid	0.0363886
L.14q32.32.	IGF1R	-1.00948	2.57597	9.31501e-06	4	47	Haematopoietic and Lymphoid	0.0144544		ARID2_mut	AVEN	-0.346146	3.09587	8.91797e-07	3	90	Lung	0.00666585		chr13.25670041.25670531.PABPC3._HypMET	CEBPA	-1.1327	2.11709	5.40091e-07	9	42	Haematopoietic and Lymphoid	0.003147
L.14q32.32.	IRS1	-1.20825	2.58987	8.50184e-06	4	47	Haematopoietic and Lymphoid	0.0142509		ASH1L_mut	FBXL5	-0.369104	2.79196	7.34207e-06	3	90	Lung	0.0206339		chr13.25670041.25670531.PABPC3._HypMET	IRF2BP2	-1.0981	2.27526	1.17369e-07	9	42	Haematopoietic and Lymphoid	0.00131078
L.14q32.32.	KRAS	-1.31137	2.49363	1.59575e-05	4	47	Haematopoietic and Lymphoid	0.0191739		ASH1L_mut	TMPRSS9	0.312089	2.60554	2.52655e-05	3	90	Lung	0.0428286		chr13.25670041.25670531.PABPC3._HypMET	PDS5A	-0.860214	1.64579	4.7551e-05	9	42	Haematopoietic and Lymphoid	0.043351
L.14q32.32.	MEF2C	-1.64544	2.63994	6.1115e-06	4	47	Haematopoietic and Lymphoid	0.0115358		BRAF_mut	EFR3A	-0.853125	2.89729	3.58021e-06	3	90	Lung	0.01547		chr13.25670041.25670531.PABPC3._HypMET	RHOF	-0.547935	2.03247	1.21484e-06	9	42	Haematopoietic and Lymphoid	0.00478845
L.14q32.32.	NFKB1	-1.16825	2.62175	6.89134e-06	4	47	Haematopoietic and Lymphoid	0.012314		BRAF_mut	NR3C1	-0.268357	3.08741	9.4709e-07	3	90	Lung	0.00685265		chr13.25670041.25670531.PABPC3._HypMET	SAMD4B	-0.543971	1.61497	5.90256e-05	9	42	Haematopoietic and Lymphoid	0.0470855
chr1.146649622.146649852.PDIA3P._HypMET	CEBPA	-1.16757	2.85267	4.35769e-10	9	42	Haematopoietic and Lymphoid	9.73334e-06		BRAF_mut	PAK2	-0.532132	2.85319	4.84444e-06	3	90	Lung	0.0174011		chr13.25670041.25670531.PABPC3._HypMET	SPI1	-1.3512	1.74945	1.86205e-05	9	42	Haematopoietic and Lymphoid	0.0274225
chr1.146649622.146649852.PDIA3P._HypMET	GSE1	-0.456237	1.69754	2.79483e-05	9	42	Haematopoietic and Lymphoid	0.0292618		CTNNB1_mut	SEC23A	-0.365202	2.26178	2.66839e-05	4	89	Lung	0.0445263		chr13.25670041.25670531.PABPC3._HypMET	ZEB2	-1.27223	1.85103	6.75869e-06	9	42	Haematopoietic and Lymphoid	0.0156168
chr1.146649622.146649852.PDIA3P._HypMET	IRF2BP2	-1.05233	2.06587	8.82765e-07	9	42	Haematopoietic and Lymphoid	0.00286111		FAT1_mut	AGPAT1	-0.331647	2.44699	6.50752e-06	4	89	Lung	0.019485		chr13.25670041.25670531.PABPC3._HypMET	CDCA8	-0.513787	1.69371	3.08973e-05	9	42	Haematopoietic and Lymphoid	0.0350909
chr1.146649622.146649852.PDIA3P._HypMET	PDS5A	-0.914832	1.71303	2.59369e-05	9	42	Haematopoietic and Lymphoid	0.0282598		FAT1_mut	LRP8	-0.408544	2.69856	8.74265e-07	4	89	Lung	0.00666585		chr15.45315201.45315543.SORD._HypMET	C17orf58	-0.726709	1.90056	6.38156e-05	6	45	Haematopoietic and Lymphoid	0.0478278
chr1.146649622.146649852.PDIA3P._HypMET	RHOF	-0.388737	1.84982	6.83554e-06	9	42	Haematopoietic and Lymphoid	0.012314		FAT1_mut	ZEB2	0.48056	2.50884	4.00954e-06	4	89	Lung	0.0162606		chr15.45315201.45315543.SORD._HypMET	CEBPA	-1.11199	1.88846	6.99325e-05	6	45	Haematopoietic and Lymphoid	0.0495853
chr1.146649622.146649852.PDIA3P._HypMET	SPI1	-1.27799	2.19329	2.90277e-07	9	42	Haematopoietic and Lymphoid	0.00155607		INPPL1_mut	HOXB13	-0.352282	2.68752	1.47572e-05	3	90	Lung	0.0311534		chr15.45315201.45315543.SORD._HypMET	PDS5A	-1.08905	2.15034	9.84973e-06	6	45	Haematopoietic and Lymphoid	0.0180237
chr1.146649622.146649852.PDIA3P._HypMET	ZEB2	-1.07972	1.78517	1.24808e-05	9	42	Haematopoietic and Lymphoid	0.0172435		INPPL1_mut	MET	-0.371073	2.56461	3.29301e-05	3	90	Lung	0.0497652		chr15.45315201.45315543.SORD._HypMET	RHOF	-0.567734	1.96746	3.83339e-05	6	45	Haematopoietic and Lymphoid	0.0389194
chr1.181451311.181452049.._HypMET	TTC7A	-0.74668	1.2705	4.70287e-05	21	30	Haematopoietic and Lymphoid	0.040144		KRAS_mut	KRAS	-0.73902	2.72215	1.03408e-19	25	68	Lung	3.31301e-14		chr16.56659107.56659660.MT1E._HypMET	TTC7A	-0.979738	1.35359	2.00952e-05	20	31	Haematopoietic and Lymphoid	0.027497
chr1.181451311.181452049.._HypMET	ZEB1	-0.4046	1.6712	4.51486e-07	21	30	Haematopoietic and Lymphoid	0.00201688		LAMA2_mut	PTDSS2	-0.440673	3.27749	2.40932e-07	3	90	Lung	0.00321626		chr17.46673532.46674181.LOC404266._HypMET	C17orf58	-0.633013	1.67601	3.40046e-05	9	42	Haematopoietic and Lymphoid	0.0363886
chr1.248100325.248100726.OR2L13._HypMET	CEBPA	-1.44647	3.39852	3.05919e-09	5	46	Haematopoietic and Lymphoid	5.12476e-05		MACF1_mut	SEC23A	-0.358033	2.26362	3.77302e-06	5	88	Lung	0.0156988		chr17.46673532.46674181.LOC404266._HypMET	CEBPA	-1.1327	2.11709	5.40091e-07	9	42	Haematopoietic and Lymphoid	0.003147
chr1.248100325.248100726.OR2L13._HypMET	RAF1	-0.768723	2.06348	6.19388e-05	5	46	Haematopoietic and Lymphoid	0.0463731		MED23_mut	LRP8	-0.44098	2.86224	4.55375e-06	3	90	Lung	0.0169644		chr17.46673532.46674181.LOC404266._HypMET	IRF2BP2	-1.0981	2.27526	1.17369e-07	9	42	Haematopoietic and Lymphoid	0.00131078
chr1.248100325.248100726.OR2L13._HypMET	SPI1	-1.67091	2.9136	1.32728e-07	5	46	Haematopoietic and Lymphoid	0.000988205		MED23_mut	SNRPD2	0.372843	2.61154	2.42981e-05	3	90	Lung	0.0416293		chr17.46673532.46674181.LOC404266._HypMET	PDS5A	-0.860214	1.64579	4.7551e-05	9	42	Haematopoietic and Lymphoid	0.043351
chr13.25670041.25670531.PABPC3._HypMET	CEBPA	-1.16757	2.85267	4.35769e-10	9	42	Haematopoietic and Lymphoid	9.73334e-06		NF2_mut	LMNA	-0.390361	2.02457	2.89605e-05	5	88	Lung	0.0468607		chr17.46673532.46674181.LOC404266._HypMET	RHOF	-0.547935	2.03247	1.21484e-06	9	42	Haematopoietic and Lymphoid	0.00478845
chr13.25670041.25670531.PABPC3._HypMET	GSE1	-0.456237	1.69754	2.79483e-05	9	42	Haematopoietic and Lymphoid	0.0292618		NRAS_mut	NRAS	-0.861616	4.50838	7.48975e-14	4	89	Lung	1.19979e-08		chr17.46673532.46674181.LOC404266._HypMET	SAMD4B	-0.543971	1.61497	5.90256e-05	9	42	Haematopoietic and Lymphoid	0.0470855
chr13.25670041.25670531.PABPC3._HypMET	IRF2BP2	-1.05233	2.06587	8.82765e-07	9	42	Haematopoietic and Lymphoid	0.00286111		PLXNB2_mut	PARD6B	-0.603371	2.87454	4.18602e-06	3	90	Lung	0.0165673		chr17.46673532.46674181.LOC404266._HypMET	SPI1	-1.3512	1.74945	1.86205e-05	9	42	Haematopoietic and Lymphoid	0.0274225
chr13.25670041.25670531.PABPC3._HypMET	PDS5A	-0.914832	1.71303	2.59369e-05	9	42	Haematopoietic and Lymphoid	0.0282598		RB1_mut	SLC16A1	-0.318563	1.48525	2.55034e-05	10	83	Lung	0.0430043		chr17.46673532.46674181.LOC404266._HypMET	ZEB2	-1.27223	1.85103	6.75869e-06	9	42	Haematopoietic and Lymphoid	0.0156168
chr13.25670041.25670531.PABPC3._HypMET	RHOF	-0.388737	1.84982	6.83554e-06	9	42	Haematopoietic and Lymphoid	0.012314		RB1_mut	SOX11	-0.200714	1.47462	2.87806e-05	10	83	Lung	0.0468607		chr17.46673532.46674181.LOC404266._HypMET	CDCA8	-0.513787	1.69371	3.08973e-05	9	42	Haematopoietic and Lymphoid	0.0350909
chr13.25670041.25670531.PABPC3._HypMET	SPI1	-1.27799	2.19329	2.90277e-07	9	42	Haematopoietic and Lymphoid	0.00155607		SMARCA4_mut	SMARCA2	-0.4151	1.31335	1.79142e-06	19	74	Lung	0.0102489		chr19.12831793.12832225.TNPO2._HypMET	GSE1	-0.672305	1.93145	5.04737e-05	6	45	Haematopoietic and Lymphoid	0.0445019
chr13.25670041.25670531.PABPC3._HypMET	ZEB2	-1.07972	1.78517	1.24808e-05	9	42	Haematopoietic and Lymphoid	0.0172435		TP53_mut	MDM2	0.498134	1.74036	3.92167e-10	72	21	Lung	4.05028e-05		chr19.12831793.12832225.TNPO2._HypMET	RHOF	-0.645188	2.38603	1.41392e-06	6	45	Haematopoietic and Lymphoid	0.00526356
chr15.30685087.30685891.CHRFAM7A._HypMET	TCF3	-0.606054	1.26184	4.74019e-05	22	29	Haematopoietic and Lymphoid	0.0401618		TP53_mut	MDM4	0.206919	1.15246	1.1338e-05	72	21	Lung	0.027312		chr19.12831793.12832225.TNPO2._HypMET	TMEM164	-0.835679	2.0639	6.74545e-05	6	45	Haematopoietic and Lymphoid	0.048085
chr15.45315201.45315543.SORD._HypMET	CEBPA	-1.14732	2.38458	1.43047e-06	6	45	Haematopoietic and Lymphoid	0.0036171		TP53_mut	PPM1D	0.273138	1.37792	2.72209e-07	72	21	Lung	0.00343178		chr19.21265164.21265433.ZNF714._HypMET	UAP1	-0.458962	1.32969	4.53456e-05	17	34	Haematopoietic and Lymphoid	0.042796
chr15.45315201.45315543.SORD._HypMET	GSE1	-0.565351	2.14936	9.32547e-06	6	45	Haematopoietic and Lymphoid	0.0144544		TP53_mut	TP53	-0.675392	1.72676	5.05681e-10	72	21	Lung	4.05028e-05		chr19.21265164.21265433.ZNF714._HypMET	ZEB1	-0.389148	1.33969	4.5035e-05	17	34	Haematopoietic and Lymphoid	0.042796
chr15.45315201.45315543.SORD._HypMET	PDS5A	-1.2165	2.42772	1.09686e-06	6	45	Haematopoietic and Lymphoid	0.00305754		L.19p13.3..STK11.	CRTC3	-0.184387	1.5388	3.08131e-05	9	84	Lung	0.0479222		chr19.58458686.58459219.ZNF256._HypMET	ZEB1	-0.425808	1.48972	2.01074e-05	14	37	Haematopoietic and Lymphoid	0.027497
chr15.45315201.45315543.SORD._HypMET	RHOF	-0.470895	2.26921	3.60759e-06	6	45	Haematopoietic and Lymphoid	0.00805792		L.19p13.2..SMARCA4.	PSMA3	0.355623	1.86984	2.62069e-05	6	87	Lung	0.0439592		chr2.85811340.85811855.VAMP5._HypMET	C17orf58	-0.715974	1.96547	5.39902e-06	8	43	Haematopoietic and Lymphoid	0.013652
chr16.56659107.56659660.MT1E._HypMET	TTC7A	-0.755242	1.28686	4.3798e-05	20	31	Haematopoietic and Lymphoid	0.0388577		L.19p12.	ZSWIM7	-0.286463	2.27084	3.54128e-06	5	88	Lung	0.01547		chr2.85811340.85811855.VAMP5._HypMET	CEBPA	-1.02702	1.77407	2.92879e-05	8	43	Haematopoietic and Lymphoid	0.0344303
chr16.56659107.56659660.MT1E._HypMET	ZEB1	-0.33699	1.25797	6.89589e-05	20	31	Haematopoietic and Lymphoid	0.0495501		L.19p12.	RPS16	0.433809	2.17806	7.93492e-06	5	88	Lung	0.0213631		chr2.85811340.85811855.VAMP5._HypMET	IRF2BP2	-1.12185	2.28014	3.0877e-07	8	43	Haematopoietic and Lymphoid	0.00243413
chr17.46654053.46654369.HOXB3._HypMET	SAMD4B	-0.521614	2.26309	6.99517e-05	4	47	Haematopoietic and Lymphoid	0.0498651		L.19p12..1	ZSWIM7	-0.286463	2.27084	3.54128e-06	5	88	Lung	0.01547		chr2.85811340.85811855.VAMP5._HypMET	RHOF	-0.608139	2.34624	1.67946e-07	8	43	Haematopoietic and Lymphoid	0.00150049
chr17.46673532.46674181.LOC404266._HypMET	CEBPA	-1.16757	2.85267	4.35769e-10	9	42	Haematopoietic and Lymphoid	9.73334e-06		L.19p12..1	RPS16	0.433809	2.17806	7.93492e-06	5	88	Lung	0.0213631		chr2.85811340.85811855.VAMP5._HypMET	ZEB2	-1.26491	1.79428	2.45582e-05	8	43	Haematopoietic and Lymphoid	0.0316227
chr17.46673532.46674181.LOC404266._HypMET	GSE1	-0.456237	1.69754	2.79483e-05	9	42	Haematopoietic and Lymphoid	0.0292618		G.18q11.1.	AGPAT1	-0.423453	3.22177	3.61273e-07	3	90	Lung	0.00423475		chr2.85811340.85811855.VAMP5._HypMET	CDCA8	-0.524854	1.7115	5.32283e-05	8	43	Haematopoietic and Lymphoid	0.0449
chr17.46673532.46674181.LOC404266._HypMET	IRF2BP2	-1.05233	2.06587	8.82765e-07	9	42	Haematopoietic and Lymphoid	0.00286111		G.18q11.1.	CSTF2	-0.573539	2.58487	2.88915e-05	3	90	Lung	0.0468607		chr20.42543097.42545137.TOX2._HypMET	ZEB1	-0.36875	1.26786	4.79927e-05	27	24	Haematopoietic and Lymphoid	0.0434581
chr17.46673532.46674181.LOC404266._HypMET	PDS5A	-0.914832	1.71303	2.59369e-05	9	42	Haematopoietic and Lymphoid	0.0282598		G.18q11.1.	TBXT	0.0964561	2.71982	1.19103e-05	3	90	Lung	0.0282632		chr22.20459267.20461473.._HypMET	CEBPA	-1.58758	3.85403	1.18402e-12	7	44	Haematopoietic and Lymphoid	7.93388e-08
chr17.46673532.46674181.LOC404266._HypMET	RHOF	-0.388737	1.84982	6.83554e-06	9	42	Haematopoietic and Lymphoid	0.012314		L.18p11.21.	PSMA3	0.415051	2.21804	5.61712e-06	5	88	Lung	0.018105		chr22.20459267.20461473.._HypMET	IRF2BP2	-1.18063	2.39244	3.58832e-07	7	44	Haematopoietic and Lymphoid	0.00253101
chr17.46673532.46674181.LOC404266._HypMET	SPI1	-1.27799	2.19329	2.90277e-07	9	42	Haematopoietic and Lymphoid	0.00155607		G.10p15.3..GATA3.KLF6.LARP4B.VIM.	KDELR2	-0.240429	2.32043	1.71811e-05	4	89	Lung	0.0344679		chr22.20459267.20461473.._HypMET	PDS5A	-1.12838	2.36691	4.93003e-07	7	44	Haematopoietic and Lymphoid	0.003147
chr17.46673532.46674181.LOC404266._HypMET	ZEB2	-1.07972	1.78517	1.24808e-05	9	42	Haematopoietic and Lymphoid	0.0172435		G.10p15.3..GATA3.KLF6.LARP4B.VIM.	PIK3CB	-0.237472	2.24959	2.92187e-05	4	89	Lung	0.0470409		chr22.20459267.20461473.._HypMET	SAMD4B	-0.643183	1.96418	1.39679e-05	7	44	Haematopoietic and Lymphoid	0.0233989
chr17.6558221.6558441.._HypMET	SPI1	-1.8471	2.95703	9.0597e-06	3	48	Haematopoietic and Lymphoid	0.0144544		G.10p12.1..CUL2.EPC1.	FBXO42	-0.421291	1.77602	6.1344e-06	8	85	Lung	0.0192682		chr22.20459267.20461473.._HypMET	SPI1	-1.61385	2.17495	2.54111e-06	7	44	Haematopoietic and Lymphoid	0.00873203
chr19.12831793.12832225.TNPO2._HypMET	CEBPA	-0.981607	1.89046	6.88843e-05	6	45	Haematopoietic and Lymphoid	0.0495501		G.10q22.1..KAT6B.	GALK2	0.324736	2.09101	1.66413e-05	5	88	Lung	0.0341768		chr22.20459267.20461473.._HypMET	ZEB2	-1.29066	1.8039	5.23438e-05	7	44	Haematopoietic and Lymphoid	0.0449
chr19.12831793.12832225.TNPO2._HypMET	GSE1	-0.553032	2.08026	1.60241e-05	6	45	Haematopoietic and Lymphoid	0.0191739		L.10p12.2.	IRF9	0.297519	1.92424	1.59721e-05	6	87	Lung	0.0332285		chr22.20459267.20461473.._HypMET	MICU1	-0.626879	1.8652	3.17165e-05	7	44	Haematopoietic and Lymphoid	0.0356422
chr19.12831793.12832225.TNPO2._HypMET	PDS5A	-1.08912	2.04586	2.21374e-05	6	45	Haematopoietic and Lymphoid	0.025357		L.10p12.2.	ISG15	-0.21486	1.89688	2.0509e-05	6	87	Lung	0.0381954		chr3.139258152.139258731.RBP1._HypMET	APEX2	-0.568355	1.27214	6.66887e-05	20	31	Haematopoietic and Lymphoid	0.0478278
chr19.12831793.12832225.TNPO2._HypMET	RHOF	-0.492316	2.43633	9.42052e-07	6	45	Haematopoietic and Lymphoid	0.00293605		L.10q21.1.	MET	-0.312905	2.19954	6.59356e-06	5	88	Lung	0.0195598		chr3.139258152.139258731.RBP1._HypMET	TCF3	-0.760448	1.25954	6.00203e-05	20	31	Haematopoietic and Lymphoid	0.0475957
chr19.21265164.21265433.ZNF714._HypMET	TCF3	-0.644646	1.34906	3.65008e-05	17	34	Haematopoietic and Lymphoid	0.0354065		L.10q21.1.	VDAC2	-0.194813	2.05926	2.17131e-05	5	88	Lung	0.0389548		chr3.139258152.139258731.RBP1._HypMET	TTC7A	-1.02778	1.45354	6.12412e-06	20	31	Haematopoietic and Lymphoid	0.0151987
chr19.52390841.52391368.ZNF577._HypMET	SPI1	-1.93089	3.16758	2.69583e-06	3	48	Haematopoietic and Lymphoid	0.00622903		L.10q24.2..1	NPB	0.449032	3.02885	1.43283e-06	3	90	Lung	0.00914416		chr3.139258152.139258731.RBP1._HypMET	ZEB1	-0.426835	1.56667	1.85622e-06	20	31	Haematopoietic and Lymphoid	0.0065464
chr2.85811340.85811855.VAMP5._HypMET	CEBPA	-1.08905	2.37393	1.30058e-07	8	43	Haematopoietic and Lymphoid	0.000988205		L.10q25.2.	B3GALT4	1.18104	2.96112	2.30162e-06	3	90	Lung	0.0118935		chr3.99594969.99595215.C3orf26..FILIP1L..MIR548G._HypMET	ZEB1	-0.39359	1.34301	7.02991e-05	15	36	Haematopoietic and Lymphoid	0.0495853
chr2.85811340.85811855.VAMP5._HypMET	GSE1	-0.480208	1.78993	2.55088e-05	8	43	Haematopoietic and Lymphoid	0.0282598		L.10q25.2.	NPB	0.441294	2.96188	2.28948e-06	3	90	Lung	0.0118935		chr5.67584213.67584451.PIK3R1._HypMET	C17orf58	-0.715974	1.96547	5.39902e-06	8	43	Haematopoietic and Lymphoid	0.013652
chr2.85811340.85811855.VAMP5._HypMET	IRF2BP2	-1.10652	2.17659	7.98086e-07	8	43	Haematopoietic and Lymphoid	0.00286111		L.10q25.2..1	B3GALT4	0.924614	2.2584	2.73645e-05	4	89	Lung	0.0451912		chr5.67584213.67584451.PIK3R1._HypMET	CEBPA	-1.02702	1.77407	2.92879e-05	8	43	Haematopoietic and Lymphoid	0.0344303
chr2.85811340.85811855.VAMP5._HypMET	RHOF	-0.415445	1.99738	4.05475e-06	8	43	Haematopoietic and Lymphoid	0.00854425		L.10q25.3.	NPB	0.455447	3.08514	9.62505e-07	3	90	Lung	0.00685265		chr5.67584213.67584451.PIK3R1._HypMET	IRF2BP2	-1.12185	2.28014	3.0877e-07	8	43	Haematopoietic and Lymphoid	0.00243413
chr2.85811340.85811855.VAMP5._HypMET	SPI1	-1.17496	1.86396	1.42545e-05	8	43	Haematopoietic and Lymphoid	0.0183042		L.10q26.3.	NPB	0.379139	2.53524	3.25462e-06	4	89	Lung	0.0146862		chr5.67584213.67584451.PIK3R1._HypMET	RHOF	-0.608139	2.34624	1.67946e-07	8	43	Haematopoietic and Lymphoid	0.00150049
chr2.85811340.85811855.VAMP5._HypMET	ZEB2	-1.04993	1.68034	6.57153e-05	8	43	Haematopoietic and Lymphoid	0.0481252		L.10q26.3..1	NPB	0.379139	2.53524	3.25462e-06	4	89	Lung	0.0146862		chr5.67584213.67584451.PIK3R1._HypMET	ZEB2	-1.26491	1.79428	2.45582e-05	8	43	Haematopoietic and Lymphoid	0.0316227
chr20.42543097.42545137.TOX2._HypMET	ZEB1	-0.332355	1.24232	6.44958e-05	27	24	Haematopoietic and Lymphoid	0.047754		L.10q26.3..2	NPB	0.379139	2.53524	3.25462e-06	4	89	Lung	0.0146862		chr5.67584213.67584451.PIK3R1._HypMET	CDCA8	-0.524854	1.7115	5.32283e-05	8	43	Haematopoietic and Lymphoid	0.0449
chr22.20459267.20461473.._HypMET	CEBPA	-1.5145	5.01996	1.2136e-16	7	44	Haematopoietic and Lymphoid	8.13208e-12		G.11q13.2.	SPOCK3	0.0724938	2.11389	1.372e-05	5	88	Lung	0.0301072		chr6.31148369.31148577.PSORS1C3._HypMET	DBP	-0.728428	2.82864	1.79421e-05	3	48	Haematopoietic and Lymphoid	0.0273242
chr22.20459267.20461473.._HypMET	GFI1	-0.660449	1.77974	6.69644e-05	7	44	Haematopoietic and Lymphoid	0.0487734		G.11q13.2..CCND1.CTTN.	PTDSS2	-0.228428	1.65043	3.66974e-06	10	83	Lung	0.01547		chr6.31148369.31148577.PSORS1C3._HypMET	FOXA2	-0.504801	2.76886	2.51733e-05	3	48	Haematopoietic and Lymphoid	0.0316227
chr22.20459267.20461473.._HypMET	IDE	0.917578	2.01504	9.1212e-06	7	44	Haematopoietic and Lymphoid	0.0144544		G.11q14.1.	H2AC15	0.206461	2.21632	5.70145e-06	5	88	Lung	0.018105		chr6.31148369.31148577.PSORS1C3._HypMET	LRRC57	-0.777151	2.61117	6.08117e-05	3	48	Haematopoietic and Lymphoid	0.0478016
chr22.20459267.20461473.._HypMET	IRF2BP2	-1.05546	1.96102	1.43411e-05	7	44	Haematopoietic and Lymphoid	0.0183042		L.11p13.	UROS	-0.476704	2.63758	2.04991e-05	3	90	Lung	0.0381954		chr6.31148369.31148577.PSORS1C3._HypMET	RHOF	-0.799343	2.80386	2.0652e-05	3	48	Haematopoietic and Lymphoid	0.0279565
chr22.20459267.20461473.._HypMET	KLF4	-0.224699	1.86594	3.15241e-05	7	44	Haematopoietic and Lymphoid	0.0317801		L.11p13.	WRAP73	-0.248309	2.66196	1.74687e-05	3	90	Lung	0.0347619		chr6.31148369.31148577.PSORS1C3._HypMET	RXRA	-0.773045	2.80967	1.99829e-05	3	48	Haematopoietic and Lymphoid	0.027497
chr22.20459267.20461473.._HypMET	PDS5A	-1.21092	2.52509	1.25981e-07	7	44	Haematopoietic and Lymphoid	0.000988205		L.11p13.	FBXL5	-0.373447	2.83316	5.55317e-06	3	90	Lung	0.018105		chr6.31148369.31148577.PSORS1C3._HypMET	SAMD4B	-0.904586	2.71436	3.42121e-05	3	48	Haematopoietic and Lymphoid	0.0363886
chr22.20459267.20461473.._HypMET	SPI1	-1.48183	2.63925	4.68822e-08	7	44	Haematopoietic and Lymphoid	0.000448783		L.11q22.1.	CHM	-0.256381	2.46641	5.59325e-06	4	89	Lung	0.018105		chr6.31148369.31148577.PSORS1C3._HypMET	CEP78	-0.648052	2.60973	6.12963e-05	3	48	Haematopoietic and Lymphoid	0.0478016
chr22.20459267.20461473.._HypMET	MICU1	-0.526202	1.99261	1.10114e-05	7	44	Haematopoietic and Lymphoid	0.0160403		L.11q22.1.	FAM126B	-0.204272	2.2447	3.02985e-05	4	89	Lung	0.0475813		chr7.143582125.143582610.FAM115A._HypMET	C17orf58	-0.66825	1.77466	2.91383e-05	8	43	Haematopoietic and Lymphoid	0.0344303
chr22.24384134.24384405.GSTT1._HypMET	ZEB1	-0.364841	1.37916	3.67232e-05	16	35	Haematopoietic and Lymphoid	0.0354065		L.11q22.1.	TMEM80	-0.177709	2.3403	1.47802e-05	4	89	Lung	0.0311534		chr7.143582125.143582610.FAM115A._HypMET	CEBPA	-0.988844	1.68176	6.49249e-05	8	43	Haematopoietic and Lymphoid	0.0478278
chr3.139258152.139258731.RBP1._HypMET	TCF3	-0.606828	1.25689	6.18749e-05	20	31	Haematopoietic and Lymphoid	0.0463731		L.11q22.1.	RPL17	0.286768	2.29154	2.13592e-05	4	89	Lung	0.0388813		chr7.143582125.143582610.FAM115A._HypMET	IRF2BP2	-1.02827	1.97973	4.75122e-06	8	43	Haematopoietic and Lymphoid	0.0129947
chr3.139258152.139258731.RBP1._HypMET	TTC7A	-0.812954	1.43268	7.86249e-06	20	31	Haematopoietic and Lymphoid	0.0136844		L.11q22.3..CASP1.	CHM	-0.320007	3.15261	5.94686e-07	3	90	Lung	0.00544297		chr7.143582125.143582610.FAM115A._HypMET	RHOF	-0.505167	1.75384	3.49123e-05	8	43	Haematopoietic and Lymphoid	0.036841
chr3.139258152.139258731.RBP1._HypMET	ZEB1	-0.404621	1.66266	5.8268e-07	20	31	Haematopoietic and Lymphoid	0.00244027		L.11q22.3..CASP1.	FAM126B	-0.299345	3.53326	3.61685e-08	3	90	Lung	0.000724233		chr7.143582125.143582610.FAM115A._HypMET	SPI1	-1.35244	1.71599	5.12309e-05	8	43	Haematopoietic and Lymphoid	0.0448743
chr3.99594969.99595215.C3orf26..FILIP1L..MIR548G._HypMET	CTBP1	-0.604854	1.36171	5.76475e-05	15	36	Haematopoietic and Lymphoid	0.0444005		L.11q22.3..CASP1.	TMEM80	-0.212871	2.83229	5.58606e-06	3	90	Lung	0.018105		chr8.67344497.67344989.RRS1._HypMET	ZEB1	-0.363195	1.24266	6.13499e-05	25	26	Haematopoietic and Lymphoid	0.0478016
chr3.99594969.99595215.C3orf26..FILIP1L..MIR548G._HypMET	ZEB1	-0.403165	1.58628	4.99376e-06	15	36	Haematopoietic and Lymphoid	0.00999198		L.11q22.3..CASP1.	RPL17	0.34767	2.8141	6.32084e-06	3	90	Lung	0.0192865		chr9.140310894.140312457.EXD3._HypMET	CEBPA	-1.12595	2.03607	2.86166e-06	8	43	Haematopoietic and Lymphoid	0.00935385
chr5.67584213.67584451.PIK3R1._HypMET	CEBPA	-1.08905	2.37393	1.30058e-07	8	43	Haematopoietic and Lymphoid	0.000988205		L.11q22.3..CASP1..1	CHM	-0.320007	3.15261	5.94686e-07	3	90	Lung	0.00544297		chr9.140310894.140312457.EXD3._HypMET	IRF2BP2	-1.09639	2.19345	6.8408e-07	8	43	Haematopoietic and Lymphoid	0.0036702
chr5.67584213.67584451.PIK3R1._HypMET	GSE1	-0.480208	1.78993	2.55088e-05	8	43	Haematopoietic and Lymphoid	0.0282598		L.11q22.3..CASP1..1	FAM126B	-0.299345	3.53326	3.61685e-08	3	90	Lung	0.000724233		chr9.140310894.140312457.EXD3._HypMET	RHOF	-0.555781	2.02173	3.25681e-06	8	43	Haematopoietic and Lymphoid	0.0101503
chr5.67584213.67584451.PIK3R1._HypMET	IRF2BP2	-1.10652	2.17659	7.98086e-07	8	43	Haematopoietic and Lymphoid	0.00286111		L.11q22.3..CASP1..1	TMEM80	-0.212871	2.83229	5.58606e-06	3	90	Lung	0.018105		chr9.140310894.140312457.EXD3._HypMET	ZEB2	-1.32655	1.92478	7.76509e-06	8	43	Haematopoietic and Lymphoid	0.0160095
chr5.67584213.67584451.PIK3R1._HypMET	RHOF	-0.415445	1.99738	4.05475e-06	8	43	Haematopoietic and Lymphoid	0.00854425		L.11q22.3..CASP1..1	RPL17	0.34767	2.8141	6.32084e-06	3	90	Lung	0.0192865		ARHGAP29_mut	FAIM	-0.559467	2.68527	1.49789e-05	3	90	Lung	0.0307627
chr5.67584213.67584451.PIK3R1._HypMET	SPI1	-1.17496	1.86396	1.42545e-05	8	43	Haematopoietic and Lymphoid	0.0183042		L.11q22.3.	CHM	-0.320007	3.15261	5.94686e-07	3	90	Lung	0.00544297		ARID2_mut	SKIV2L	-0.785492	2.6297	2.15837e-05	3	90	Lung	0.0369184
chr5.67584213.67584451.PIK3R1._HypMET	ZEB2	-1.04993	1.68034	6.57153e-05	8	43	Haematopoietic and Lymphoid	0.0481252		L.11q22.3.	FAM126B	-0.299345	3.53326	3.61685e-08	3	90	Lung	0.000724233		ARID2_mut	TTC37	-0.908871	2.87498	4.17345e-06	3	90	Lung	0.0174363
chr6.31148369.31148577.PSORS1C3._HypMET	DHRS4	-0.538841	2.75739	2.68568e-05	3	48	Haematopoietic and Lymphoid	0.0290261		L.11q22.3.	TMEM80	-0.212871	2.83229	5.58606e-06	3	90	Lung	0.018105		BRAF_mut	EFR3A	-1.32273	2.65067	1.88132e-05	3	90	Lung	0.0342732
chr6.31148369.31148577.PSORS1C3._HypMET	LRRC57	-0.985507	2.61819	5.84901e-05	3	48	Haematopoietic and Lymphoid	0.044792		L.11q22.3.	RPL17	0.34767	2.8141	6.32084e-06	3	90	Lung	0.0192865		BRAF_mut	SDF2L1	-0.823575	2.63513	2.08309e-05	3	90	Lung	0.036872
chr6.31148369.31148577.PSORS1C3._HypMET	RUNX1T1	-0.768827	2.58795	6.914e-05	3	48	Haematopoietic and Lymphoid	0.0495501		L.11q22.3..SDHD.	CLK2	-0.254187	2.03536	1.33214e-06	7	86	Lung	0.0088915		BRAF_mut	PAK2	-1.39153	3.48896	5.04368e-08	3	90	Lung	0.00100994
chr6.31148369.31148577.PSORS1C3._HypMET	SLC27A2	-0.513241	2.68869	3.9501e-05	3	48	Haematopoietic and Lymphoid	0.0362587		L.11q22.3..SDHD.	ZNF429	0.12561	1.76153	2.14992e-05	7	86	Lung	0.038915		FAT1_mut	LRP8	-0.859495	2.50323	4.1906e-06	4	89	Lung	0.0174363
chr6.31148369.31148577.PSORS1C3._HypMET	SLC5A3	-1.03756	3.12997	3.15977e-06	3	48	Haematopoietic and Lymphoid	0.00717729		L.11q24.2.	FAM126B	-0.262988	2.97203	2.13322e-06	3	90	Lung	0.0117836		FAT1_mut	OTX2	-0.681952	2.46449	5.67803e-06	4	89	Lung	0.0194451
chr6.31148369.31148577.PSORS1C3._HypMET	CEP78	-0.561208	2.7529	2.75459e-05	3	48	Haematopoietic and Lymphoid	0.0292618		L.11q24.2.	ZNF429	0.215578	3.1364	6.67905e-07	3	90	Lung	0.00544297		FAT1_mut	WSB2	-0.85061	2.51483	3.82434e-06	4	89	Lung	0.0165574
chr7.143582125.143582610.FAM115A._HypMET	CEBPA	-1.01703	2.11455	1.40525e-06	8	43	Haematopoietic and Lymphoid	0.0036171		L.11q24.2..1	FAM126B	-0.262988	2.97203	2.13322e-06	3	90	Lung	0.0117836		KRAS_mut	DUSP4	-0.35504	1.0388	2.5091e-05	25	68	Lung	0.0405996
chr7.143582125.143582610.FAM115A._HypMET	GSE1	-0.459701	1.68276	6.43748e-05	8	43	Haematopoietic and Lymphoid	0.047754		L.11q24.2..1	ZNF429	0.215578	3.1364	6.67905e-07	3	90	Lung	0.00544297		KRAS_mut	KRAS	-1.37785	2.62527	7.3278e-19	25	68	Lung	1.17385e-13
chr7.143582125.143582610.FAM115A._HypMET	SPI1	-1.25788	2.07044	2.28417e-06	8	43	Haematopoietic and Lymphoid	0.00540296		G.8q22.1.	SATB2	-0.116083	2.19377	6.93067e-06	5	88	Lung	0.020186		LAMA2_mut	PTDSS2	-1.02739	3.24014	3.16207e-07	3	90	Lung	0.00316584
chr9.140310894.140312457.EXD3._HypMET	CEBPA	-1.16533	2.69639	6.56609e-09	8	43	Haematopoietic and Lymphoid	9.77734e-05		G.8q23.3..RAD21.	SATB2	-0.100834	1.98045	1.8457e-07	9	84	Lung	0.00295664		MED23_mut	FAM83D	-0.812268	2.6645	1.71786e-05	3	90	Lung	0.033623
chr9.140310894.140312457.EXD3._HypMET	DHRS4	-0.34274	1.74116	3.89636e-05	8	43	Haematopoietic and Lymphoid	0.0361571		G.8q24.13.	KRT83	0.114011	1.57553	2.06632e-05	9	84	Lung	0.0381954		MED23_mut	HIPK3	-0.6152	2.65268	1.85671e-05	3	90	Lung	0.0342732
chr9.140310894.140312457.EXD3._HypMET	GFI1	-0.724294	2.09988	1.75357e-06	8	43	Haematopoietic and Lymphoid	0.00427284		G.8q24.13.	SPOCK3	0.0561708	1.64395	9.68023e-06	9	84	Lung	0.0244202		MED23_mut	LRP8	-1.01079	2.96303	2.27128e-06	3	90	Lung	0.0123335
chr9.140310894.140312457.EXD3._HypMET	IDE	0.813067	1.73297	4.18215e-05	8	43	Haematopoietic and Lymphoid	0.0374079		G.16p11.2..FUS.TAOK2.	MET	-0.412599	2.92507	2.95585e-06	3	90	Lung	0.0143485		MED23_mut	L3MBTL1	-0.713984	3.1508	6.02488e-07	3	90	Lung	0.00507964
chr9.140310894.140312457.EXD3._HypMET	IRF2BP2	-1.12954	2.25299	3.96278e-07	8	43	Haematopoietic and Lymphoid	0.00186635		G.16p11.2..FUS.TAOK2.	SYVN1	-0.550105	2.56617	3.26009e-05	3	90	Lung	0.0495012		MGA_mut	SEC23A	-0.574541	2.11651	2.61247e-06	6	87	Lung	0.013078
chr9.140310894.140312457.EXD3._HypMET	RHOF	-0.39711	1.86553	1.31351e-05	8	43	Haematopoietic and Lymphoid	0.0176032		G.16q12.2..MMP2.	ARHGDIA	-0.335436	2.47765	5.52384e-07	5	88	Lung	0.00544297		MLL2_mut	NFIB	-0.711491	1.7783	1.82447e-05	7	86	Lung	0.0341828
chr9.140310894.140312457.EXD3._HypMET	ZEB2	-1.11166	1.82255	1.9176e-05	8	43	Haematopoietic and Lymphoid	0.0223468		L.16p13.3.	COLCA2	-0.410456	3.02506	1.47151e-06	3	90	Lung	0.00914416		NRAS_mut	NRAS	-1.71129	6.08401	2.97688e-20	4	89	Lung	9.5374e-15
APC_mut	PPA2	-0.891913	2.46688	6.13886e-05	3	90	Lung	0.0496805		L.16p13.3.	FOXA2	-0.394588	2.57721	3.03595e-05	3	90	Lung	0.0475813		PIK3CA_mut	PIK3CA	-0.851021	1.87511	2.49894e-05	6	87	Lung	0.0405996
ARHGAP29_mut	FAIM	-0.64962	2.89383	3.66648e-06	3	90	Lung	0.00955019		L.16p13.3.	HIPK3	0.209938	2.63704	2.05726e-05	3	90	Lung	0.0381954		PLXNB2_mut	ENTR1	-0.594193	2.65875	1.78409e-05	3	90	Lung	0.033623
ARID2_mut	DNM1	-0.668535	2.6261	2.20974e-05	3	90	Lung	0.0283184		L.16p13.3.	SLC39A6	-0.504937	3.42934	7.8701e-08	3	90	Lung	0.0014832		PLXNB2_mut	FEM1C	-0.509768	2.8254	5.85423e-06	3	90	Lung	0.0197431
ARID2_mut	IL36A	-0.55285	2.67849	1.56652e-05	3	90	Lung	0.0236449		L.16p13.3.	SMAD7	-0.597065	3.197	4.32111e-07	3	90	Lung	0.00475135		PLXNB2_mut	PARD6B	-0.971716	2.80191	6.86459e-06	3	90	Lung	0.0217752
ARID2_mut	SKIV2L	-0.706826	2.75601	9.3519e-06	3	90	Lung	0.0167384		L.16p13.3.	THAP7	-0.34961	3.09542	8.94655e-07	3	90	Lung	0.00666585		PLXNB2_mut	PSAT1	-0.909318	3.0842	9.68892e-07	3	90	Lung	0.00696671
ARID2_mut	TTC37	-0.742592	2.93105	2.83601e-06	3	90	Lung	0.00829357		L.16p13.3..2	FLI1	-0.340093	2.76937	8.54935e-06	3	90	Lung	0.0221678		RB1_mut	SOX11	-0.331728	1.48302	2.61607e-05	10	83	Lung	0.0414922
ASH1L_mut	PRPS2	-0.566482	2.52009	4.38097e-05	3	90	Lung	0.0404491		L.16q22.2..ZFHX3.	COLCA2	-0.334148	2.41853	8.1148e-06	4	89	Lung	0.0216653		RB1_mut	SRD5A3	-0.416102	1.51175	1.88278e-05	10	83	Lung	0.0342732
ASH1L_mut	FBXL5	-0.75034	2.50297	4.88552e-05	3	90	Lung	0.0429441		L.16q22.2..ZFHX3.	IL10RB	-0.401747	2.57086	2.45176e-06	4	89	Lung	0.0124683		RB1_mut	WSB2	-0.533453	1.56002	1.07492e-05	10	83	Lung	0.0269052
BRAF_mut	EFR3A	-1.37782	3.00885	1.64901e-06	3	90	Lung	0.00580563		L.16q22.2..ZFHX3.	STAT2	0.285054	2.30725	1.89784e-05	4	89	Lung	0.0366285		SMARCA4_mut	SMARCA2	-0.840513	1.23402	6.23963e-06	19	74	Lung	0.0202691
BRAF_mut	NR3C1	-0.578548	2.46564	6.18683e-05	3	90	Lung	0.0496909		L.16q22.2..ZFHX3.	CA5A	0.482375	2.63104	1.5127e-06	4	89	Lung	0.00914416		TP53_mut	MDM2	0.974964	1.85558	4.46474e-11	72	21	Lung	3.57606e-06
BRAF_mut	RAB34	0.782974	2.81331	6.35482e-06	3	90	Lung	0.0134919		G.7p22.3..ACTB.CARD11.PMS2.RAC1.	KDELR2	-0.16733	1.62019	1.26213e-05	9	84	Lung	0.0282772		TP53_mut	MDM4	0.457493	1.21191	4.38062e-06	72	21	Lung	0.0179932
BRAF_mut	PAK2	-1.21479	4.15005	3.05382e-10	3	90	Lung	1.22299e-05		G.7p14.3.	HDAC1	-0.379453	2.87009	4.31546e-06	3	90	Lung	0.0165673		TP53_mut	PPM1D	0.478755	1.36953	3.1448e-07	72	21	Lung	0.00316584
CTNNB1_mut	SEC23A	-0.568913	2.30748	1.8946e-05	4	89	Lung	0.0261637		G.7q21.13..AKAP9.	RBAK	0.107878	1.56597	2.294e-05	9	84	Lung	0.0399434		TP53_mut	TP53	-0.998449	1.7062	7.41979e-10	72	21	Lung	3.96195e-05
EGFR_mut	ADTRP	-0.758882	2.33541	1.53384e-05	4	89	Lung	0.0234007		G.7q22.1.	SPOCK3	0.0647023	1.87476	2.50669e-05	6	87	Lung	0.0427179		L.19p12.	ZSWIM7	-0.671543	2.37933	1.34929e-06	5	88	Lung	0.00847622
EGFR_mut	TMEM170B	-0.645912	2.50447	4.15001e-06	4	89	Lung	0.0103874		G.7q36.1..RHEB.	LTO1	0.743159	2.89388	3.66533e-06	3	90	Lung	0.01547		L.19p12..1	ZSWIM7	-0.671543	2.37933	1.34929e-06	5	88	Lung	0.00847622
FAT1_mut	LRP8	-0.796684	2.72749	6.89815e-07	4	89	Lung	0.00329857		L.7q22.3.	ACVR1B	0.241385	2.71327	1.24405e-05	3	90	Lung	0.0282772		G.18q11.1.	AGPAT1	-0.889026	2.87658	4.12784e-06	3	90	Lung	0.0174363
FAT1_mut	WSB2	-0.616171	2.75506	5.49794e-07	4	89	Lung	0.0030311		L.7q22.3.	CD46	-0.346344	3.25761	2.78499e-07	3	90	Lung	0.00343178		G.18q11.1.	CSTF2	-1.31372	3.023	1.5235e-06	3	90	Lung	0.00920946
INPPL1_mut	MET	-0.99241	3.3592	1.32305e-07	3	90	Lung	0.00111547		L.7q22.3.	CXorf56	-0.700126	2.94614	2.55429e-06	3	90	Lung	0.0127867		G.18q11.1.	OTX2	-0.750287	2.68349	1.51557e-05	3	90	Lung	0.0309275
KRAS_mut	DUSP4	-0.289064	1.09611	9.70976e-06	25	68	Lung	0.0170925		L.7q22.3.	DONSON	0.723023	2.66419	1.72134e-05	3	90	Lung	0.0344679		G.18q11.1.	LDHB	-0.555487	2.75909	9.16016e-06	3	90	Lung	0.0249631
KRAS_mut	KRAS	-1.557	2.58168	1.77579e-18	25	68	Lung	2.84466e-13		L.7q22.3.	NPB	0.462135	3.1446	6.29833e-07	3	90	Lung	0.00544297		L.18q21.2.	ZNF521	-0.254873	1.29214	1.45367e-05	15	78	Lung	0.0303197
LAMA2_mut	PTDSS2	-0.933088	3.53272	3.63156e-08	3	90	Lung	0.000401202		L.7q22.3.	RUSC1	0.172407	2.61493	2.37674e-05	3	90	Lung	0.0409389		L.18q21.2..SMAD4.	ZNF521	-0.26118	1.34058	4.511e-06	16	77	Lung	0.0180655
MACF1_mut	SEC23A	-0.533809	2.18679	7.36053e-06	5	88	Lung	0.0143888		G.9q21.11..GNAQ.NTRK2.PCSK5.TJP2.	CHKA	-0.329298	2.71872	1.19975e-05	3	90	Lung	0.0282632		L.18q21.31.	VPS4A	-0.78822	1.33541	7.96614e-06	15	78	Lung	0.0243068
MED23_mut	FAM83D	-0.623627	2.66206	1.74571e-05	3	90	Lung	0.0249685		G.9q21.11..GNAQ.NTRK2.PCSK5.TJP2.	KRT83	0.202507	2.83864	5.34971e-06	3	90	Lung	0.018105		L.18q21.31.	ZNF521	-0.252685	1.27853	1.75252e-05	15	78	Lung	0.033623
MED23_mut	FBXO36	-0.400707	2.56565	3.27103e-05	3	90	Lung	0.0341362		G.9q21.11..GNAQ.NTRK2.PCSK5.TJP2.	TEKT4	-0.171009	2.84865	4.99685e-06	3	90	Lung	0.0175923		L.18q22.1.	VPS4A	-0.90558	1.58335	4.09042e-07	14	79	Lung	0.0038544
MED23_mut	HIPK3	-0.455906	2.72595	1.14335e-05	3	90	Lung	0.0191235		G.9q21.11..GNAQ.NTRK2.PCSK5.TJP2.	SPOCK3	0.0972069	2.86916	4.34326e-06	3	90	Lung	0.0165673		G.10p15.3..GATA3.KLF6.LARP4B.VIM.	PIK3CB	-0.647631	2.2495	2.92379e-05	4	89	Lung	0.0446061
MED23_mut	LRP8	-1.0021	3.54339	3.35136e-08	3	90	Lung	0.000383469		G.9q21.11..GNAQ.NTRK2.PCSK5.TJP2.	SLC12A7	-0.304473	3.84908	3.23515e-09	3	90	Lung	0.000148069		G.10p12.1..CUL2.EPC1.	FBXO42	-1.05433	1.94256	9.78525e-07	8	85	Lung	0.00696671
MED23_mut	VGF	-0.462089	2.95157	2.45967e-06	3	90	Lung	0.00743427		L.9p24.3..BNC2.CDKN2A.JAK2.PSIP1.	E2F3	0.280911	1.05045	2.07335e-05	68	25	Lung	0.0381954		G.10p12.1..CUL2.EPC1.	NRAS	-0.818221	2.12318	1.22659e-07	8	85	Lung	0.00163741
MED23_mut	L3MBTL1	-0.590218	3.18299	4.78049e-07	3	90	Lung	0.00283627		L.9q33.2..PTGS1.	KCNK12	-0.453356	3.38019	1.13311e-07	3	90	Lung	0.00191068		L.10p13.	IRF9	0.510246	1.74009	2.64834e-05	7	86	Lung	0.0415923
MLL2_mut	NFIB	-0.652312	1.7227	3.13315e-05	7	86	Lung	0.033572		L.9q33.3.	KCNK12	-0.453356	3.38019	1.13311e-07	3	90	Lung	0.00191068		L.10p13.	ISG15	-0.57299	1.80855	1.35404e-05	7	86	Lung	0.0292226
MLL2_mut	THAP3	-0.3037	1.8126	1.3007e-05	7	86	Lung	0.0206298		L.9q34.2.	FAM126B	-0.241071	2.66503	1.71189e-05	3	90	Lung	0.0344679		L.10p13..1	IRF9	0.510246	1.74009	2.64834e-05	7	86	Lung	0.0415923
NF2_mut	ALG12	-0.577612	2.27397	3.44498e-06	5	88	Lung	0.00919759		L.9q34.2.	NPB	0.441457	2.96328	2.26739e-06	3	90	Lung	0.0118935		L.10p13..1	ISG15	-0.57299	1.80855	1.35404e-05	7	86	Lung	0.0292226
NF2_mut	LMNA	-0.691235	2.1973	6.72246e-06	5	88	Lung	0.0138061		G.12q14.1..MDM2.NUP107.SRGAP1.	PEX12	-0.241228	1.64761	1.61924e-06	11	82	Lung	0.00958771		L.10p12.2.	IRF9	0.540981	1.83991	3.4299e-05	6	87	Lung	0.0490571
NRAS_mut	FBXO42	-1.08561	2.27484	2.42063e-05	4	89	Lung	0.0300591		L.5q12.1.	MZT1	0.364627	1.80538	1.39714e-05	7	86	Lung	0.0304502		L.10p12.2.	ISG15	-0.679846	2.20312	1.12345e-06	6	87	Lung	0.00734558
NRAS_mut	NRAS	-1.84224	6.68803	1.25353e-22	4	89	Lung	4.01609e-17		L.4p16.3..FGFR3.	ZNF728	0.18046	2.25163	4.19101e-06	5	88	Lung	0.0165673		L.10q11.22.	VDAC2	-1.03116	2.85293	4.85308e-06	3	90	Lung	0.0189615
PIK3CA_mut	PIK3CA	-0.723522	1.87585	2.48223e-05	6	87	Lung	0.0302397		L.4p15.2.	PSAT1	-0.364846	2.88764	3.82612e-06	3	90	Lung	0.0157157		L.10q11.23.	VDAC2	-1.03116	2.85293	4.85308e-06	3	90	Lung	0.0189615
PLXNB2_mut	FAIM	-0.574825	2.4895	5.32147e-05	3	90	Lung	0.0457079		L.4q22.1..1	HNF1A	-0.272081	1.71024	1.23701e-05	8	85	Lung	0.0282772		L.10q21.1.	VDAC2	-0.898101	2.56469	2.47145e-07	5	88	Lung	0.00264119
PLXNB2_mut	PARD6B	-0.953208	3.16406	5.47779e-07	3	90	Lung	0.0030311		L.4q23.	RAB18	-0.480983	2.24784	2.96014e-05	4	89	Lung	0.0471829		L.10q24.2..1	IDE	-0.908353	2.61988	2.3013e-05	3	90	Lung	0.0384932
PLXNB2_mut	PSAT1	-0.895346	3.33624	1.56677e-07	3	90	Lung	0.00128709		L.4q26.	RAB18	-0.42361	2.00925	7.25411e-06	6	87	Lung	0.0206339		G.11q13.2.	DUSP5	-0.628329	2.11712	1.33499e-05	5	88	Lung	0.0292226
RB1_mut	SOX11	-0.261737	1.48062	2.68833e-05	10	83	Lung	0.0309178		G.6p24.2.	PCNP	0.549863	1.91258	1.77725e-05	6	87	Lung	0.035148		G.11q14.1.	GCLC	-0.467447	2.11192	1.395e-05	5	88	Lung	0.0297956
SMARCA4_mut	SMARCA2	-0.714761	1.27527	3.27692e-06	19	74	Lung	0.00889716		G.3p14.1..FOXP1.MITF.	RUNX2	0.274251	2.2881	2.19171e-05	4	89	Lung	0.0389548		L.11p13.	CCND2	-1.09198	3.09098	9.23394e-07	3	90	Lung	0.00687997
STK11_mut	CRTC2	-0.397015	1.35006	6.11148e-05	11	82	Lung	0.0496805		G.3p14.1..FOXP1.MITF.	SQSTM1	-0.249222	2.28301	2.27707e-05	4	89	Lung	0.0398651		L.11p13.	CLTB	-0.733442	2.70114	1.34844e-05	3	90	Lung	0.0292226
TP53_mut	MDM2	0.929129	1.85353	4.64141e-11	72	21	Lung	3.71756e-06		G.3q26.33..SOX2.	HYKK	0.172906	2.2162	5.70757e-06	5	88	Lung	0.018105		L.11p13.	UROS	-0.913252	2.74461	1.00938e-05	3	90	Lung	0.025871
TP53_mut	MDM4	0.365325	1.2269	3.43337e-06	72	21	Lung	0.00919759		G.3q27.1.	SLC25A28	-0.262952	2.32904	1.60972e-05	4	89	Lung	0.0332726		L.11q22.1.	CHM	-0.592796	2.72644	7.126e-07	4	89	Lung	0.00585396
TP53_mut	PPM1D	0.37604	1.30616	9.23697e-07	72	21	Lung	0.00422765		G.3q27.1.	HYKK	0.211148	2.78067	4.44908e-07	4	89	Lung	0.00475135		L.11q22.1.	ECHS1	-0.582091	2.31589	1.77807e-05	4	89	Lung	0.033623
TP53_mut	TP53	-0.796014	1.76692	2.38372e-10	72	21	Lung	1.091e-05		G.3q27.1.	ZNF519	0.184761	2.26036	2.69677e-05	4	89	Lung	0.0447667		L.11q22.1.	EEF1AKMT2	-0.567239	2.27101	2.49094e-05	4	89	Lung	0.0405996
TP53_mut	USP28	-0.264613	1.21055	4.47826e-06	72	21	Lung	0.0107876		G.3q27.3..EIF4A2.RFC4.	ZNF728	0.225166	2.79304	7.28871e-06	3	90	Lung	0.0206339		L.11q22.1.	LIPM	-0.610704	2.31988	1.72526e-05	4	89	Lung	0.033623
ZNF292_mut	KLLN	-0.544063	2.55201	3.57119e-05	3	90	Lung	0.0355325		G.3q28.	H2AC15	0.249279	2.64064	2.00931e-05	3	90	Lung	0.0381954		L.11q22.3..CASP1.	CHM	-0.767527	3.69206	1.12388e-08	3	90	Lung	0.000400078
ZNF292_mut	MAGEH1	-0.853532	2.87768	4.09674e-06	3	90	Lung	0.0103348		G.3q28.	ZNF728	0.229008	2.85295	4.85245e-06	3	90	Lung	0.0174011		L.11q22.3..CASP1.	ECHS1	-0.691392	2.77273	8.35832e-06	3	90	Lung	0.024625
ZNF292_mut	IRAK1	-0.69151	2.74685	9.94336e-06	3	90	Lung	0.017408		L.3p21.2.	CCND2	-0.350829	1.62369	3.04454e-05	8	85	Lung	0.0475813		L.11q22.3..CASP1.	EEF1AKMT2	-0.696625	2.83359	5.53682e-06	3	90	Lung	0.0194451
L.19p13.3..STK11.	CRTC3	-0.43215	1.64495	9.57307e-06	9	84	Lung	0.0170391		L.3p21.1.	NPB	0.246615	1.6269	1.17129e-05	9	84	Lung	0.0280045		L.11q22.3..CASP1.	KLLN	-0.729645	2.7583	9.20901e-06	3	90	Lung	0.0249631
L.19p13.3..GNA11.	ZSWIM7	-0.584825	2.21301	5.8675e-06	5	88	Lung	0.0131457		L.3p21.1.	RALY	0.43092	1.80643	1.49577e-06	9	84	Lung	0.00914416		L.11q22.3..CASP1.	LIPM	-0.853196	3.43305	7.65585e-08	3	90	Lung	0.00129095
L.19p13.3.	ZSWIM7	-0.584825	2.21301	5.8675e-06	5	88	Lung	0.0131457		L.3p14.1..1	RALY	0.422955	1.78814	6.7393e-07	10	83	Lung	0.00544297		L.11q22.3..CASP1.	TAS2R10	-0.657635	2.62913	2.16637e-05	3	90	Lung	0.0369184
L.19p13.3..1	ZSWIM7	-0.507727	1.8959	2.06937e-05	6	87	Lung	0.0270227		L.3p14.1..1	SNX29	-0.0526219	1.47766	2.78056e-05	10	83	Lung	0.0456842		L.11q22.3..CASP1..1	CHM	-0.767527	3.69206	1.12388e-08	3	90	Lung	0.000400078
L.19p13.2.	CRTC3	-0.465044	1.75373	2.31979e-05	7	86	Lung	0.0291604		G.1q21.3.	PAFAH1B1	0.431549	2.18946	7.19303e-06	5	88	Lung	0.0206339		L.11q22.3..CASP1..1	ECHS1	-0.691392	2.77273	8.35832e-06	3	90	Lung	0.024625
L.19p12.	MAGEH1	-0.669255	2.25696	3.99981e-06	5	88	Lung	0.0101704		G.1q25.3.	ELF3	-0.287624	2.23762	3.19307e-05	4	89	Lung	0.0487144		L.11q22.3..CASP1..1	EEF1AKMT2	-0.696625	2.83359	5.53682e-06	3	90	Lung	0.0194451
L.19p12.	ZSWIM7	-0.723814	2.94563	6.42261e-09	5	88	Lung	0.000141573		G.1q25.3.	TTC7A	-0.461382	2.62057	1.64592e-06	4	89	Lung	0.00958771		L.11q22.3..CASP1..1	KLLN	-0.729645	2.7583	9.20901e-06	3	90	Lung	0.0249631
L.19p12.	SSH1	-0.424905	2.20436	6.32403e-06	5	88	Lung	0.0134919		G.1q25.3..DHX9.	ELF3	-0.360952	2.86741	4.39544e-06	3	90	Lung	0.0165673		L.11q22.3..CASP1..1	LIPM	-0.853196	3.43305	7.65585e-08	3	90	Lung	0.00129095
L.19p12..1	MAGEH1	-0.669255	2.25696	3.99981e-06	5	88	Lung	0.0101704		G.1q25.3..DHX9.	TTC7A	-0.626009	3.77843	5.58585e-09	3	90	Lung	0.000178961		L.11q22.3..CASP1..1	TAS2R10	-0.657635	2.62913	2.16637e-05	3	90	Lung	0.0369184
L.19p12..1	ZSWIM7	-0.723814	2.94563	6.42261e-09	5	88	Lung	0.000141573		G.1q32.1..MDM4.PIK3C2B.ZC3H11A.	TTC7A	-0.465869	2.65356	1.26083e-06	4	89	Lung	0.00872437		L.11q22.3.	CHM	-0.767527	3.69206	1.12388e-08	3	90	Lung	0.000400078
L.19p12..1	SSH1	-0.424905	2.20436	6.32403e-06	5	88	Lung	0.0134919		G.1q32.2.	ELF3	-0.360952	2.86741	4.39544e-06	3	90	Lung	0.0165673		L.11q22.3.	ECHS1	-0.691392	2.77273	8.35832e-06	3	90	Lung	0.024625
L.19q13.2..CIC.	DBP	-0.566028	2.61858	2.32095e-05	3	90	Lung	0.0291604		G.1q32.2.	TTC7A	-0.626009	3.77843	5.58585e-09	3	90	Lung	0.000178961		L.11q22.3.	EEF1AKMT2	-0.696625	2.83359	5.53682e-06	3	90	Lung	0.0194451
L.19q13.2..CIC.	KCNK12	-0.748237	2.50499	4.82331e-05	3	90	Lung	0.0428496		G.1q42.13..ARID4B.FH.	KRT83	0.10662	1.48054	1.30482e-05	11	82	Lung	0.0288303		L.11q22.3.	KLLN	-0.729645	2.7583	9.20901e-06	3	90	Lung	0.0249631
L.19q13.2..CIC.	KLLN	-0.544716	2.55571	3.48717e-05	3	90	Lung	0.0351202		L.1p13.2..ATP1A1.CSDE1.NRAS.	TFAP2A	-0.10364	1.96854	1.06104e-05	6	87	Lung	0.026149		L.11q22.3.	LIPM	-0.853196	3.43305	7.65585e-08	3	90	Lung	0.00129095
L.19q13.2..CIC.	MAGEH1	-1.00889	3.59531	2.26407e-08	3	90	Lung	0.000271895		L.1p13.2..ATP1A1.CSDE1.NRAS.	NPB	0.289086	1.89563	2.0744e-05	6	87	Lung	0.0381954		L.11q22.3.	TAS2R10	-0.657635	2.62913	2.16637e-05	3	90	Lung	0.0369184
L.19q13.2..CIC.	SLC39A6	-0.630587	2.5013	4.93745e-05	3	90	Lung	0.0431027		G.17q12.	H2AC15	0.275079	3.13257	2.23468e-08	4	89	Lung	0.000596626		L.11q22.3..SDHD.	CLK2	-0.597457	1.75118	2.37803e-05	7	86	Lung	0.0394755
L.19q13.2..CIC.	IRAK1	-0.686867	2.72402	1.15811e-05	3	90	Lung	0.0191235		G.17q12.	IFNA4	0.241828	2.40306	9.14419e-06	4	89	Lung	0.0234371		L.11q22.3..SDHD.	MCEE	-0.439101	1.84408	9.50582e-06	7	86	Lung	0.0249631
G.18q11.1.	AGPAT1	-0.771718	2.93184	2.82043e-06	3	90	Lung	0.00829357		G.17q12.	ELF4	-0.243234	2.36138	1.25883e-05	4	89	Lung	0.0282772		L.11q24.2.	UBE2Q1	-1.24119	2.71984	1.19081e-05	3	90	Lung	0.0274471
G.18q11.1.	CSTF2	-1.19628	3.02692	1.45238e-06	3	90	Lung	0.00555177		G.17q12.	SPOCK3	0.0860162	2.54973	2.90111e-06	4	89	Lung	0.0142994		L.11q24.2..1	UBE2Q1	-1.24119	2.71984	1.19081e-05	3	90	Lung	0.0274471
G.18q11.1.	LRP8	-0.845459	2.83059	5.6511e-06	3	90	Lung	0.0128405		G.17q12.	TES	0.0961545	2.23933	3.15285e-05	4	89	Lung	0.0485118		G.8q23.3..RAD21.	SATB2	-0.34199	1.73782	3.32744e-06	9	84	Lung	0.0156772
G.18q11.1.	MET	-0.958842	3.20741	4.00829e-07	3	90	Lung	0.00243186		G.17q22..CLTC.PPM1D.	FBXO36	-0.134725	1.80549	1.51232e-06	9	84	Lung	0.00914416		G.8q24.13.	DUSP5	-0.535541	1.85903	8.02135e-07	9	84	Lung	0.00642474
G.18q11.1.	PUS3	-0.500073	2.78378	7.75909e-06	3	90	Lung	0.0147969		L.17p13.2.	ARHGDIA	-0.379611	2.71279	1.24803e-05	3	90	Lung	0.0282772		G.8q24.13.	SATB2	-0.318632	1.59106	1.74231e-05	9	84	Lung	0.033623
G.18q11.1.	SLC25A47	-0.411595	2.66527	1.70917e-05	3	90	Lung	0.0247777		L.17p13.2.	ZSWIM7	-0.353805	2.78094	7.9088e-06	3	90	Lung	0.0213631		G.16q11.2..CHD9.CYLD.	GCLC	-0.411514	1.84209	3.36348e-05	6	87	Lung	0.0487601
G.10p15.3..GATA3.KLF6.LARP4B.VIM.	PIK3CB	-0.560392	2.29114	2.1424e-05	4	89	Lung	0.0277889		L.17p13.2..1	ARHGDIA	-0.379611	2.71279	1.24803e-05	3	90	Lung	0.0282772		G.16q12.2..MMP2.	ARHGDIA	-0.74347	2.15237	9.89009e-06	5	88	Lung	0.025761
G.10p12.1..CUL2.EPC1.	FBXO42	-0.93809	2.06379	2.44999e-07	8	85	Lung	0.0017443		L.17p13.2..1	ZSWIM7	-0.353805	2.78094	7.9088e-06	3	90	Lung	0.0213631		G.16q12.2..MMP2.	CLTB	-0.579095	2.13666	1.13082e-05	5	88	Lung	0.0274471
G.10p12.1..CUL2.EPC1.	NRAS	-0.738344	1.76581	6.84587e-06	8	85	Lung	0.0138091		L.17p13.1..CHD3.GPS2.TP53.	RAB21	-0.277825	1.73755	9.26067e-06	8	85	Lung	0.0235472		L.16p13.3.	COLCA2	-0.905679	2.68838	1.4674e-05	3	90	Lung	0.0303308
G.10q22.1..KAT6B.	FOXR1	0.449856	1.96708	4.63899e-05	5	88	Lung	0.0416316		L.17p13.1.	RAB21	-0.433107	2.80286	3.70099e-07	4	89	Lung	0.00423475		L.16p13.3.	KLLN	-0.740885	2.8114	6.43727e-06	3	90	Lung	0.0206238
G.10q22.1..KAT6B.	CXCR5	0.557287	2.6753	8.74162e-08	5	88	Lung	0.000848684		L.17p13.1..1	RAB21	-0.352968	2.21949	5.54644e-06	5	88	Lung	0.018105		L.16p13.3.	SLC39A6	-0.934248	3.59948	2.19353e-08	3	90	Lung	0.000585641
L.10p13.	ISG15	-0.454147	2.04535	1.19906e-06	7	86	Lung	0.00486277		L.17p13.1..1	SLC33A1	-0.594519	2.12513	1.24731e-05	5	88	Lung	0.0282772		L.16p13.3..2	COLCA2	-1.10801	3.49519	4.81369e-08	3	90	Lung	0.00100994
L.10p13.	LRRC57	-0.555511	1.71207	3.47051e-05	7	86	Lung	0.0351202		L.17p11.2.	RAB21	-0.318147	1.99134	8.57977e-06	6	87	Lung	0.0221678		L.16q22.2..ZFHX3.	COLCA2	-0.847827	2.56301	2.61024e-06	4	89	Lung	0.013078
L.10p13.	USP18	-0.604181	1.65178	6.15614e-05	7	86	Lung	0.0496805		L.17p11.2..1	RAB21	-0.318147	1.99134	8.57977e-06	6	87	Lung	0.0221678		G.7q21.13..AKAP9.	DUSP5	-0.515084	1.76769	2.35369e-06	9	84	Lung	0.012568
L.10p13..1	ISG15	-0.454147	2.04535	1.19906e-06	7	86	Lung	0.00486277		G.2p24.3..MYCN.	FBXO36	-0.138041	1.83509	3.22926e-06	8	85	Lung	0.0146862		G.7q21.13..AKAP9.	GAB1	-0.663747	1.62064	1.25584e-05	9	84	Lung	0.0284392
L.10p13..1	LRRC57	-0.555511	1.71207	3.47051e-05	7	86	Lung	0.0351202		G.2p24.3..MYCN.	FLVCR1	-0.256869	1.65223	2.26874e-05	8	85	Lung	0.0398651		G.7q22.1.	DUSP5	-0.653414	2.27803	5.34511e-07	6	87	Lung	0.00462832
L.10p13..1	USP18	-0.604181	1.65178	6.15614e-05	7	86	Lung	0.0496805		G.2p24.3..MYCN.	TES	0.0846167	2.07848	2.06617e-07	8	85	Lung	0.00305217		G.7q22.1.	MET	-0.600782	2.10954	2.79421e-06	6	87	Lung	0.0137725
L.10p12.2.	ISG15	-0.537704	2.50328	5.36669e-08	6	87	Lung	0.000554642		G.2p24.1.	SPTSSA	-0.473497	2.70831	1.28573e-05	3	90	Lung	0.0286059		L.7q22.3.	CD46	-1.21355	3.10373	8.43314e-07	3	90	Lung	0.00658982
L.10p12.2.	USP18	-0.666708	1.83269	3.65833e-05	6	87	Lung	0.0359195		G.2p16.1..BCL11A.REL.XPO1.	H2AC15	0.207535	2.28663	4.90449e-07	6	87	Lung	0.00506875		G.9q21.11..GNAQ.NTRK2.PCSK5.TJP2.	DUSP5	-0.957292	3.39793	9.93688e-08	3	90	Lung	0.001516
L.10p12.1.	IKBKG	-0.737861	1.85791	2.91818e-05	6	87	Lung	0.0324629		L.2q37.3.	DRP2	0.277723	2.85187	4.88823e-06	3	90	Lung	0.0174011		G.9q21.11..GNAQ.NTRK2.PCSK5.TJP2.	FAM83D	-0.915206	3.09822	8.7702e-07	3	90	Lung	0.00669003
L.10p12.1.	IL10RB	-0.560622	1.77521	6.08324e-05	6	87	Lung	0.0496805		L.22q12.3.	RALY	0.455575	1.84926	3.15425e-05	6	87	Lung	0.0485118		G.9q21.11..GNAQ.NTRK2.PCSK5.TJP2.	HIPK3	-0.665286	2.92482	2.96098e-06	3	90	Lung	0.0143734
L.10q11.21..RET.	BUD31	-1.64129	2.42861	7.50575e-06	4	89	Lung	0.014574		G.14q11.2..CHD8.	AGPAT1	-0.291419	2.13791	1.11894e-05	5	88	Lung	0.0271581		G.9q21.11..GNAQ.NTRK2.PCSK5.TJP2.	PSMD10	-0.962669	2.69319	1.44213e-05	3	90	Lung	0.0303197
L.10q11.21..RET.	IRAK1	-0.626593	2.5141	3.84648e-06	4	89	Lung	0.00993825		G.14q21.3..GNG2.SOS2.	ERBB2	-0.619618	2.30059	1.9955e-05	4	89	Lung	0.0381954		G.9q21.11..GNAQ.NTRK2.PCSK5.TJP2.	SLC12A7	-0.928168	3.38249	1.11402e-07	3	90	Lung	0.0015518
L.10q11.22.	VDAC2	-1.12575	3.39744	9.97268e-08	3	90	Lung	0.000912876		G.14q21.3..GNG2.SOS2.	TUBA1A	0.354501	2.24856	2.94416e-05	4	89	Lung	0.0471628		L.9p24.3..BNC2.CDKN2A.JAK2.PSIP1.	E2F3	0.674789	1.15271	3.70221e-06	68	25	Lung	0.0162482
L.10q11.23.	VDAC2	-1.12575	3.39744	9.97268e-08	3	90	Lung	0.000912876		G.14q32.2..AKT1.HSP90AA1.PPP2R5C.	TUBA1A	0.324103	2.06302	2.1042e-05	5	88	Lung	0.0385228		L.9q33.2..PTGS1.	ARHGDIA	-0.908118	2.60269	2.5738e-05	3	90	Lung	0.0411432
L.10q21.1.	MET	-0.710734	2.33767	1.95953e-06	5	88	Lung	0.00647214		L.14q23.1..1	LMNA	-0.523629	2.74639	9.97426e-06	3	90	Lung	0.0247719		L.9q33.2..PTGS1.	KCNK12	-0.968708	2.89384	3.66637e-06	3	90	Lung	0.0162482
L.10q21.1.	VDAC2	-0.932477	2.87744	1.25165e-08	5	88	Lung	0.000190955		L.14q23.1..1	SURF4	-0.479028	2.6654	1.70766e-05	3	90	Lung	0.0344679		L.9q33.3.	ARHGDIA	-0.908118	2.60269	2.5738e-05	3	90	Lung	0.0411432
L.10q23.2..BMPR1A.FAS.PTEN.	VDAC2	-0.696952	1.97151	4.47471e-05	5	88	Lung	0.0410384		L.14q32.2..1	NPB	0.415966	2.74932	9.78078e-06	3	90	Lung	0.0244811		L.9q33.3.	KCNK12	-0.968708	2.89384	3.66637e-06	3	90	Lung	0.0162482
L.10q25.2.	B3GALT4	1.3879	3.23874	3.1943e-07	3	90	Lung	0.00214464		L.15q14.	FAM126B	-0.240011	2.65067	1.88139e-05	3	90	Lung	0.0365311		L.9q34.2.	CHM	-0.659069	3.00179	1.76732e-06	3	90	Lung	0.010111
L.10q25.2..1	B3GALT4	1.08036	2.44034	6.85321e-06	4	89	Lung	0.0138091		L.15q14.	NPB	0.53134	3.81439	4.23194e-09	3	90	Lung	0.00016948		L.9q34.2.	IDE	-0.92861	2.69163	1.43616e-05	3	90	Lung	0.0303197
L.10q25.3.	FBXL5	-0.804863	2.72619	1.14151e-05	3	90	Lung	0.0191235		L.15q14.	RALY	0.701592	2.91852	3.09273e-06	3	90	Lung	0.0146862		G.12q14.1..MDM2.NUP107.SRGAP1.	NCOA4	-0.565964	1.50903	9.2174e-06	11	82	Lung	0.0249631
G.11q13.2..CCND1.CTTN.	TMEM201	-0.347618	1.45751	3.49294e-05	10	83	Lung	0.0351202		L.15q14..B2M.BUB1B.MGA.TP53BP1.	ACSL4	-0.462486	4.0419	7.17315e-10	3	90	Lung	4.59629e-05		L.4p15.32.	SLC4A8	-0.490756	2.29296	2.11331e-05	4	89	Lung	0.0369184
G.11q13.5.	TCF7L2	-0.349271	1.58555	4.48966e-05	8	85	Lung	0.0410384		L.15q14..B2M.BUB1B.MGA.TP53BP1.	IL10RB	-0.501845	3.29657	2.09587e-07	3	90	Lung	0.00305217		L.4p15.2.	PSAT1	-0.833235	2.7598	9.11698e-06	3	90	Lung	0.0249631
G.11q13.5.	SLC12A7	-0.339499	1.55879	5.87764e-05	8	85	Lung	0.0490388		L.15q14..B2M.BUB1B.MGA.TP53BP1.	IRF9	0.435877	2.85524	4.77718e-06	3	90	Lung	0.0174011		L.4q22.1..1	KIF5A	-0.405394	1.61652	3.27663e-05	8	85	Lung	0.0479348
G.11q14.1.	SATB2	-0.348709	2.04729	2.39882e-05	5	88	Lung	0.0299043		L.15q14..B2M.BUB1B.MGA.TP53BP1.	STAT2	0.410276	3.55598	3.04785e-08	3	90	Lung	0.000724233		L.4q23.	CD46	-0.966456	2.41182	8.54696e-06	4	89	Lung	0.0246693
G.11q14.1.	TCF7L2	-0.456515	2.09482	1.61161e-05	5	88	Lung	0.0241275		L.15q14..B2M.BUB1B.MGA.TP53BP1.	NPB	0.518719	3.68386	1.15424e-08	3	90	Lung	0.00033618		L.4q23.	TBX3	-0.726826	2.94738	1.09853e-07	4	89	Lung	0.0015518
L.11p15.4.	CLTB	-0.488372	1.95954	1.15341e-05	6	87	Lung	0.0191235		chr1.181451311.181452049.._HypMET	DUSP1	-0.203085	1.48138	6.46717e-06	12	81	Lung	0.019485		L.4q31.21.	TBX3	-0.762074	3.14798	1.95416e-08	4	89	Lung	0.000569161
L.11p15.4.	KLLN	-0.383194	1.78983	5.3497e-05	6	87	Lung	0.0458275		chr1.181451311.181452049.._HypMET	SLC16A1	-0.30255	1.41927	1.4244e-05	12	81	Lung	0.0306276		L.6p25.3.	KCNK12	-0.687103	2.00492	3.40503e-05	5	88	Lung	0.0489197
L.11p15.4.	PRDX6	-0.470531	1.91514	1.73609e-05	6	87	Lung	0.0249685		chr1.181451311.181452049.._HypMET	TCF3	-0.144086	1.37855	2.36622e-05	12	81	Lung	0.0409389		L.6p25.2.	LIPM	-0.621618	2.37104	1.16926e-05	4	89	Lung	0.0274471
L.11p15.1.	DKK1	-0.405442	1.89711	2.04661e-05	6	87	Lung	0.0270227		chr1.181451311.181452049.._HypMET	UBE2Q1	-0.357467	1.4595	8.55902e-06	12	81	Lung	0.0221678		L.6p25.2.	PAX7	-0.389024	2.24718	2.97464e-05	4	89	Lung	0.0451669
L.11p15.1..1	DKK1	-0.405442	1.89711	2.04661e-05	6	87	Lung	0.0270227		chr15.30685087.30685891.CHRFAM7A._HypMET	C11orf53	-0.193612	1.35256	1.83398e-05	13	80	Lung	0.0360475		L.6p25.2.	GPBAR1	-0.381782	2.23517	3.25159e-05	4	89	Lung	0.0477868
L.11p13.	CLTB	-0.722715	2.9465	2.5478e-06	3	90	Lung	0.00762869		chr15.30685087.30685891.CHRFAM7A._HypMET	POU2F3	-0.0933043	1.59684	6.7956e-07	13	80	Lung	0.00544297		L.6q25.1.	CHM	-0.745848	3.33155	1.08953e-05	3	90	Lung	0.0270595
L.11p13.	MAGEH1	-0.777044	2.56249	3.33824e-05	3	90	Lung	0.0347244		chr19.37095680.37096589.ZNF529..ZNF382._HypMET	CDK4	-0.383961	0.976914	2.20075e-05	32	61	Lung	0.0389548		L.6q25.1.	CLTB	-0.738821	2.72562	1.14586e-05	3	90	Lung	0.0274471
L.11p13.	UROS	-0.657564	2.5669	3.24486e-05	3	90	Lung	0.0340851		chr19.58458686.58459219.ZNF256._HypMET	CHD7	-0.499564	2.69373	1.41628e-05	3	90	Lung	0.0306276		L.6q25.1.	KLLN	-0.720171	2.714	1.23799e-05	3	90	Lung	0.0283308
L.11p13.	ARHGEF2	-0.569419	2.49211	5.2341e-05	3	90	Lung	0.0453162		chr19.58458686.58459219.ZNF256._HypMET	SQSTM1	-0.281609	2.57078	3.16465e-05	3	90	Lung	0.0485118		L.6q25.1.	LIPM	-0.761212	2.95181	2.45564e-06	3	90	Lung	0.0128974
L.11p13.	IRAK1	-0.652006	2.55602	3.48036e-05	3	90	Lung	0.0351202		chr21.47602431.47602740.C21orf56._HypMET	NFIB	-0.386395	2.19388	6.92364e-06	5	88	Lung	0.020186		L.6q25.1.	SLC39A6	-0.755501	2.72259	1.1692e-05	3	90	Lung	0.0274471
L.11q22.1.	CHM	-0.473667	2.57197	2.43014e-06	4	89	Lung	0.007415		chr3.139258152.139258731.RBP1._HypMET	CPSF4	-0.392513	1.83175	1.07519e-05	7	86	Lung	0.0262956		G.3p14.1..FOXP1.MITF.	ELF3	-0.81221	2.40088	9.29898e-06	4	89	Lung	0.0249631
L.11q22.1.	LIPM	-0.605015	2.25449	2.81725e-05	4	89	Lung	0.032007		chr3.139258152.139258731.RBP1._HypMET	DUSP1	-0.274793	2.03917	1.27986e-06	7	86	Lung	0.00872437		G.3p14.1..FOXP1.MITF.	SQSTM1	-0.769511	2.8919	1.75649e-07	4	89	Lung	0.00216441
L.11q22.1.	MAGEH1	-0.794133	2.72887	6.82065e-07	4	89	Lung	0.00329857		chr3.99594969.99595215.C3orf26..FILIP1L..MIR548G._HypMET	C11orf53	-0.21902	1.53373	1.46037e-05	10	83	Lung	0.0311534		G.3q26.33..SOX2.	SLC25A28	-0.834697	2.18117	7.72595e-06	5	88	Lung	0.0238005
L.11q22.1.	SLC23A3	-0.358891	2.16076	5.61082e-05	4	89	Lung	0.0477649		chr3.99594969.99595215.C3orf26..FILIP1L..MIR548G._HypMET	POU2F3	-0.122733	2.23833	1.79992e-09	10	83	Lung	9.61103e-05		G.3q27.1.	SLC25A28	-1.13836	3.17985	1.47953e-08	4	89	Lung	0.000474014
L.11q22.3..CASP1.	CHM	-0.646288	3.72956	8.13436e-09	3	90	Lung	0.000141573		chr3.99594969.99595215.C3orf26..FILIP1L..MIR548G._HypMET	SLC16A1	-0.316159	1.47165	2.97677e-05	10	83	Lung	0.0472131		G.3q27.3..EIF4A2.RFC4.	SLC25A28	-1.09864	2.89354	3.67389e-06	3	90	Lung	0.0162482
L.11q22.3..CASP1.	KCNK12	-0.783042	2.64685	1.9291e-05	3	90	Lung	0.0263		chr6.26250436.26250827.HIST1H2BH..HIST1H3F._HypMET	UXS1	-0.393723	1.31059	2.22185e-07	25	68	Lung	0.00309496		L.3p22.2.	SEC23B	-0.769421	1.66908	1.90451e-05	8	85	Lung	0.0342793
L.11q22.3..CASP1.	KLLN	-0.558716	2.63573	2.07489e-05	3	90	Lung	0.0270227		chr8.67344497.67344989.RRS1._HypMET	C15orf41	-0.363252	1.46677	2.18424e-06	14	79	Lung	0.0118609		L.3p22.1.	SEC23B	-0.769421	1.66908	1.90451e-05	8	85	Lung	0.0342793
L.11q22.3..CASP1.	LIPM	-0.810048	3.14169	6.43085e-07	3	90	Lung	0.00327036		chr8.67344497.67344989.RRS1._HypMET	CCND1	0.684866	1.30974	1.87957e-05	14	79	Lung	0.0365311		L.3p21.2.	CCND2	-0.631387	1.74566	8.49384e-06	8	85	Lung	0.0246693
L.11q22.3..CASP1.	MAGEH1	-1.0096	3.59891	2.20305e-08	3	90	Lung	0.000271895		chr8.67344497.67344989.RRS1._HypMET	POU2F3	-0.0824762	1.37556	7.74486e-06	14	79	Lung	0.0213631		L.3p21.1.	CCND2	-0.579384	1.58951	1.77226e-05	9	84	Lung	0.033623
L.11q22.3..CASP1.	SCLY	-0.52274	2.65483	1.83071e-05	3	90	Lung	0.0253908		STAG2_mut	STAG1	-0.447835	3.59219	2.30653e-09	5	39	Central Nervous System	0.000478158		L.3p14.1.	SEC23B	-0.712135	1.53665	3.15397e-05	9	84	Lung	0.0467813
L.11q22.3..CASP1.	SLC23A3	-0.488734	3.06748	1.09081e-06	3	90	Lung	0.00465968		TP53_mut	TP53	-0.886879	1.92764	1.87859e-07	27	17	Central Nervous System	0.0129815		L.3p13..FOXP1.	SEC23B	-0.712135	1.53665	3.15397e-05	9	84	Lung	0.0467813
L.11q22.3..CASP1.	IRAK1	-0.74347	3.01029	1.63244e-06	3	90	Lung	0.00580563		L.16q12.1..CHD9.CNOT1.CYLD.MMP2.NUP93.	NMNAT1	-0.538218	2.64201	1.6905e-06	5	39	Central Nervous System	0.0477706		L.3q11.1.	HOXC10	-0.685856	2.22964	3.38733e-05	4	89	Lung	0.0488847
L.11q22.3..CASP1..1	CHM	-0.646288	3.72956	8.13436e-09	3	90	Lung	0.000141573		L.3p26.3..SRGAP3.	PPWD1	0.783505	3.73771	1.73863e-07	3	41	Central Nervous System	0.0129815		G.1q21.2..PIP5K1A.SETDB1.	NUP37	-0.614028	1.83557	3.21249e-06	8	85	Lung	0.0153616
L.11q22.3..CASP1..1	KCNK12	-0.783042	2.64685	1.9291e-05	3	90	Lung	0.0263		G.1q22.	DHRS1	0.907844	3.56776	4.45784e-07	3	41	Central Nervous System	0.0154023		G.1q25.3.	TTC7A	-0.902942	2.24507	3.02161e-05	4	89	Lung	0.0456636
L.11q22.3..CASP1..1	KLLN	-0.558716	2.63573	2.07489e-05	3	90	Lung	0.0270227		G.1q23.2..SDHC.	DHRS1	0.907844	3.56776	4.45784e-07	3	41	Central Nervous System	0.0154023		G.1q25.3..DHX9.	ELF3	-0.93175	2.75361	9.50362e-06	3	90	Lung	0.0249631
L.11q22.3..CASP1..1	LIPM	-0.810048	3.14169	6.43085e-07	3	90	Lung	0.00327036		G.1q42.13..ARID4B.FH.	DHRS1	0.907844	3.56776	4.45784e-07	3	41	Central Nervous System	0.0154023		G.1q25.3..DHX9.	TTC7A	-1.25136	3.27391	2.47317e-07	3	90	Lung	0.00264119
L.11q22.3..CASP1..1	MAGEH1	-1.0096	3.59891	2.20305e-08	3	90	Lung	0.000271895		L.17q11.2..NF1.SUZ12.	MKRN2OS	0.174605	2.43179	1.84348e-06	6	38	Central Nervous System	0.0477706		G.1q32.1..MDM4.PIK3C2B.ZC3H11A.	TTC7A	-0.930054	2.32757	1.6278e-05	4	89	Lung	0.0325948
L.11q22.3..CASP1..1	SCLY	-0.52274	2.65483	1.83071e-05	3	90	Lung	0.0253908		MLL3_mut	C12orf49	-0.361728	3.52958	1.7384e-06	3	31	Breast	0.0498487		G.1q32.2.	ELF3	-0.93175	2.75361	9.50362e-06	3	90	Lung	0.0249631
L.11q22.3..CASP1..1	SLC23A3	-0.488734	3.06748	1.09081e-06	3	90	Lung	0.00465968		PIK3CA_mut	PIK3CA	-0.714761	3.62779	1.73815e-11	12	22	Breast	3.16653e-06		G.1q32.2.	TTC7A	-1.25136	3.27391	2.47317e-07	3	90	Lung	0.00264119
L.11q22.3..CASP1..1	IRAK1	-0.74347	3.01029	1.63244e-06	3	90	Lung	0.00580563		L.11p12..EXT2.	ITPRIPL1	0.7597	3.38202	3.53291e-06	3	31	Breast	0.0498487		G.1q42.13..ARID4B.FH.	DUSP5	-0.420741	1.4045	3.24059e-05	11	82	Lung	0.0477868
L.11q22.3.	CHM	-0.646288	3.72956	8.13436e-09	3	90	Lung	0.000141573		G.6p12.3..MCM3.	GAB1	-0.409286	3.41232	3.05377e-06	3	31	Breast	0.0498487		L.1p36.12.	WRN	-0.812991	3.0345	1.37688e-06	3	90	Lung	0.00848324
L.11q22.3.	KCNK12	-0.783042	2.64685	1.9291e-05	3	90	Lung	0.0263		L.3p21.1..CACNA1D.WNT5A.	ITPRIPL1	0.79167	3.68242	8.36077e-07	3	31	Breast	0.0380787		L.1p13.2..ATP1A1.CSDE1.NRAS.	HNF1A	-0.647673	1.94995	1.26048e-05	6	87	Lung	0.0284392
L.11q22.3.	KLLN	-0.558716	2.63573	2.07489e-05	3	90	Lung	0.0270227		L.1p32.3..CDKN2C.FAF1.	ITPRIPL1	0.759539	3.3806	3.55714e-06	3	31	Breast	0.0498487		G.17q12.	DUSP5	-0.799008	2.79448	3.9677e-07	4	89	Lung	0.00385206
L.11q22.3.	LIPM	-0.810048	3.14169	6.43085e-07	3	90	Lung	0.00327036		L.1p31.1.	ITPRIPL1	0.797205	3.7387	6.39104e-07	3	31	Breast	0.0380787		G.17q12..CDK12.ERBB2.MED24.	ELF3	-0.781516	2.28966	2.16629e-05	4	89	Lung	0.0369184
L.11q22.3.	MAGEH1	-1.0096	3.59891	2.20305e-08	3	90	Lung	0.000271895		G.17q12..CDK12.ERBB2.MED24.	ERBB2	-0.899684	2.67998	8.38341e-08	9	25	Breast	0.00763636		G.17q22..CLTC.PPM1D.	DUSP5	-0.498189	1.69452	5.46667e-06	9	84	Lung	0.0194451
L.11q22.3.	SCLY	-0.52274	2.65483	1.83071e-05	3	90	Lung	0.0253908		G.17q12..CDK12.ERBB2.MED24.	PIK3CA	-0.624409	2.17849	3.42458e-06	9	25	Breast	0.0498487		L.17p13.2.	CLTB	-0.715309	2.61951	2.30684e-05	3	90	Lung	0.0384932
L.11q22.3.	SLC23A3	-0.488734	3.06748	1.09081e-06	3	90	Lung	0.00465968		G.17q22..CLTC.PPM1D.	FOXA1	-1.05437	2.56528	2.57413e-06	6	28	Breast	0.0498487		L.17p13.2.	LIPM	-0.713471	2.72111	1.1808e-05	3	90	Lung	0.0274471
L.11q22.3.	IRAK1	-0.74347	3.01029	1.63244e-06	3	90	Lung	0.00580563		L.17p11.2.	ITPRIPL1	0.772782	3.5002	2.00171e-06	3	31	Breast	0.0498487		L.17p13.2.	ZSWIM7	-0.956798	3.51965	4.00662e-08	3	90	Lung	0.000916893
L.11q22.3..SDHD.	CLK2	-0.401665	1.72648	3.021e-05	7	86	Lung	0.0328093		L.17p11.2..1	ITPRIPL1	0.772782	3.5002	2.00171e-06	3	31	Breast	0.0498487		L.17p13.2.	SSH1	-0.679606	2.66114	1.75623e-05	3	90	Lung	0.033623
L.11q24.2.	FAM9A	-0.723136	3.02817	1.43968e-06	3	90	Lung	0.00555177		L.Xq28.	TGM1	0.692288	2.78644	2.21301e-06	5	29	Breast	0.0498487		L.17p13.2..1	CLTB	-0.715309	2.61951	2.30684e-05	3	90	Lung	0.0384932
L.11q24.2.	SLC23A3	-0.425624	2.57949	2.99152e-05	3	90	Lung	0.0328093		G.7p22.3..ACTB.CARD11.PMS2.RAC1.	FGFR1	-0.844495	4.07218	9.06085e-07	4	16	Bone	0.0403185		L.17p13.2..1	LIPM	-0.713471	2.72111	1.1808e-05	3	90	Lung	0.0274471
L.11q24.2.	UBE2Q1	-0.914405	2.72968	1.11524e-05	3	90	Lung	0.0189048		L.3p22.2.	EEF1AKMT2	-0.270945	4.31767	1.90164e-06	3	17	Bone	0.0423091		L.17p13.2..1	ZSWIM7	-0.956798	3.51965	4.00662e-08	3	90	Lung	0.000916893
L.11q24.2..1	FAM9A	-0.723136	3.02817	1.43968e-06	3	90	Lung	0.00555177		L.3p22.1.	EEF1AKMT2	-0.270945	4.31767	1.90164e-06	3	17	Bone	0.0423091		L.17p13.2..1	SSH1	-0.679606	2.66114	1.75623e-05	3	90	Lung	0.033623
L.11q24.2..1	SLC23A3	-0.425624	2.57949	2.99152e-05	3	90	Lung	0.0328093		L.2q37.3.	DOCK5	-0.375845	5.65709	4.16611e-08	3	17	Bone	0.00370763		L.17p13.2..2	LIPM	-0.590187	2.22537	3.49607e-05	4	89	Lung	0.049561
L.11q24.2..1	UBE2Q1	-0.914405	2.72968	1.11524e-05	3	90	Lung	0.0189048		L.11p15.5..HRAS.IRF7.	SENP5	-0.142904	3.79407	2.34254e-06	4	16	Stomach	0.0487347		L.17p13.2..2	ZSWIM7	-0.669288	2.30565	1.92081e-05	4	89	Lung	0.0343795
G.8q11.23..SOX17.	MET	-0.687491	2.187	4.63456e-05	4	89	Lung	0.0416316		L.11p15.4..2	GAB1	-0.759457	4.05582	4.3099e-06	3	17	Stomach	0.0487347		L.17p13.1..CHD3.GPS2.TP53.	RAB21	-0.553299	1.63974	2.58123e-05	8	85	Lung	0.0411432
G.8q23.3..RAD21.	SATB2	-0.302702	1.83715	1.04054e-06	9	84	Lung	0.00465393		L.11p15.4..2	CLMP	-0.161534	4.10548	3.68379e-06	3	17	Stomach	0.0487347		L.17p13.1..CHD3.GPS2.TP53.	GPBAR1	-0.299763	1.78868	5.35131e-06	8	85	Lung	0.0194451
G.8q24.13.	SATB2	-0.262685	1.53806	3.10614e-05	9	84	Lung	0.0334046		L.8p21.3.	GAB1	-0.759457	4.05582	4.3099e-06	3	17	Stomach	0.0487347		L.17p13.1.	RAB21	-0.783888	2.33597	1.52738e-05	4	89	Lung	0.0309711
L.8q11.1..SOX17.	MCL1	-0.837882	1.60708	1.45981e-05	9	84	Lung	0.0227037		L.8p21.3.	CLMP	-0.161534	4.10548	3.68379e-06	3	17	Stomach	0.0487347		L.17p13.1.	TBX3	-0.614559	2.37165	1.16377e-05	4	89	Lung	0.0274471
L.8q11.1..SOX17.	MFSD14B	-0.53281	1.54633	2.84011e-05	9	84	Lung	0.0320394		L.8p21.1.	GAB1	-0.759457	4.05582	4.3099e-06	3	17	Stomach	0.0487347		L.17p12..MAP2K4.	TBX3	-0.50741	1.99453	2.0431e-06	7	86	Lung	0.0112857
G.16p11.2..FUS.TAOK2.	MET	-0.945174	3.1471	6.18657e-07	3	90	Lung	0.00327036		L.8p21.1.	CLMP	-0.161534	4.10548	3.68379e-06	3	17	Stomach	0.0487347		L.17q11.1.	KIF5A	-0.58424	2.35133	1.35906e-05	4	89	Lung	0.0292226
G.16q12.2..MMP2.	ARHGDIA	-0.657811	2.37134	1.4497e-06	5	88	Lung	0.00555177		L.17p13.1.	ATXN7	0.840919	4.14408	3.26247e-06	3	17	Stomach	0.0487347		G.2p24.1.	GNAI2	-0.658008	2.5845	2.89596e-05	3	90	Lung	0.044393
G.16q12.2..MMP2.	CIAO2A	-0.657752	1.95428	5.14659e-05	5	88	Lung	0.0448063		L.17p11.2.	ATXN7	0.840919	4.14408	3.26247e-06	3	17	Stomach	0.0487347		G.2p24.1.	SPTSSA	-1.10242	2.82919	5.70517e-06	3	90	Lung	0.0194451
G.16q12.2..MMP2.	KCNK12	-0.588752	1.97283	4.42703e-05	5	88	Lung	0.0407569		chr19.18118741.18119553.ARRDC2._HypMET	CCNE1	0.976183	4.17505	6.43095e-07	16	4	Stomach	0.0487347		G.2p11.2.	SCYL1	-1.14267	2.60844	2.47931e-05	3	90	Lung	0.0405996
L.16p13.3.	CCND2	-1.21403	2.49083	5.2768e-05	3	90	Lung	0.045446		NRAS_mut	NRAS	-1.04728	7.53974	1.87517e-07	3	10	Bladder	0.00765688		G.20q13.2..ARFGAP1.GNAS.	VGLL3	-0.474538	1.30315	3.44552e-05	13	80	Lung	0.0490614
L.16p13.3.	COLCA2	-0.909033	3.05808	1.16586e-06	3	90	Lung	0.00485092		G.20p12.1..CRNKL1.FOXA2.	CPSF4	-0.602361	5.65876	3.27675e-06	3	10	Bladder	0.0445999		L.22q12.2.	ZNF296	-0.394765	1.74803	2.45188e-05	7	86	Lung	0.0404917
L.16p13.3.	HNF1A	-0.694606	2.50402	4.85299e-05	3	90	Lung	0.0428496		G.20p12.1..CRNKL1.FOXA2.	TES	0.0888871	5.94203	2.03649e-06	3	10	Bladder	0.0415781		G.13q32.1..ERCC5.ING1.IRS2.TFDP1.	BNC2	0.365276	1.88619	6.22113e-06	7	86	Lung	0.0202691
L.16p13.3.	KLLN	-0.629169	3.06041	1.14681e-06	3	90	Lung	0.00483446		L.16q22.2..ZFHX3.	KLK15	0.113088	3.31248	1.16749e-06	4	26	Esophagus	0.0157379		L.13q11..PABPC3.SACS.ZMYM2.	ANKRD54	0.277981	1.07528	2.21499e-05	23	70	Lung	0.0375472
L.16p13.3.	MAGEH1	-0.886414	3.02003	1.52445e-06	3	90	Lung	0.00561385		G.17q12.	JUP	-1.05985	5.09416	4.17656e-09	3	27	Esophagus	0.000120928		L.13q12.3.	ACSL4	-0.543653	1.27351	3.10903e-05	14	79	Lung	0.0465457
L.16p13.3.	SLC39A6	-0.879929	3.87593	2.62657e-09	3	90	Lung	7.65006e-05		G.17q12.	VPS4B	-0.907718	5.19835	2.76466e-09	3	27	Esophagus	0.000120928		L.13q14.2..RB1.	MZT1	-0.402646	1.25902	1.45739e-05	16	77	Lung	0.0303197
L.16p13.3.	SMAD7	-0.825629	2.71998	1.1897e-05	3	90	Lung	0.0194468		G.17q12.	PSMB5	1.17476	5.82164	2.54001e-10	3	27	Esophagus	2.73917e-05		L.13q32.3.	MZT1	-0.460406	1.4449	1.03054e-05	12	81	Lung	0.0259975
L.16p13.3.	THAP7	-0.503607	2.91041	3.27089e-06	3	90	Lung	0.00889716		G.17q12..CDK12.ERBB2.MED24.	ERBB2	-1.02937	3.60057	4.48543e-09	7	23	Esophagus	0.000120928		L.13q33.3..ING1.IRS2.TFDP1.	MZT1	-0.378414	1.17889	2.07024e-05	18	75	Lung	0.0368482
L.16p13.3..2	COLCA2	-0.917304	3.09435	9.01502e-07	3	90	Lung	0.00418587		G.17q12..CDK12.ERBB2.MED24.	MIEN1	-0.442343	2.88811	2.91533e-07	7	23	Esophagus	0.00449132		G.14q11.2..CHD8.	AGPAT1	-0.652161	2.0767	1.8766e-05	5	88	Lung	0.0342732
L.16q22.2..ZFHX3.	COLCA2	-0.800878	2.7037	8.38262e-07	4	89	Lung	0.00394947		G.20q13.13.	TCF7L2	-0.444396	3.70362	1.70474e-07	4	26	Esophagus	0.00306401		G.14q12..FOXA1.NKX2.1.PSMA6.	EAF2	-0.560036	1.79572	1.53715e-05	7	86	Lung	0.0309732
L.16q22.2..ZFHX3.	IKBKG	-0.860461	2.15008	6.06265e-05	4	89	Lung	0.0496805		G.20q13.2..ARFGAP1.GNAS.	TCF7L2	-0.444396	3.70362	1.70474e-07	4	26	Esophagus	0.00306401		L.14q11.2..1	SKIV2L	-0.672489	2.2431	3.06615e-05	4	89	Lung	0.0461192
L.16q22.2..ZFHX3.	IL10RB	-0.752114	2.43603	7.08637e-06	4	89	Lung	0.0141015		L.Xp22.32.	MASTL	0.672767	9.43445	5.79258e-09	3	11	Liver	0.000200139		L.14q23.1..1	LMNA	-1.05454	2.78961	7.45957e-06	3	90	Lung	0.023203
L.16q22.2..ZFHX3.	SMARCA2	-1.36083	2.40147	9.25665e-06	4	89	Lung	0.0167384												L.14q32.2..1	TMEM164	-0.607908	2.56609	3.30302e-05	3	90	Lung	0.0481013
G.7p21.1..AHR.HDAC9.	TTC7A	-0.558166	1.87231	2.56294e-05	6	87	Lung	0.0304687												L.15q14..B2M.BUB1B.MGA.TP53BP1.	ACSL4	-1.78476	5.18469	7.67972e-14	3	90	Lung	8.20148e-09
G.7p14.3.	HDAC1	-1.05371	3.25344	2.87083e-07	3	90	Lung	0.00199949												L.15q14..B2M.BUB1B.MGA.TP53BP1.	STAT2	0.865777	2.83435	5.50822e-06	3	90	Lung	0.0194451
G.7p12.1..EGFR.	KCNK12	-0.496827	1.66049	5.67155e-05	7	86	Lung	0.0479436												chr1.181451311.181452049.._HypMET	E2F3	-0.862781	1.46117	8.37789e-06	12	81	Lung	0.024625
G.7q21.13..AKAP9.	GAB1	-0.562522	1.60815	1.44263e-05	9	84	Lung	0.022546												chr1.181451311.181452049.._HypMET	SLC16A1	-0.648029	1.58838	1.59332e-06	12	81	Lung	0.00945317
G.7q22.1.	MET	-0.594542	1.90997	1.82019e-05	6	87	Lung	0.0253908												chr12.104697348.104697984.EID3..TXNRD1._HypMET	SNAI2	-0.62965	2.46415	5.69314e-06	4	89	Lung	0.0194451
L.7q22.3.	CD46	-0.851678	2.95606	2.38421e-06	3	90	Lung	0.007415												chr12.104697348.104697984.EID3..TXNRD1._HypMET	FGF19	-0.619339	2.39138	1.00041e-05	4	89	Lung	0.0258479
L.7q22.3.	NAMPT	-1.61933	2.71915	1.19631e-05	3	90	Lung	0.0194557												chr15.30685087.30685891.CHRFAM7A._HypMET	BCL2	-0.429971	1.50267	2.50108e-06	13	80	Lung	0.0129242
L.7q22.3.	PPCDC	-0.528913	2.71301	1.24623e-05	3	90	Lung	0.0200637												chr15.30685087.30685891.CHRFAM7A._HypMET	C11orf53	-0.67216	1.45212	4.95256e-06	13	80	Lung	0.019117
G.9q21.11..GNAQ.NTRK2.PCSK5.TJP2.	ARL4D	-0.807595	2.81321	6.3589e-06	3	90	Lung	0.0134919												chr15.30685087.30685891.CHRFAM7A._HypMET	POU2F3	-0.740888	1.73302	9.69576e-08	13	80	Lung	0.001516
G.9q21.11..GNAQ.NTRK2.PCSK5.TJP2.	CHKA	-0.823192	2.47589	5.79974e-05	3	90	Lung	0.0486422												chr15.30685087.30685891.CHRFAM7A._HypMET	WSB2	-0.494399	1.45916	4.50679e-06	13	80	Lung	0.0180655
G.9q21.11..GNAQ.NTRK2.PCSK5.TJP2.	FAM83D	-0.678983	2.96108	2.30234e-06	3	90	Lung	0.00723165												chr18.77905297.77905566.LOC100130522._HypMET	E2F3	-0.832333	1.39777	1.86391e-05	12	81	Lung	0.0342732
G.9q21.11..GNAQ.NTRK2.PCSK5.TJP2.	HIPK3	-0.457051	2.73443	1.08045e-05	3	90	Lung	0.0185111												chr18.77905297.77905566.LOC100130522._HypMET	SLC16A1	-0.619035	1.49844	5.18998e-06	12	81	Lung	0.0194451
G.9q21.11..GNAQ.NTRK2.PCSK5.TJP2.	KDELR2	-0.680043	2.66735	1.68589e-05	3	90	Lung	0.0246232												chr19.58458686.58459219.ZNF256._HypMET	SQSTM1	-0.761871	2.74212	1.02635e-05	3	90	Lung	0.0259975
G.9q21.11..GNAQ.NTRK2.PCSK5.TJP2.	MET	-0.965689	3.23794	3.21312e-07	3	90	Lung	0.00214464												chr20.42543097.42545137.TOX2._HypMET	BCL2	-0.303046	1.04039	1.34816e-05	28	65	Lung	0.0292226
G.9q21.11..GNAQ.NTRK2.PCSK5.TJP2.	PAPSS1	-0.38906	2.46962	6.03369e-05	3	90	Lung	0.0496805												chr20.61560433.61560954.DIDO1._HypMET	ERBB3	-0.47499	1.31751	2.87245e-05	13	80	Lung	0.0442443
G.9q21.11..GNAQ.NTRK2.PCSK5.TJP2.	RAB4A	-1.0068	3.51952	4.01056e-08	3	90	Lung	0.000428304												chr21.47602431.47602740.C21orf56._HypMET	E2F3	-1.29035	2.18864	7.2441e-06	5	88	Lung	0.0227537
G.9q21.11..GNAQ.NTRK2.PCSK5.TJP2.	L3MBTL1	-0.50037	2.58356	2.91375e-05	3	90	Lung	0.0324629												chr21.47602431.47602740.C21orf56._HypMET	NFIB	-0.918413	2.35388	1.69539e-06	5	88	Lung	0.00987584
G.9q21.11..GNAQ.NTRK2.PCSK5.TJP2.	SLC12A7	-0.770602	3.9661	1.30013e-09	3	90	Lung	4.1654e-05												chr3.139258152.139258731.RBP1._HypMET	DUSP1	-0.633256	2.20116	2.25182e-07	7	86	Lung	0.00264119
L.9p24.3..BNC2.CDKN2A.JAK2.PSIP1.	E2F3	0.623921	1.14184	4.46388e-06	68	25	Lung	0.0107876												chr3.99594969.99595215.C3orf26..FILIP1L..MIR548G._HypMET	BCL2	-0.457249	1.57683	8.82445e-06	10	83	Lung	0.0249631
L.9p24.3..BNC2.CDKN2A.JAK2.PSIP1.	SKP2	0.604727	1.03032	2.88088e-05	68	25	Lung	0.0323853												chr3.99594969.99595215.C3orf26..FILIP1L..MIR548G._HypMET	C11orf53	-0.817175	1.80798	5.25111e-07	10	83	Lung	0.00462832
L.9q33.2..PTGS1.	KCNK12	-1.01367	3.71875	8.83774e-09	3	90	Lung	0.000141573												chr3.99594969.99595215.C3orf26..FILIP1L..MIR548G._HypMET	POU2F3	-0.941671	2.33058	5.05879e-10	10	83	Lung	3.24149e-05
L.9q33.2..PTGS1.	KLLN	-0.535247	2.50231	4.90588e-05	3	90	Lung	0.0429441												chr3.99594969.99595215.C3orf26..FILIP1L..MIR548G._HypMET	SLC16A1	-0.664705	1.6058	6.26328e-06	10	83	Lung	0.0202691
L.9q33.2..PTGS1.	MAGEH1	-0.881962	3.0005	1.74842e-06	3	90	Lung	0.00595918												chr3.99594969.99595215.C3orf26..FILIP1L..MIR548G._HypMET	SLC20A1	-0.646242	1.54483	1.28367e-05	10	83	Lung	0.0287598
L.9q33.2..PTGS1.	AK2	-0.719209	2.64523	1.94973e-05	3	90	Lung	0.0263493												chr3.99594969.99595215.C3orf26..FILIP1L..MIR548G._HypMET	SLC30A9	-0.663533	1.5188	1.73578e-05	10	83	Lung	0.033623
L.9q33.3.	KCNK12	-1.01367	3.71875	8.83774e-09	3	90	Lung	0.000141573												chr4.102711829.102712199.BANK1._HypMET	TP63	-0.766148	1.91128	1.40489e-07	10	83	Lung	0.00180041
L.9q33.3.	KLLN	-0.535247	2.50231	4.90588e-05	3	90	Lung	0.0429441												chr5.125930601.125931049.ALDH7A1._HypMET	SLC25A28	-0.826394	2.20433	1.11021e-06	6	87	Lung	0.00734558
L.9q33.3.	MAGEH1	-0.881962	3.0005	1.74842e-06	3	90	Lung	0.00595918												chr6.26250436.26250827.HIST1H2BH..HIST1H3F._HypMET	UXS1	-0.70226	1.12362	6.09628e-06	25	68	Lung	0.0202691
L.9q33.3.	AK2	-0.719209	2.64523	1.94973e-05	3	90	Lung	0.0263493												chr6.26250436.26250827.HIST1H2BH..HIST1H3F._HypMET	SLC12A7	-0.300722	1.0338	2.72214e-05	25	68	Lung	0.0423361
L.9q34.2.	CHM	-0.537896	2.91186	3.2383e-06	3	90	Lung	0.00889716												chr8.11058624.11058844.XKR6._HypMET	KLHDC3	-0.239233	0.971289	2.76853e-05	31	62	Lung	0.0428497
L.9q34.2.	MAGEH1	-0.977959	3.4425	7.13589e-08	3	90	Lung	0.000714441												chr8.67344497.67344989.RRS1._HypMET	BCL2	-0.429811	1.51535	1.0949e-06	14	79	Lung	0.00734558
L.9q34.2.	RAB21	-0.831773	2.57008	3.17882e-05	3	90	Lung	0.0339364												chr8.67344497.67344989.RRS1._HypMET	C15orf41	-0.673333	1.2829	2.67936e-05	14	79	Lung	0.0418741
L.9q34.2.	RCN2	-0.76764	2.7006	1.35329e-05	3	90	Lung	0.0213581												chr8.67344497.67344989.RRS1._HypMET	E2F3	-0.839561	1.43554	3.38483e-06	14	79	Lung	0.0157165
L.9q34.2.	SLC39A6	-0.688574	2.78532	7.67873e-06	3	90	Lung	0.0147969												chr8.67344497.67344989.RRS1._HypMET	POU2F3	-0.665927	1.5187	1.0435e-06	14	79	Lung	0.00726778
L.9q34.2.	IRAK1	-0.655848	2.57425	3.09451e-05	3	90	Lung	0.0334046												chr8.67344497.67344989.RRS1._HypMET	SEPHS2	-0.823158	1.30033	2.12913e-05	14	79	Lung	0.0369184
G.12q13.3..CDK4.	HMGA2	-0.466401	2.40756	1.04589e-06	5	88	Lung	0.00465393												chr8.67344497.67344989.RRS1._HypMET	SLC16A1	-0.632126	1.56831	5.0949e-07	14	79	Lung	0.00462832
G.12q13.3..CDK4.	TMEM170B	-0.534863	2.03338	2.69243e-05	5	88	Lung	0.0309178												chr8.67344497.67344989.RRS1._HypMET	SLC30A9	-0.606473	1.40632	5.07782e-06	14	79	Lung	0.0193672
L.5q11.2.	IKBKG	-0.797799	2.00572	3.38257e-05	5	88	Lung	0.0348779												chr8.67344497.67344989.RRS1._HypMET	THAP3	-0.33249	1.34829	1.12152e-05	14	79	Lung	0.0274471
L.5q11.2.	MAGEH1	-0.614913	2.0322	2.71884e-05	5	88	Lung	0.0309989												chr8.67344497.67344989.RRS1._HypMET	WSB2	-0.496576	1.47975	1.81816e-06	14	79	Lung	0.0102194
L.5q11.2.	ZNF138	-0.406669	2.17477	8.16269e-06	5	88	Lung	0.0151166												BRAF_mut	BRAF	-1.5763	6.41335	1.34064e-13	3	41	Central Nervous System	2.77923e-08
L.5q11.2.	IRAK1	-0.519693	2.04486	2.44784e-05	5	88	Lung	0.0301632												STAG2_mut	STAG1	-1.42483	3.68298	1.24026e-09	5	39	Central Nervous System	0.000128557
L.5q11.2..1	IKBKG	-0.797799	2.00572	3.38257e-05	5	88	Lung	0.0348779												TP53_mut	TP53	-1.18592	1.83418	5.10724e-07	27	17	Central Nervous System	0.0352921
L.5q11.2..1	MAGEH1	-0.614913	2.0322	2.71884e-05	5	88	Lung	0.0309989												PIK3CA_mut	PIK3CA	-1.86417	3.58729	2.28913e-11	12	22	Breast	4.17029e-06
L.5q11.2..1	ZNF138	-0.406669	2.17477	8.16269e-06	5	88	Lung	0.0151166												PTEN_mut	PIK3CB	-0.983631	2.49898	1.48468e-06	7	27	Breast	0.0338095
L.5q11.2..1	IRAK1	-0.519693	2.04486	2.44784e-05	5	88	Lung	0.0301632												G.10p15.3..GATA3.KLF6.LARP4B.VIM.	BCL6	-1.28315	4.01192	1.74888e-07	3	31	Breast	0.00637216
L.5q12.1.	KCTD4	0.231998	1.70504	3.71267e-05	7	86	Lung	0.0362644												G.16q12.2..MMP2.	UAP1	-1.26353	4.26722	5.29144e-08	3	31	Breast	0.00335107
G.4q12..FIP1L1.PDGFRA.	PDGFRA	-0.460153	2.25384	2.83105e-05	4	89	Lung	0.0320394												G.6p12.3..MCM3.	GAB1	-1.0728	4.15083	9.10668e-08	3	31	Breast	0.00414759
G.4q12..FIP1L1.PDGFRA.	VSTM2L	0.635309	2.23558	3.24174e-05	4	89	Lung	0.0340851												G.17q12..CDK12.ERBB2.MED24.	ERBB2	-1.61845	2.73763	5.51834e-08	9	25	Breast	0.00335107
L.4p16.3..FGFR3.	PSMD10	-0.632087	2.01104	3.23777e-05	5	88	Lung	0.0340851												G.17q12..CDK12.ERBB2.MED24.	PIK3CA	-1.68883	2.33424	1.07049e-06	9	25	Breast	0.0325032
L.4p15.2.	BANK1	-0.518095	2.6725	1.62962e-05	3	90	Lung	0.0242837												G.17q22..CLTC.PPM1D.	SEC24C	0.416557	2.62406	1.76134e-06	6	28	Breast	0.0356529
L.4p15.2.	FAIM	-0.586308	2.54942	3.63109e-05	3	90	Lung	0.0359195												L.13q14.2..RB1.	E2F3	-0.883673	2.85752	1.44548e-06	5	29	Breast	0.0338095
L.4p15.2.	PARPBP	-0.609989	2.6002	2.61582e-05	3	90	Lung	0.0304969												chr19.18118741.18119553.ARRDC2._HypMET	CCNE1	1.7855	5.62306	8.15926e-09	16	4	Stomach	0.000922617
L.4p15.2.	PSAT1	-0.831769	3.02661	1.4556e-06	3	90	Lung	0.00555177												G.19q11..CCNE1.	SMCHD1	-1.06747	4.77643	1.50484e-08	3	27	Esophagus	0.000405707
L.4p15.2.	VDAC2	-0.983171	2.84546	5.1069e-06	3	90	Lung	0.012089												G.3q26.33..SOX2.	SOX2	-0.975313	2.18076	2.73031e-06	12	18	Esophagus	0.0420628
L.4p15.2.	TAF7L	-0.745822	2.75128	9.65296e-06	3	90	Lung	0.0170864												G.17q12.	JUP	-1.4144	6.03049	1.17696e-10	3	27	Esophagus	1.26925e-05
L.4q22.1..1	LDB1	-0.50424	1.65553	2.19248e-05	8	85	Lung	0.02821												G.17q12.	VPS4B	-1.98522	5.8132	2.62102e-10	3	27	Esophagus	1.41327e-05
L.4q23.	TBX3	-0.509858	2.44153	6.78968e-06	4	89	Lung	0.0138091												G.17q12.	PSMB5	2.17469	4.94208	7.67961e-09	3	27	Esophagus	0.000276059
L.4q26.	RAB18	-0.731353	1.77539	6.07359e-05	6	87	Lung	0.0496805												L.17p11.2..2	CDX2	-0.807891	3.49248	3.70493e-06	3	27	Esophagus	0.0443938
L.4q26.	TBC1D20	-0.526935	1.85093	3.10709e-05	6	87	Lung	0.0334046												G.20q11.21..ASXL1.	E2F3	-0.732552	3.09472	3.47821e-06	4	26	Esophagus	0.0443938
L.4q28.3..PCDH18.	RAB18	-0.631329	1.54451	2.89667e-05	9	84	Lung	0.0324489												G.20q13.13.	TCF7L2	-1.44203	3.96659	4.82971e-08	4	26	Esophagus	0.000868068
L.4q31.21.	TBX3	-0.534232	2.59024	2.09989e-06	4	89	Lung	0.00686497												G.20q13.2..ARFGAP1.GNAS.	TCF7L2	-1.44203	3.96659	4.82971e-08	4	26	Esophagus	0.000868068
G.6p24.2.	HDAC1	-0.611045	1.78422	5.62059e-05	6	87	Lung	0.0477649												L.Xp22.32.	MASTL	1.27982	6.14324	6.71362e-07	3	11	Liver	0.0231962
L.6p25.3.	KCNK12	-0.659099	2.26741	3.64964e-06	5	88	Lung	0.00955019
L.6p25.3.	LIPM	-0.53834	2.00145	3.50325e-05	5	88	Lung	0.0351202
L.6p25.3.	PTDSS2	-0.559214	1.96147	4.85495e-05	5	88	Lung	0.0428496
L.6p25.2.	CLTB	-0.59154	2.37366	1.14607e-05	4	89	Lung	0.0191235
L.6p25.2.	KCNK12	-0.744472	2.57222	2.42529e-06	4	89	Lung	0.007415
L.6p25.2.	LIPM	-0.651955	2.47238	5.33827e-06	4	89	Lung	0.0123934
L.6p25.2.	PRDX6	-0.539611	2.17114	5.20285e-05	4	89	Lung	0.0451734
L.6p25.2.	GPBAR1	-0.343851	2.31283	1.81968e-05	4	89	Lung	0.0253908
L.6p24.2.	KCNK12	-0.595699	2.00092	3.51879e-05	5	88	Lung	0.0351202
L.6p24.2.	LIPM	-0.553348	2.06947	1.99377e-05	5	88	Lung	0.0267267
L.6p22.3.	KCNK12	-0.707523	2.41228	8.51633e-06	4	89	Lung	0.0155027
L.6p22.3.	MAGEH1	-0.688913	2.28057	2.31906e-05	4	89	Lung	0.0291604
L.6p22.2..HIST1H3B.	KCNK12	-0.707523	2.41228	8.51633e-06	4	89	Lung	0.0155027
L.6p22.2..HIST1H3B.	MAGEH1	-0.688913	2.28057	2.31906e-05	4	89	Lung	0.0291604
L.6p22.1.	KCNK12	-0.707523	2.41228	8.51633e-06	4	89	Lung	0.0155027
L.6p22.1.	MAGEH1	-0.688913	2.28057	2.31906e-05	4	89	Lung	0.0291604
L.6q25.1.	CHM	-0.531052	2.86502	4.46797e-06	3	90	Lung	0.0107876
L.6q25.1.	CLTB	-0.682332	2.74093	1.03451e-05	3	90	Lung	0.0178937
L.6q25.1.	HES1	-0.596932	2.7934	7.27127e-06	3	90	Lung	0.0143801
L.6q25.1.	KLLN	-0.546507	2.56587	3.26631e-05	3	90	Lung	0.0341362
L.6q25.1.	LIPM	-0.748348	2.83767	5.3853e-06	3	90	Lung	0.0124126
L.6q25.1.	SLC27A2	-0.455382	2.47244	5.92728e-05	3	90	Lung	0.0493246
L.6q25.1.	SLC39A6	-0.710881	2.89927	3.53182e-06	3	90	Lung	0.0093515
L.6q25.1.	ARHGEF2	-0.602468	2.66852	1.67297e-05	3	90	Lung	0.0245867
G.3p14.1..FOXP1.MITF.	DUSP1	-0.545713	2.19902	4.24394e-05	4	89	Lung	0.0397568
G.3p14.1..FOXP1.MITF.	ELF3	-0.658966	2.22456	3.51689e-05	4	89	Lung	0.0351202
G.3p14.1..FOXP1.MITF.	RUNX2	0.461759	2.26765	2.55423e-05	4	89	Lung	0.0304687
G.3p14.1..FOXP1.MITF.	SQSTM1	-0.485974	2.42476	7.73315e-06	4	89	Lung	0.0147969
G.3q26.33..SOX2.	SLC25A28	-0.746187	2.03925	2.56452e-05	5	88	Lung	0.0304687
G.3q27.1.	PCDHGC3	-0.380555	2.3186	1.74206e-05	4	89	Lung	0.0249685
G.3q27.1.	RAD54L2	-0.584299	2.33393	1.55118e-05	4	89	Lung	0.0235531
G.3q27.1.	SLC25A28	-0.977929	2.79282	4.02297e-07	4	89	Lung	0.00243186
G.3q27.3..EIF4A2.RFC4.	CTNNB1	-1.05877	2.53176	4.06626e-05	3	90	Lung	0.0386574
G.3q27.3..EIF4A2.RFC4.	PCDHGC3	-0.443216	2.70919	1.27822e-05	3	90	Lung	0.0203741
G.3q27.3..EIF4A2.RFC4.	SLC25A28	-0.99472	2.74545	1.0037e-05	3	90	Lung	0.0174764
G.3q27.3..EIF4A2.RFC4.	TCF7L2	-0.546661	2.4748	5.83971e-05	3	90	Lung	0.0488496
G.3q28.	SOX2	-1.4373	2.48245	5.56434e-05	3	90	Lung	0.0475391
L.3p21.2.	CCND2	-0.880656	1.86797	2.24924e-06	8	85	Lung	0.00723165
L.3p21.2.	FBXL5	-0.474699	1.58476	4.52583e-05	8	85	Lung	0.041081
L.3p21.1.	CCND2	-0.76516	1.58761	1.80973e-05	9	84	Lung	0.0253908
L.3p21.1.	FBXL5	-0.449805	1.50138	4.60426e-05	9	84	Lung	0.041593
L.3p21.1.	RALY	0.59026	1.77127	2.25743e-06	9	84	Lung	0.00723165
L.3p21.1..CACNA1D.WNT5A.	RALY	0.468785	1.3709	2.60043e-05	12	81	Lung	0.0304969
L.3p14.2..1	CCND2	-0.687272	1.40801	6.0702e-05	10	83	Lung	0.0496805
L.3p14.1.	CCND2	-0.751668	1.55351	2.62722e-05	9	84	Lung	0.0304969
L.3p14.1..1	RALY	0.558349	1.67139	2.84751e-06	10	83	Lung	0.00829357
L.3p13..FOXP1.	CCND2	-0.751668	1.55351	2.62722e-05	9	84	Lung	0.0304969
L.3q11.1.	RAF1	-0.628509	2.22971	3.38565e-05	4	89	Lung	0.0348779
G.1p34.3..MACF1.	HDAC1	-0.693255	2.04137	2.51985e-05	5	88	Lung	0.0304647
G.1q21.2..PIP5K1A.SETDB1.	NUP37	-0.620292	2.03469	3.42781e-07	8	85	Lung	0.00219642
G.1q21.2..PIP5K1A.SETDB1.	TMEM201	-0.385633	1.61829	3.21764e-05	8	85	Lung	0.0340851
G.1q21.2..PIP5K1A.SETDB1.	TTC7A	-0.524616	1.78918	5.32224e-06	8	85	Lung	0.0123934
G.1q21.3.	CITED2	-0.380671	1.93566	5.98126e-05	5	88	Lung	0.0496448
G.1q22.	COPS9	-0.616407	2.42267	7.85921e-06	4	89	Lung	0.0148991
G.1q25.3.	C11orf53	-1.17176	2.61408	1.73412e-06	4	89	Lung	0.00595918
G.1q25.3.	ELF3	-0.67174	2.27698	2.3821e-05	4	89	Lung	0.0298118
G.1q25.3.	MYB	-0.815919	2.76172	5.20427e-07	4	89	Lung	0.00297742
G.1q25.3.	TTC7A	-0.815573	2.88151	1.91713e-07	4	89	Lung	0.00149808
G.1q25.3..DHX9.	ELF3	-0.890125	3.13268	6.85911e-07	3	90	Lung	0.00329857
G.1q25.3..DHX9.	TTC7A	-1.11299	4.25035	1.37629e-10	3	90	Lung	7.34896e-06
G.1q32.1..MDM4.PIK3C2B.ZC3H11A.	TTC7A	-0.815822	2.8827	1.89805e-07	4	89	Lung	0.00149808
G.1q32.2.	ELF3	-0.890125	3.13268	6.85911e-07	3	90	Lung	0.00329857
G.1q32.2.	TTC7A	-1.11299	4.25035	1.37629e-10	3	90	Lung	7.34896e-06
L.1p36.12.	WRN	-0.650556	2.6069	2.50424e-05	3	90	Lung	0.0303907
L.1p13.2..ATP1A1.CSDE1.NRAS.	SLC39A6	-0.455736	1.80951	4.49604e-05	6	87	Lung	0.0410384
G.17q12.	ELF3	-0.687151	2.3411	1.46905e-05	4	89	Lung	0.0227371
G.17q12..CDK12.ERBB2.MED24.	ELF3	-0.716917	2.46782	5.53214e-06	4	89	Lung	0.01266
G.17q22..CLTC.PPM1D.	SNAP29	-0.558743	1.70629	4.77919e-06	9	84	Lung	0.0114266
L.17p13.2.	ARHGDIA	-0.731324	2.54792	3.66615e-05	3	90	Lung	0.0359195
L.17p13.2.	CDX2	-0.4925	2.58131	2.95648e-05	3	90	Lung	0.0326622
L.17p13.2.	CLTB	-0.698167	2.82045	6.05401e-06	3	90	Lung	0.0133765
L.17p13.2.	LIPM	-0.754576	2.86744	4.39448e-06	3	90	Lung	0.0107876
L.17p13.2.	MAGEH1	-0.963762	3.37419	1.18446e-07	3	90	Lung	0.00102562
L.17p13.2.	ZSWIM7	-0.895203	3.59372	2.29138e-08	3	90	Lung	0.000271895
L.17p13.2.	GPBAR1	-0.388272	2.60199	2.58558e-05	3	90	Lung	0.0304687
L.17p13.2.	SSH1	-0.519835	2.66949	1.66233e-05	3	90	Lung	0.0245429
L.17p13.2.	XKR7	-0.620105	2.57804	3.01967e-05	3	90	Lung	0.0328093
L.17p13.2..1	ARHGDIA	-0.731324	2.54792	3.66615e-05	3	90	Lung	0.0359195
L.17p13.2..1	CDX2	-0.4925	2.58131	2.95648e-05	3	90	Lung	0.0326622
L.17p13.2..1	CLTB	-0.698167	2.82045	6.05401e-06	3	90	Lung	0.0133765
L.17p13.2..1	LIPM	-0.754576	2.86744	4.39448e-06	3	90	Lung	0.0107876
L.17p13.2..1	MAGEH1	-0.963762	3.37419	1.18446e-07	3	90	Lung	0.00102562
L.17p13.2..1	ZSWIM7	-0.895203	3.59372	2.29138e-08	3	90	Lung	0.000271895
L.17p13.2..1	GPBAR1	-0.388272	2.60199	2.58558e-05	3	90	Lung	0.0304687
L.17p13.2..1	SSH1	-0.519835	2.66949	1.66233e-05	3	90	Lung	0.0245429
L.17p13.2..1	XKR7	-0.620105	2.57804	3.01967e-05	3	90	Lung	0.0328093
L.17p13.2..2	CLTB	-0.563726	2.23782	3.18834e-05	4	89	Lung	0.0339364
L.17p13.2..2	KCNK12	-0.656849	2.20259	4.13444e-05	4	89	Lung	0.0391894
L.17p13.2..2	LIPM	-0.641226	2.42156	7.92718e-06	4	89	Lung	0.0149396
L.17p13.2..2	MAGEH1	-0.736569	2.47743	5.13171e-06	4	89	Lung	0.012089
L.17p13.2..2	ZSWIM7	-0.592612	2.19567	4.34945e-05	4	89	Lung	0.0403862
L.17p13.2..2	GPBAR1	-0.34665	2.33596	1.52751e-05	4	89	Lung	0.0234007
L.17p13.1..CHD3.GPS2.TP53.	RAB21	-0.544634	1.69719	1.41928e-05	8	85	Lung	0.0222898
L.17p13.1..CHD3.GPS2.TP53.	GPBAR1	-0.260266	1.7695	6.58006e-06	8	85	Lung	0.0136009
L.17p13.1.	RAB21	-0.824672	2.63157	1.50626e-06	4	89	Lung	0.00561385
L.17p13.1..1	RAB21	-0.667061	2.07167	1.95739e-05	5	88	Lung	0.0263493
L.17p13.1..1	SLC33A1	-1.08379	2.27989	3.27021e-06	5	88	Lung	0.00889716
G.2p24.3..MYCN.	ARL4D	-0.465792	1.59032	4.27808e-05	8	85	Lung	0.0399597
G.2p24.1.	EML4	-0.527887	2.62781	2.18521e-05	3	90	Lung	0.02821
G.2p24.1.	GNAI2	-0.50172	2.51497	4.52634e-05	3	90	Lung	0.041081
G.2p24.1.	SPTSSA	-1.00534	3.75918	6.47844e-09	3	90	Lung	0.000141573
G.2p16.1..BCL11A.REL.XPO1.	BAMBI	-0.602321	1.80318	4.7554e-05	6	87	Lung	0.0425389
G.2p11.2.	KDELR2	-0.666354	2.60192	2.58675e-05	3	90	Lung	0.0304687
G.2p11.2.	SCYL1	-0.77355	2.53522	3.97713e-05	3	90	Lung	0.0382643
G.2q32.2..PMS1.	ERBB2	-1.06728	2.80907	6.53981e-06	3	90	Lung	0.0136009
L.2q14.2..ERCC3.	LRP1B	0.240881	1.09833	1.53036e-05	23	70	Lung	0.0234007
L.2q37.3.	DRP2	0.396158	2.46658	6.15051e-05	3	90	Lung	0.0496805
L.21q11.2.	CD46	-0.336157	1.13238	4.05769e-05	18	75	Lung	0.0386574
G.22q11.21.	TXNL1	0.419884	1.91803	1.69083e-05	6	87	Lung	0.0246232
L.22q12.1..ZNRF3.	NRAS	-0.911437	2.17597	8.07929e-06	5	88	Lung	0.0151166
G.13q32.1..ERCC5.ING1.IRS2.TFDP1.	C11orf53	-0.768597	1.65123	6.18845e-05	7	86	Lung	0.0496909
G.14q12..FOXA1.NKX2.1.PSMA6.	SLC38A2	-0.432499	1.69668	4.02182e-05	7	86	Lung	0.0385784
G.14q21.3..GNG2.SOS2.	ERBB2	-0.931628	2.45349	6.18669e-06	4	89	Lung	0.0134919
L.14q23.1..1	LMNA	-0.9958	3.28005	2.36472e-07	3	90	Lung	0.00172185
L.14q23.1..1	SURF4	-0.800784	2.81599	6.24027e-06	3	90	Lung	0.0134919
L.14q32.2..1	C17orf58	0.691512	2.60942	2.46366e-05	3	90	Lung	0.0302397
L.15q14.	CD46	-0.7507	2.52815	4.1612e-05	3	90	Lung	0.039211
L.15q14.	RAB21	-0.876487	2.74031	1.03883e-05	3	90	Lung	0.0178937
L.15q14.	RALY	0.946676	2.80898	6.54368e-06	3	90	Lung	0.0136009
L.15q14..B2M.BUB1B.MGA.TP53BP1.	ACSL4	-1.58292	5.93052	1.54107e-16	3	90	Lung	1.64577e-11
L.15q14..B2M.BUB1B.MGA.TP53BP1.	IKBKG	-1.22503	3.23465	3.29053e-07	3	90	Lung	0.00215148
L.15q14..B2M.BUB1B.MGA.TP53BP1.	IL10RB	-1.07439	3.74526	7.21028e-09	3	90	Lung	0.000141573
L.15q14..B2M.BUB1B.MGA.TP53BP1.	ISG15	-0.632931	2.79741	7.07671e-06	3	90	Lung	0.0141015
L.15q14..B2M.BUB1B.MGA.TP53BP1.	RAB21	-0.980317	3.16144	5.58192e-07	3	90	Lung	0.0030311
L.15q14..B2M.BUB1B.MGA.TP53BP1.	JAK1	0.685188	2.46815	6.08991e-05	3	90	Lung	0.0496805
chr1.181451311.181452049.._HypMET	DUSP1	-0.332781	1.34308	3.65676e-05	12	81	Lung	0.0359195
chr1.181451311.181452049.._HypMET	E2F3	-0.812688	1.48151	6.45637e-06	12	81	Lung	0.0136009
chr1.181451311.181452049.._HypMET	SLC16A1	-0.397323	1.3411	3.74628e-05	12	81	Lung	0.0364815
chr1.181451311.181452049.._HypMET	TCF3	-0.190284	1.30521	5.77888e-05	12	81	Lung	0.0485944
chr1.181451311.181452049.._HypMET	UBE2Q1	-0.454563	1.3395	3.81965e-05	12	81	Lung	0.0370076
chr1.181451311.181452049.._HypMET	WSB2	-0.310313	1.32401	4.60872e-05	12	81	Lung	0.041593
chr12.104697348.104697984.EID3..TXNRD1._HypMET	SNAI2	-0.55341	2.60484	1.86781e-06	4	89	Lung	0.00623346
chr15.30685087.30685891.CHRFAM7A._HypMET	C11orf53	-0.596153	1.28567	4.29291e-05	13	80	Lung	0.0399817
chr15.30685087.30685891.CHRFAM7A._HypMET	POU2F3	-0.653995	1.63515	3.95767e-07	13	80	Lung	0.00243186
chr18.77905297.77905566.LOC100130522._HypMET	E2F3	-0.752921	1.34868	3.41528e-05	12	81	Lung	0.0350703
chr18.77905297.77905566.LOC100130522._HypMET	ZNF728	-0.367229	1.34732	3.47268e-05	12	81	Lung	0.0351202
chr19.58458686.58459219.ZNF256._HypMET	ARL4C	-0.704898	2.4917	5.24758e-05	3	90	Lung	0.0453162
chr19.58458686.58459219.ZNF256._HypMET	SMAD7	-0.796375	2.60232	2.58002e-05	3	90	Lung	0.0304687
chr19.58458686.58459219.ZNF256._HypMET	SQSTM1	-0.595101	3.02097	1.51442e-06	3	90	Lung	0.00561385
chr20.42543097.42545137.TOX2._HypMET	BCL2	-0.209205	0.976969	3.94475e-05	28	65	Lung	0.0380671
chr21.47602431.47602740.C21orf56._HypMET	COLCA2	-0.606574	1.96185	4.84024e-05	5	88	Lung	0.0428496
chr21.47602431.47602740.C21orf56._HypMET	E2F3	-1.17288	2.12291	1.27109e-05	5	88	Lung	0.0203617
chr21.47602431.47602740.C21orf56._HypMET	NFIB	-0.854698	2.32045	2.28424e-06	5	88	Lung	0.00723165
chr3.139258152.139258731.RBP1._HypMET	DUSP1	-0.517069	2.20293	2.20873e-07	7	86	Lung	0.00164567
chr3.139258152.139258731.RBP1._HypMET	NIT1	-0.360442	1.95294	3.14455e-06	7	86	Lung	0.00889716
chr3.99594969.99595215.C3orf26..FILIP1L..MIR548G._HypMET	C11orf53	-0.765699	1.70711	1.84152e-06	10	83	Lung	0.00621041
chr3.99594969.99595215.C3orf26..FILIP1L..MIR548G._HypMET	E2F3	-0.806668	1.44198	4.1593e-05	10	83	Lung	0.039211
chr3.99594969.99595215.C3orf26..FILIP1L..MIR548G._HypMET	POU2F3	-0.868045	2.33139	5.00276e-10	10	83	Lung	1.78088e-05
chr3.99594969.99595215.C3orf26..FILIP1L..MIR548G._HypMET	SEPHS2	-0.902218	1.52738	1.57199e-05	10	83	Lung	0.0236449
chr3.99594969.99595215.C3orf26..FILIP1L..MIR548G._HypMET	SLC20A1	-0.477764	1.55322	1.16395e-05	10	83	Lung	0.0191235
chr3.99594969.99595215.C3orf26..FILIP1L..MIR548G._HypMET	SLC30A9	-0.514324	1.48098	2.67762e-05	10	83	Lung	0.0309178
chr3.99594969.99595215.C3orf26..FILIP1L..MIR548G._HypMET	THAP3	-0.265164	1.59213	7.36546e-06	10	83	Lung	0.0143888
chr3.99594969.99595215.C3orf26..FILIP1L..MIR548G._HypMET	ZNF728	-0.387096	1.41269	5.76382e-05	10	83	Lung	0.0485944
chr4.102711829.102712199.BANK1._HypMET	CDK6	-0.76366	1.48762	2.48236e-05	10	83	Lung	0.0302397
chr4.102711829.102712199.BANK1._HypMET	SOX2	-0.867075	1.51537	1.80587e-05	10	83	Lung	0.0253908
chr4.102711829.102712199.BANK1._HypMET	TP63	-0.591486	1.88273	2.02905e-07	10	83	Lung	0.00154779
chr5.125930601.125931049.ALDH7A1._HypMET	SLC25A28	-0.709498	1.95438	1.20992e-05	6	87	Lung	0.0195777
chr6.26250436.26250827.HIST1H2BH..HIST1H3F._HypMET	UXS1	-0.675636	1.16692	2.89476e-06	25	68	Lung	0.00835521
chr6.27858166.27858564.._HypMET	SOX2	-0.920975	1.59602	4.03757e-05	8	85	Lung	0.0386138
chr7.27195601.27196567.HOXA7._HypMET	TP63	-0.430183	1.30403	2.02749e-05	14	79	Lung	0.0270227
chr8.144659745.144660635.NAPRT1._HypMET	NIT1	-0.269148	1.41459	5.64361e-05	10	83	Lung	0.0478337
chr8.67344497.67344989.RRS1._HypMET	C15orf41	-0.498501	1.24829	4.20636e-05	14	79	Lung	0.0395203
chr8.67344497.67344989.RRS1._HypMET	E2F3	-0.750008	1.36195	9.3209e-06	14	79	Lung	0.0167384
chr8.67344497.67344989.RRS1._HypMET	POU2F3	-0.589005	1.4405	3.15846e-06	14	79	Lung	0.00889716
chr8.67344497.67344989.RRS1._HypMET	SEPHS2	-0.743637	1.24549	4.36155e-05	14	79	Lung	0.0403862
chr8.67344497.67344989.RRS1._HypMET	SLC16A1	-0.444565	1.57102	4.89745e-07	14	79	Lung	0.00285283
chr8.67344497.67344989.RRS1._HypMET	SLC30A9	-0.488634	1.43872	3.23784e-06	14	79	Lung	0.00889716
chr8.67344497.67344989.RRS1._HypMET	THAP3	-0.210378	1.2386	4.76664e-05	14	79	Lung	0.0425389
chr8.67344497.67344989.RRS1._HypMET	ZNF728	-0.342592	1.25566	3.82341e-05	14	79	Lung	0.0370076
BRAF_mut	BRAF	-1.50845	6.71838	3.11897e-14	3	41	Central Nervous System	6.46581e-09
RB1_mut	E2F3	-0.890723	2.34268	1.13085e-06	7	37	Central Nervous System	0.0209649
STAG2_mut	STAG1	-1.44874	4.29257	2.1097e-11	5	39	Central Nervous System	2.18677e-06
TP53_mut	MDM2	0.898293	1.60737	5.70424e-06	27	17	Central Nervous System	0.0396855
TP53_mut	TP53	-1.03518	1.84875	4.3704e-07	27	17	Central Nervous System	0.0169483
L.11p15.4.	OTX2	-0.913833	3.15392	4.36634e-06	3	41	Central Nervous System	0.0348142
L.11p15.4..1	OTX2	-0.913833	3.15392	4.36634e-06	3	41	Central Nervous System	0.0348142
G.8q22.2..PABPC1.UBR5.	EIF2AK4	-0.976911	3.09781	5.93447e-06	3	41	Central Nervous System	0.0396855
L.16p13.3..2	C7orf25	-0.44464	3.13755	4.77573e-06	3	41	Central Nervous System	0.036668
L.16q12.1..CHD9.CNOT1.CYLD.MMP2.NUP93.	NMNAT1	-0.703646	2.472	5.47586e-06	5	39	Central Nervous System	0.0396855
L.9p13.3..FANCG.PAX5.	HSD17B12	-1.04547	2.95667	1.31469e-06	4	40	Central Nervous System	0.0209649
G.1q22.	DHRS1	1.10063	3.38637	1.2156e-06	3	41	Central Nervous System	0.0209649
G.1q23.2..SDHC.	DHRS1	1.10063	3.38637	1.2156e-06	3	41	Central Nervous System	0.0209649
G.1q42.13..ARID4B.FH.	DHRS1	1.10063	3.38637	1.2156e-06	3	41	Central Nervous System	0.0209649
L.1p36.32..RPL22.	KLHDC3	-0.336851	2.46233	5.85267e-06	5	39	Central Nervous System	0.0396855
L.17p13.2.	OTX2	-0.913833	3.15392	4.36634e-06	3	41	Central Nervous System	0.0348142
L.17p13.2..1	OTX2	-0.913833	3.15392	4.36634e-06	3	41	Central Nervous System	0.0348142
L.17p13.1.	OTX2	-0.913833	3.15392	4.36634e-06	3	41	Central Nervous System	0.0348142
L.17p13.1..1	OTX2	-0.913833	3.15392	4.36634e-06	3	41	Central Nervous System	0.0348142
L.17p12..MAP2K4.	OTX2	-0.913833	3.15392	4.36634e-06	3	41	Central Nervous System	0.0348142
L.17p11.2.	OTX2	-0.913833	3.15392	4.36634e-06	3	41	Central Nervous System	0.0348142
L.17p11.2..1	OTX2	-0.913833	3.15392	4.36634e-06	3	41	Central Nervous System	0.0348142
chr1.180881316.180882592.KIAA1614._HypMET	LIFR	-0.806552	3.61996	3.33861e-07	3	41	Central Nervous System	0.0169483
chr14.24803678.24804353.ADCY4..RIPK3._HypMET	NFIB	-0.879443	3.49851	6.54039e-07	3	41	Central Nervous System	0.0169483
chr14.24803678.24804353.ADCY4..RIPK3._HypMET	OTX2	-0.927027	3.23071	2.86533e-06	3	41	Central Nervous System	0.0348142
chr16.56659107.56659660.MT1E._HypMET	NFIB	-0.879443	3.49851	6.54039e-07	3	41	Central Nervous System	0.0169483
chr16.56659107.56659660.MT1E._HypMET	OTX2	-0.927027	3.23071	2.86533e-06	3	41	Central Nervous System	0.0348142
chr17.27503598.27504014.MYO18A._HypMET	ISG15	-1.08081	3.34113	1.5603e-06	3	41	Central Nervous System	0.0231042
chr17.27503598.27504014.MYO18A._HypMET	USP18	-1.34158	3.60405	3.64613e-07	3	41	Central Nervous System	0.0169483
chr20.42543097.42545137.TOX2._HypMET	NFIB	-0.879443	3.49851	6.54039e-07	3	41	Central Nervous System	0.0169483
chr20.42543097.42545137.TOX2._HypMET	OTX2	-0.927027	3.23071	2.86533e-06	3	41	Central Nervous System	0.0348142
NOTCH1_mut	VSTM2L	0.892663	3.97285	1.49867e-07	3	33	Head and Neck	0.0126313
L.9p13.3..FANCG.PAX5.	PIK3CB	-0.586919	4.27572	3.43255e-08	3	33	Head and Neck	0.00578614
PIK3CA_mut	PIK3CA	-1.74774	3.59421	2.18367e-11	12	22	Breast	3.97817e-06
PIK3CA_mut	RUNX1T1	-0.230814	2.08179	1.93283e-06	12	22	Breast	0.0308009
G.10p15.3..GATA3.KLF6.LARP4B.VIM.	BCL6	-0.992917	3.36381	3.85631e-06	3	31	Breast	0.0413255
L.11p12..EXT2.	ITPRIPL1	0.89113	3.36769	3.78498e-06	3	31	Breast	0.0413255
L.8q24.3..1	CUL4B	-0.703158	3.4974	2.02885e-06	3	31	Breast	0.0308009
G.16q12.2..MMP2.	UAP1	-1.1044	4.34786	3.64033e-08	3	31	Breast	0.00230432
G.6p12.3..MCM3.	GAB1	-0.74915	4.24554	5.85274e-08	3	31	Breast	0.0026656
L.3p21.1..CACNA1D.WNT5A.	ITPRIPL1	0.917451	3.57253	1.41481e-06	3	31	Breast	0.0257747
L.1p36.32..RPL22.	GTSE1	-0.83123	3.83314	4.07655e-07	3	31	Breast	0.0120515
L.1p31.1.	ITPRIPL1	0.893302	3.38392	3.50073e-06	3	31	Breast	0.0413255
G.17q12..CDK12.ERBB2.MED24.	ERBB2	-1.4339	2.78952	3.79461e-08	9	25	Breast	0.00230432
G.17q12..CDK12.ERBB2.MED24.	MIEN1	-0.544798	2.36209	8.70189e-07	9	25	Breast	0.0176144
G.17q22..CLTC.PPM1D.	FOXA1	-2.5871	3.11998	7.46389e-08	6	28	Breast	0.00271951
G.17q25.1.	NMNAT1	-1.44301	3.79341	4.92453e-07	3	31	Breast	0.0120515
L.17p11.2.	ITPRIPL1	0.898845	3.42585	2.86133e-06	3	31	Breast	0.0372336
L.17p11.2..1	ITPRIPL1	0.898845	3.42585	2.86133e-06	3	31	Breast	0.0372336
L.Xq28.	TGM1	0.877497	3.02588	5.29218e-07	5	29	Breast	0.0120515
L.13q14.2..RB1.	E2F3	-0.807856	2.67885	4.2225e-06	5	29	Breast	0.0427359
chr1.57110663.57111337.PRKAA2._HypMET	YAP1	-0.888213	3.61651	4.09757e-07	7	13	Stomach	0.0231669
chr19.18118741.18119553.ARRDC2._HypMET	CCNE1	1.62401	5.53379	1.04363e-08	16	4	Stomach	0.0011801
G.20p12.1..CRNKL1.FOXA2.	BUD31	-2.07931	6.82214	5.16826e-07	3	10	Bladder	0.0211036
G.17q12.	CFLAR	-1.71529	3.53284	3.09632e-06	3	27	Esophagus	0.0417388
G.17q12.	JUP	-2.10917	5.11992	3.77006e-09	3	27	Esophagus	0.000203284
G.17q12.	VPS4B	-1.32383	5.13748	3.5165e-09	3	27	Esophagus	0.000203284
G.17q12.	PSMB5	2.21264	4.78918	1.42841e-08	3	27	Esophagus	0.000385103
G.17q12..CDK12.ERBB2.MED24.	ERBB2	-1.80341	3.4193	1.25621e-08	7	23	Esophagus	0.000385103
G.17q12..CDK12.ERBB2.MED24.	MIEN1	-1.20854	2.65417	1.22789e-06	7	23	Esophagus	0.0189167
G.20q13.13.	TCF7L2	-1.14688	3.46992	5.34786e-07	4	26	Esophagus	0.00961198
G.20q13.2..ARFGAP1.GNAS.	TCF7L2	-1.14688	3.46992	5.34786e-07	4	26	Esophagus	0.00961198

## Sheet: ComBat QN 
CRISPRcleanR										CCR-JACKS										CERES
CFE	GENE	delta	effect_size	p-value	no. positive	no. negative	tissue	FDR		CFE	GENE	delta	effect_size	p-value	no. positive	no. negative	tissue	FDR		CFE	GENE	delta	effect_size	p-value	no. positive	no. negative	tissue	FDR
NRAS_mut	NRAS	-2.90436	11.505	1.53253e-15	4	19	Skin	1.29969e-10		BRAF_mut	RAF1	0.801657	3.44425	3.81812e-07	17	6	Skin	0.0107934		BRAF_mut	RAF1	1.51165	3.24891	9.17613e-07	17	6	Skin	0.02594
NRAS_mut	RAF1	-1.36757	3.70629	1.15095e-06	4	19	Skin	0.0325362		NRAS_mut	NRAS	-1.29426	9.01058	1.94981e-13	4	19	Skin	1.65357e-08		NRAS_mut	NRAS	-2.31496	10.9369	4.22622e-15	4	19	Skin	3.58413e-10
L.16p13.3..2	SOS1	-0.771555	3.97135	2.33707e-06	3	20	Skin	0.0495499		NRAS_mut	RAF1	-0.9397	4.16335	1.98157e-07	4	19	Skin	0.00840255		NRAS_mut	RAF1	-1.76784	3.88281	5.77092e-07	4	19	Skin	0.0244707
G.3p14.1..FOXP1.MITF.	NLRP4	-0.68414	3.98451	3.90119e-07	4	19	Skin	0.0165424		chr17.44656490.44657494.ARL17A._HypMET	PIP5K1B	-0.287041	3.62817	1.56893e-06	19	4	Skin	0.0332641		KRAS_mut	KRAS	-1.50586	2.95341	1.15898e-06	5	27	Ovary	0.0285499
KRAS_mut	KRAS	-1.52779	2.89645	1.60719e-06	5	27	Ovary	0.0179167		BRCA2_mut	RELB	-0.231662	3.49885	2.66257e-06	3	29	Ovary	0.0329698		MACF1_mut	WRN	-1.98803	4.83046	6.86487e-09	3	29	Ovary	0.00053547
MACF1_mut	WRN	-1.8991	4.34837	5.60862e-08	3	29	Ovary	0.00291654		KRAS_mut	KRAS	-0.803684	3.58866	3.27359e-08	5	27	Ovary	0.00127673		MLL2_mut	WRN	-1.62059	3.4461	4.02508e-07	4	28	Ovary	0.0125585
MLL2_mut	WRN	-1.65059	3.69324	1.13401e-07	4	28	Ovary	0.00442271		MACF1_mut	WRN	-1.20751	4.83985	6.59487e-09	3	29	Ovary	0.000514409		ZNF292_mut	WRN	-1.96404	4.6555	1.45843e-08	3	29	Ovary	0.000758396
MYH11_mut	WRN	-1.75975	3.61511	1.55571e-06	3	29	Ovary	0.0179167		MLL2_mut	WRN	-0.954525	3.21606	1.33072e-06	4	28	Ovary	0.0329698		L.4q28.3..PCDH18.	DOCK5	-0.922102	4.57218	2.09547e-08	3	29	Ovary	0.000817248
RB1_mut	FAIM	-0.584006	3.36863	4.87124e-06	3	29	Ovary	0.0379964		MYH11_mut	WRN	-1.04765	3.40047	4.20166e-06	3	29	Ovary	0.0344985		G.3q26.1..MECOM.	POGZ	-0.508645	2.36322	2.5204e-06	8	24	Ovary	0.039319
SMARCA4_mut	FGFR1	-0.739641	3.13525	2.03161e-06	4	28	Ovary	0.0211292		SMARCA4_mut	FGFR1	-0.483665	3.03124	3.50895e-06	4	28	Ovary	0.033132		G.3q26.33..SOX2.	POGZ	-0.565486	2.63355	2.34271e-06	6	26	Ovary	0.039319
ZNF292_mut	WRN	-2.01968	5.25137	1.16982e-09	3	29	Ovary	0.000182495		SMARCA4_mut	NABP2	-0.267926	3.00438	4.04184e-06	4	28	Ovary	0.0344985		L.3p26.3..SRGAP3.	STXBP3	-1.21675	3.22334	1.28106e-06	4	28	Ovary	0.0285499
ZNF292_mut	ZNF521	0.361705	3.60796	1.60788e-06	3	29	Ovary	0.0179167		TP53_mut	MDM2	0.709257	2.19452	1.86431e-06	21	11	Ovary	0.0329698		L.22q13.2..ARFGAP3.	IL6ST	-0.631168	3.51384	2.4841e-06	3	29	Ovary	0.039319
L.10q26.2.	SYVN1	-1.28715	3.90611	4.097e-07	3	29	Ovary	0.0079893		TP53_mut	TP53	-0.907708	2.19056	1.92084e-06	21	11	Ovary	0.0329698		MSI	WRN	-1.48974	3.64634	5.49277e-09	6	26	Ovary	0.00053547
L.10q26.3.	SYVN1	-1.28715	3.90611	4.097e-07	3	29	Ovary	0.0079893		ZNF292_mut	WRN	-1.18247	4.54556	2.35385e-08	3	29	Ovary	0.00122403		BCLAF1_mut	NCOA4	-1.23602	3.62732	8.22939e-07	3	33	Large Intestine	0.0161984
L.10q26.3..1	SYVN1	-1.28715	3.90611	4.097e-07	3	29	Ovary	0.0079893		L.10q26.2.	SYVN1	-0.532298	3.4612	3.17011e-06	3	29	Ovary	0.0329698		BMPR2_mut	WRN	-1.55853	2.34491	6.5388e-07	9	27	Large Intestine	0.0158432
L.10q26.3..2	SYVN1	-1.28715	3.90611	4.097e-07	3	29	Ovary	0.0079893		L.10q26.3.	SYVN1	-0.532298	3.4612	3.17011e-06	3	29	Ovary	0.0329698		BRAF_mut	BRAF	-0.919638	2.22855	1.61424e-06	9	27	Large Intestine	0.0264784
G.8q11.23..SOX17.	RDH10	-0.965617	3.41865	3.86177e-06	3	29	Ovary	0.0354381		L.10q26.3..1	SYVN1	-0.532298	3.4612	3.17011e-06	3	29	Ovary	0.0329698		CHD8_mut	CORO1A	-0.456648	2.58968	1.61052e-06	6	30	Large Intestine	0.0264784
G.8q11.23..SOX17.	SATB2	-0.591691	3.53921	2.20894e-06	3	29	Ovary	0.0215376		L.10q26.3..2	SYVN1	-0.532298	3.4612	3.17011e-06	3	29	Ovary	0.0329698		KRAS_mut	KRAS	-1.4248	2.10642	4.32588e-07	21	15	Large Intestine	0.012751
L.9q21.11..GNAQ.NTRK2.PCSK5.TJP2.	SERF2	-0.479221	3.05104	6.63178e-07	5	27	Ovary	0.0114953		G.8q11.23..SOX17.	SATB2	-0.173487	3.96324	3.15976e-07	3	29	Ovary	0.00985864		LRPPRC_mut	DMXL1	-0.856806	3.65307	7.24404e-07	3	33	Large Intestine	0.0158432
L.4q28.3..PCDH18.	DOCK5	-0.643345	3.7471	8.4756e-07	3	29	Ovary	0.0132222		G.8q11.23..SOX17.	SNRPD2	0.606229	3.31202	6.33744e-06	3	29	Ovary	0.049433		MLL2_mut	WRN	-1.91486	4.32481	5.4335e-13	9	27	Large Intestine	5.34754e-08
L.3p26.3..SRGAP3.	STXBP3	-1.09329	3.25209	1.10242e-06	4	28	Ovary	0.0156347		G.8q11.23..SOX17.	SNRPE	0.532132	3.43315	3.61047e-06	3	29	Ovary	0.033132		SETDB1_mut	SLC5A3	-1.43438	3.98739	1.39567e-07	3	33	Large Intestine	0.00549435
G.20q13.2..ARFGAP1.GNAS.	ACOX1	-0.593605	3.38126	4.59362e-06	3	29	Ovary	0.0377168		G.12q14.1..MDM2.NUP107.SRGAP1.	PTRH2	0.581092	3.5015	2.6301e-06	3	29	Ovary	0.0329698		TP53_mut	MDM2	1.33265	2.97186	2.63011e-09	26	10	Large Intestine	0.000172567
L.22q13.2..ARFGAP3.	IL6ST	-0.641164	3.38955	4.42024e-06	3	29	Ovary	0.0377168		L.4q28.3..PCDH18.	DOCK5	-0.50147	3.51848	2.43135e-06	3	29	Ovary	0.0329698		TP53_mut	MDM4	0.713195	2.31264	4.5346e-07	26	10	Large Intestine	0.012751
MSI	WRN	-1.4785	3.66919	4.82248e-09	6	26	Ovary	0.000376161		MSI	WRN	-0.903003	3.62999	6.03015e-09	6	26	Ovary	0.000514409		TP53_mut	TP53	-1.01598	2.6253	3.80336e-08	26	10	Large Intestine	0.0018716
ARID4A_mut	CASS4	1.06215	3.99743	1.32872e-07	3	33	Large Intestine	0.0065385		ARID4A_mut	CASS4	0.821257	4.06518	9.54182e-08	3	33	Large Intestine	0.00313029		L.17p11.2.	SCAP	1.68758	3.02406	2.09915e-06	4	32	Large Intestine	0.0317837
ASXL2_mut	IDE	0.81288	3.33549	3.5033e-06	3	33	Large Intestine	0.0395999		BMPR2_mut	WRN	-0.877338	2.37849	5.04096e-07	9	27	Large Intestine	0.012403		chr19.37957726.37958390.ZNF569._HypMET	ZBTB38	0.560333	2.93767	3.41999e-06	32	4	Large Intestine	0.0480841
BMPR2_mut	WRN	-1.61392	2.29918	9.3235e-07	9	27	Large Intestine	0.0203911		DHX9_mut	ENTR1	1.07421	5.47737	1.28949e-10	3	33	Large Intestine	8.4606e-06		MSI	WRN	-1.80465	4.1156	3.89869e-13	11	25	Large Intestine	5.34754e-08
DHX9_mut	ENTR1	1.342	4.89176	1.84892e-09	3	33	Large Intestine	0.000121311		HNF1A_mut	PDE12	-0.681845	3.5594	1.15227e-06	3	33	Large Intestine	0.0252008		ARID1A_mut	ARID1B	-1.43929	3.96984	2.38812e-08	3	48	Haematopoietic and Lymphoid	0.000640092
KRAS_mut	KRAS	-1.50982	1.9426	1.83954e-06	21	15	Large Intestine	0.0257023		KRAS_mut	KRAS	-0.648556	1.88348	3.10633e-06	21	15	Large Intestine	0.0371735		ARID1A_mut	SMARCAL1	-0.998388	3.60023	2.13423e-07	3	48	Haematopoietic and Lymphoid	0.00168248
LRPPRC_mut	DMXL1	-0.880826	3.86551	2.53859e-07	3	33	Large Intestine	0.00832808		MLL2_mut	WRN	-1.07568	4.42266	2.9628e-13	9	27	Large Intestine	2.91593e-08		ARID1A_mut	KDELR1	-0.936119	2.89274	1.24492e-05	3	48	Haematopoietic and Lymphoid	0.0211188
MLL2_mut	WRN	-2.0463	4.84269	2.40026e-14	9	27	Large Intestine	4.72457e-09		RASA1_mut	MYLIP	-0.556072	3.84995	2.74061e-07	3	33	Large Intestine	0.00770645		EP300_mut	TTC7A	-1.72857	2.33744	4.36579e-05	4	47	Haematopoietic and Lymphoid	0.0431214
NUP98_mut	PPCDC	-0.802567	3.49432	1.59149e-06	3	33	Large Intestine	0.0252507		SIN3A_mut	NACA	0.542896	3.40156	2.52282e-06	3	33	Large Intestine	0.0349662		EZH2_mut	DOCK2	-0.843009	1.94263	4.63479e-05	6	45	Haematopoietic and Lymphoid	0.0434083
POLR2B_mut	SEC24C	-0.476915	3.55966	1.15083e-06	3	33	Large Intestine	0.0226526		TP53_mut	MDM2	0.723059	2.82946	7.79471e-09	26	10	Large Intestine	0.00038357		EZH2_mut	TMEM201	-0.504674	1.93773	4.81142e-05	6	45	Haematopoietic and Lymphoid	0.0438832
RASA1_mut	MYLIP	-1.35402	3.62629	8.27133e-07	3	33	Large Intestine	0.0203512		TP53_mut	MDM4	0.321229	2.06905	3.21054e-06	26	10	Large Intestine	0.0371735		KRAS_mut	ATXN7	-0.634438	2.32255	5.00537e-05	4	47	Haematopoietic and Lymphoid	0.0441315
RNF43_mut	WRN	-1.53802	2.09253	4.65337e-06	9	27	Large Intestine	0.048208		TP53_mut	TP53	-0.699462	2.72361	1.76622e-08	26	10	Large Intestine	0.00069531		KRAS_mut	KRAS	-1.66416	3.62718	7.54074e-09	4	47	Haematopoietic and Lymphoid	0.000252645
TP53_mut	MDM2	1.23949	2.29731	5.1268e-07	26	10	Large Intestine	0.0144163		ZFHX3_mut	CASS4	0.606759	2.74824	2.09712e-06	5	31	Large Intestine	0.031753		KRAS_mut	P4HA3	-0.45388	2.60929	7.91223e-06	4	47	Haematopoietic and Lymphoid	0.0160605
TP53_mut	MDM4	0.502042	2.15041	1.66768e-06	26	10	Large Intestine	0.0252507		G.3q26.1.	TDP2	-0.455062	2.79926	1.52739e-06	5	31	Large Intestine	0.0263167		NRAS_mut	NRAS	-1.84012	5.285	6.28422e-20	10	41	Haematopoietic and Lymphoid	8.42186e-15
TP53_mut	TP53	-0.792973	2.40653	2.14293e-07	26	10	Large Intestine	0.00832808		G.13q22.1.	RAB23	-0.316397	3.4927	1.60438e-06	3	33	Large Intestine	0.0263167		TP53_mut	MDM2	0.948564	1.58859	1.01906e-06	30	21	Haematopoietic and Lymphoid	0.00401677
ZFHX3_mut	CASS4	0.802129	2.8294	1.26664e-06	5	31	Large Intestine	0.0226655		chr19.37957726.37958390.ZNF569._HypMET	ZBTB38	0.229341	2.98184	2.66462e-06	32	4	Large Intestine	0.0349662		TP53_mut	MDM4	0.908002	1.48815	3.49492e-06	30	21	Haematopoietic and Lymphoid	0.0104372
G.8q24.21..MYC.	FIS1	-0.789682	2.6625	3.57365e-06	5	31	Large Intestine	0.0395999		chr3.139258152.139258731.RBP1._HypMET	SLC4A8	0.0979204	2.81282	1.40397e-06	31	5	Large Intestine	0.0263167		TP53_mut	PPM1D	0.720526	1.29759	3.42617e-05	30	21	Haematopoietic and Lymphoid	0.0367329
L.6q14.1..SYNCRIP.ZNF292.	YAP1	-0.801294	1.9517	3.62128e-06	12	24	Large Intestine	0.0395999		MSI	WRN	-1.01584	4.25391	1.5815e-13	11	25	Large Intestine	2.91593e-08		TP53_mut	TP53	-0.701369	1.2403	6.67656e-05	30	21	Haematopoietic and Lymphoid	0.0485649
G.13q32.1..ERCC5.ING1.IRS2.TFDP1.	FAR1	-0.586765	3.03633	1.95866e-06	4	32	Large Intestine	0.0257023		ARID1A_mut	ARID1B	-0.700214	3.71823	1.06187e-07	3	48	Haematopoietic and Lymphoid	0.00474358		TP53_mut	DTL	-0.419635	1.2727	4.58378e-05	30	21	Haematopoietic and Lymphoid	0.0432919
MSI	WRN	-1.90816	4.3569	8.17256e-14	11	25	Large Intestine	8.04327e-09		ARID1A_mut	PCNA	0.815087	3.25044	1.66516e-06	3	48	Haematopoietic and Lymphoid	0.0172444		L.18q22.1.	CCND1	-1.23434	2.55503	1.12698e-05	5	46	Haematopoietic and Lymphoid	0.0201065
ARID1A_mut	ARID1B	-1.49077	4.89922	1.00107e-10	3	48	Haematopoietic and Lymphoid	4.47199e-06		ASXL1_mut	BCR	-0.544822	2.38506	6.18805e-06	5	46	Haematopoietic and Lymphoid	0.0193919		L.18q22.1..1	GRHPR	-0.2835	1.37496	6.19542e-05	14	37	Haematopoietic and Lymphoid	0.0485649
ARID1A_mut	SMARCAL1	-0.942623	3.86636	4.41273e-08	3	48	Haematopoietic and Lymphoid	0.000454905		ASXL1_mut	DLL1	-0.179595	2.48516	2.96664e-06	5	46	Haematopoietic and Lymphoid	0.0172444		L.10q23.33.	ALDH18A1	-1.05112	2.8089	2.007e-05	3	48	Haematopoietic and Lymphoid	0.0281496
ARID1A_mut	PCNA	2.031	2.92256	1.10272e-05	3	48	Haematopoietic and Lymphoid	0.015394		ASXL1_mut	NOCT	-0.235331	2.25895	1.54525e-05	5	46	Haematopoietic and Lymphoid	0.0330524		L.10q24.1.	ALDH18A1	-1.05112	2.8089	2.007e-05	3	48	Haematopoietic and Lymphoid	0.0281496
ARID1A_mut	KDELR1	-0.831422	2.82398	1.8424e-05	3	48	Haematopoietic and Lymphoid	0.0211035		CREBBP_mut	PCNA	0.567609	2.20153	6.5979e-06	6	45	Haematopoietic and Lymphoid	0.0193919		L.10q24.2.	ALDH18A1	-1.05112	2.8089	2.007e-05	3	48	Haematopoietic and Lymphoid	0.0281496
ASXL1_mut	DLL1	-0.49462	2.75166	4.07396e-07	5	46	Haematopoietic and Lymphoid	0.00190512		EZH2_mut	TTC7A	-0.647964	1.9942	3.12157e-05	6	45	Haematopoietic and Lymphoid	0.0486008		L.11q14.1..MED17.	STAT3	-1.59584	3.32408	1.01122e-06	3	48	Haematopoietic and Lymphoid	0.00401677
CREBBP_mut	PCNA	1.52915	2.23508	5.06803e-06	6	45	Haematopoietic and Lymphoid	0.0101373		KRAS_mut	KRAS	-0.854517	3.46504	2.28995e-08	4	47	Haematopoietic and Lymphoid	0.00153445		L.11q14.1..MED17.	RASA2	-1.61878	3.67805	1.23332e-07	3	48	Haematopoietic and Lymphoid	0.00118061
EP300_mut	MEF2B	-1.24674	2.35541	3.89259e-05	4	47	Haematopoietic and Lymphoid	0.0345945		KRAS_mut	PUS3	0.417591	2.48176	1.72384e-05	4	47	Haematopoietic and Lymphoid	0.0334814		L.11q24.2.	BCL6	-1.53247	2.73374	3.06832e-05	3	48	Haematopoietic and Lymphoid	0.0339839
EP300_mut	TTC7A	-1.46801	2.54806	1.1186e-05	4	47	Haematopoietic and Lymphoid	0.0154546		NRAS_mut	NRAS	-1.05136	4.92016	1.08874e-18	10	41	Haematopoietic and Lymphoid	1.45908e-13		L.11q24.2.	ITSN2	-1.43863	2.95966	8.47962e-06	3	48	Haematopoietic and Lymphoid	0.0162343
EP300_mut	SPATS1	0.603497	2.48112	1.73099e-05	4	47	Haematopoietic and Lymphoid	0.0203492		TET2_mut	NPB	0.441262	2.86289	1.47639e-05	3	48	Haematopoietic and Lymphoid	0.0329766		L.11q24.2.	MEF2B	-2.07015	3.02718	5.74272e-06	3	48	Haematopoietic and Lymphoid	0.013502
EZH2_mut	DOCK2	-0.734894	1.99265	3.15923e-05	6	45	Haematopoietic and Lymphoid	0.0305103		TP53_mut	MDM2	0.489869	1.41633	8.34394e-06	30	21	Haematopoietic and Lymphoid	0.0223644		L.11q24.2..1	BCL6	-1.53247	2.73374	3.06832e-05	3	48	Haematopoietic and Lymphoid	0.0339839
EZH2_mut	EBF1	-1.60982	1.93684	4.84419e-05	6	45	Haematopoietic and Lymphoid	0.040598		TP53_mut	PPM1D	0.418021	1.35859	1.66586e-05	30	21	Haematopoietic and Lymphoid	0.0332439		L.11q24.2..1	ITSN2	-1.43863	2.95966	8.47962e-06	3	48	Haematopoietic and Lymphoid	0.0162343
EZH2_mut	TTC7A	-1.20127	2.06581	1.79332e-05	6	45	Haematopoietic and Lymphoid	0.0208986		L.18q22.1.	CCND1	-0.672628	2.54744	1.18398e-05	5	46	Haematopoietic and Lymphoid	0.0299383		L.11q24.2..1	MEF2B	-2.07015	3.02718	5.74272e-06	3	48	Haematopoietic and Lymphoid	0.013502
KRAS_mut	KRAS	-1.74498	4.0272	4.91737e-10	4	47	Haematopoietic and Lymphoid	9.41438e-06		L.10q23.33.	ALDH18A1	-0.488651	2.8395	1.6868e-05	3	48	Haematopoietic and Lymphoid	0.0332439		G.8q24.21..MYC.	RELA	-0.789109	2.13266	3.80717e-05	5	46	Haematopoietic and Lymphoid	0.040175
KRAS_mut	P4HA3	-0.346296	2.39392	3.18175e-05	4	47	Haematopoietic and Lymphoid	0.0305103		L.10q24.1.	ALDH18A1	-0.488651	2.8395	1.6868e-05	3	48	Haematopoietic and Lymphoid	0.0332439		L.16p13.3..CREBBP.	DUSP1	-0.787969	2.63463	5.33926e-05	3	48	Haematopoietic and Lymphoid	0.0447216
KRAS_mut	TLE3	-0.665912	2.42423	2.50201e-05	4	47	Haematopoietic and Lymphoid	0.0271773		L.10q24.2.	ALDH18A1	-0.488651	2.8395	1.6868e-05	3	48	Haematopoietic and Lymphoid	0.0332439		L.16p13.3..CREBBP.	TULP1	-0.802247	2.79569	2.163e-05	3	48	Haematopoietic and Lymphoid	0.0284193
NRAS_mut	NRAS	-2.13925	5.83074	1.11145e-21	10	41	Haematopoietic and Lymphoid	1.48953e-16		L.11q14.1..MED17.	RPGRIP1	0.710495	2.80142	2.0939e-05	3	48	Haematopoietic and Lymphoid	0.0366814		L.16p13.3..CREBBP.	CEP78	-0.687328	2.75975	2.6502e-05	3	48	Haematopoietic and Lymphoid	0.0308843
PIK3CA_mut	PIK3CA	-1.04103	2.58735	6.93692e-05	3	48	Haematopoietic and Lymphoid	0.0499957		L.11q14.1..MED17.	STAT3	-0.626078	3.64153	1.534e-07	3	48	Haematopoietic and Lymphoid	0.00513952		L.16p13.3..CREBBP.	SSH1	-0.629043	2.692	3.87778e-05	3	48	Haematopoietic and Lymphoid	0.0405571
PTEN_mut	SPATS1	0.51854	2.08561	5.30416e-05	5	46	Haematopoietic and Lymphoid	0.0419703		L.11q14.1..MED17.	RASA2	-0.327945	2.96515	8.21611e-06	3	48	Haematopoietic and Lymphoid	0.0223644		G.12p12.3..KRAS.	XPR1	-1.37845	3.38069	7.23697e-07	3	48	Haematopoietic and Lymphoid	0.00346382
TP53_mut	MDM2	0.823846	1.44305	6.04339e-06	30	21	Haematopoietic and Lymphoid	0.0112469		L.11q24.2.	BCL6	-0.736149	3.13495	3.06933e-06	3	48	Haematopoietic and Lymphoid	0.0172444		L.5q21.1..APC.	MZT1	-0.719597	1.9163	5.66376e-05	6	45	Haematopoietic and Lymphoid	0.046854
TP53_mut	MDM4	0.753302	1.36189	1.60175e-05	30	21	Haematopoietic and Lymphoid	0.0195146		L.11q24.2.	ITSN2	-0.273453	3.20502	2.03723e-06	3	48	Haematopoietic and Lymphoid	0.0172444		L.6q23.1.	FBXO42	-1.33824	2.61164	6.06527e-05	3	48	Haematopoietic and Lymphoid	0.0485649
L.18q22.1.	CCND1	-1.42054	2.97088	7.19982e-07	5	46	Haematopoietic and Lymphoid	0.00251269		L.11q24.2.	MEF2B	-0.654542	3.00165	6.65613e-06	3	48	Haematopoietic and Lymphoid	0.0193919		L.6q23.1.	XBP1	-0.886225	2.74533	2.8746e-05	3	48	Haematopoietic and Lymphoid	0.0323733
L.11q14.1..MED17.	STAT3	-1.69251	3.6261	1.68195e-07	3	48	Haematopoietic and Lymphoid	0.00118636		L.11q24.2..1	BCL6	-0.736149	3.13495	3.06933e-06	3	48	Haematopoietic and Lymphoid	0.0172444		L.6q25.1.	XBP1	-0.965837	3.12192	3.31174e-06	3	48	Haematopoietic and Lymphoid	0.0103215
L.11q14.1..MED17.	RASA2	-1.24584	3.95636	2.3292e-08	3	48	Haematopoietic and Lymphoid	0.000260125		L.11q24.2..1	ITSN2	-0.273453	3.20502	2.03723e-06	3	48	Haematopoietic and Lymphoid	0.0172444		L.6q25.2.	XBP1	-0.965837	3.12192	3.31174e-06	3	48	Haematopoietic and Lymphoid	0.0103215
L.11q24.2.	BCL6	-1.4668	2.71561	3.39715e-05	3	48	Haematopoietic and Lymphoid	0.0312908		L.11q24.2..1	MEF2B	-0.654542	3.00165	6.65613e-06	3	48	Haematopoietic and Lymphoid	0.0193919		G.3q26.1.	DERL1	-0.732503	2.19366	6.57458e-06	6	45	Haematopoietic and Lymphoid	0.0144442
L.11q24.2.	MEF2B	-1.65161	3.3719	7.62303e-07	3	48	Haematopoietic and Lymphoid	0.00251269		L.16p13.3..CREBBP.	YRDC	0.825134	2.87528	1.37558e-05	3	48	Haematopoietic and Lymphoid	0.0312458		G.3q26.1.	KRAS	-1.17481	2.26208	3.81846e-06	6	45	Haematopoietic and Lymphoid	0.0107809
L.11q24.2..1	BCL6	-1.4668	2.71561	3.39715e-05	3	48	Haematopoietic and Lymphoid	0.0312908		G.12p12.3..KRAS.	XPR1	-0.678097	2.88747	1.28307e-05	3	48	Haematopoietic and Lymphoid	0.0304527		G.1q21.2..PIP5K1A.SETDB1.	FGFR3	-0.798249	2.05128	6.74479e-05	5	46	Haematopoietic and Lymphoid	0.0485649
L.11q24.2..1	MEF2B	-1.65161	3.3719	7.62303e-07	3	48	Haematopoietic and Lymphoid	0.00251269		G.1q21.3.	BAMBI	-0.345504	2.37561	3.42057e-05	4	47	Haematopoietic and Lymphoid	0.0489454		G.1q21.2..PIP5K1A.SETDB1.	IRS1	-1.24581	2.38003	6.41995e-06	5	46	Haematopoietic and Lymphoid	0.0144442
G.8q24.21..MYC.	RELA	-0.803675	2.54406	1.919e-06	5	46	Haematopoietic and Lymphoid	0.00467595		G.1q21.3.	CCND2	-1.06094	2.66066	5.32878e-06	4	47	Haematopoietic and Lymphoid	0.0180911		G.1q21.3.	CCND2	-2.42222	2.62028	6.95858e-06	4	47	Haematopoietic and Lymphoid	0.0145713
G.8q24.21..MYC.	SCAP	-2.17454	2.34581	8.23909e-06	5	46	Haematopoietic and Lymphoid	0.0139923		G.1q21.3.	IRS1	-0.826831	2.74514	3.03963e-06	4	47	Haematopoietic and Lymphoid	0.0172444		G.1q21.3.	FGFR3	-0.932201	2.45056	2.11041e-05	4	47	Haematopoietic and Lymphoid	0.0282829
L.16p13.3..CREBBP.	DUSP1	-0.828107	2.87024	1.41577e-05	3	48	Haematopoietic and Lymphoid	0.01807		G.1q22.	BAMBI	-0.345504	2.37561	3.42057e-05	4	47	Haematopoietic and Lymphoid	0.0489454		G.1q21.3.	IRS1	-1.48493	2.96421	6.97405e-07	4	47	Haematopoietic and Lymphoid	0.00346161
L.16p13.3..CREBBP.	PRKRA	-0.883169	2.64079	5.15962e-05	3	48	Haematopoietic and Lymphoid	0.041159		G.1q22.	CCND2	-1.06094	2.66066	5.32878e-06	4	47	Haematopoietic and Lymphoid	0.0180911		G.1q21.3.	SMAD7	-1.42468	2.27748	6.38808e-05	4	47	Haematopoietic and Lymphoid	0.0485649
L.16p13.3..CREBBP.	RUNX1T1	-0.842955	2.92663	1.02522e-05	3	48	Haematopoietic and Lymphoid	0.0144627		G.1q22.	IRS1	-0.826831	2.74514	3.03963e-06	4	47	Haematopoietic and Lymphoid	0.0172444		G.1q22.	CCND2	-2.42222	2.62028	6.95858e-06	4	47	Haematopoietic and Lymphoid	0.0145713
L.16p13.3..CREBBP.	TULP1	-0.754513	2.76079	2.63463e-05	3	48	Haematopoietic and Lymphoid	0.0277089		G.1q23.2..SDHC.	BAMBI	-0.345504	2.37561	3.42057e-05	4	47	Haematopoietic and Lymphoid	0.0489454		G.1q22.	FGFR3	-0.932201	2.45056	2.11041e-05	4	47	Haematopoietic and Lymphoid	0.0282829
L.16p13.3..CREBBP.	SIRT7	-1.39166	5.00553	9.22145e-09	3	48	Haematopoietic and Lymphoid	0.000123582		G.1q23.2..SDHC.	CCND2	-1.06094	2.66066	5.32878e-06	4	47	Haematopoietic and Lymphoid	0.0180911		G.1q22.	IRS1	-1.48493	2.96421	6.97405e-07	4	47	Haematopoietic and Lymphoid	0.00346161
G.12p12.3..KRAS.	KRAS	-1.44057	2.64229	5.11676e-05	3	48	Haematopoietic and Lymphoid	0.0410616		G.1q23.2..SDHC.	IRS1	-0.826831	2.74514	3.03963e-06	4	47	Haematopoietic and Lymphoid	0.0172444		G.1q22.	SMAD7	-1.42468	2.27748	6.38808e-05	4	47	Haematopoietic and Lymphoid	0.0485649
G.12p12.3..KRAS.	XPR1	-1.10381	3.59272	2.0526e-07	3	48	Haematopoietic and Lymphoid	0.00125037		G.1q32.1..MDM4.PIK3C2B.ZC3H11A.	STAG1	-0.365931	2.8824	1.32077e-05	3	48	Haematopoietic and Lymphoid	0.0305181		G.1q23.2..SDHC.	CCND2	-2.42222	2.62028	6.95858e-06	4	47	Haematopoietic and Lymphoid	0.0145713
L.5q21.1..APC.	IL6ST	-0.948956	1.94452	4.5684e-05	6	45	Haematopoietic and Lymphoid	0.0389961		G.1q42.13..ARID4B.FH.	STAG1	-0.383065	3.08906	4.01024e-06	3	48	Haematopoietic and Lymphoid	0.0172444		G.1q23.2..SDHC.	FGFR3	-0.932201	2.45056	2.11041e-05	4	47	Haematopoietic and Lymphoid	0.0282829
L.6q23.1.	FBXO42	-1.18092	3.016	6.12632e-06	3	48	Haematopoietic and Lymphoid	0.0112469		L.1p32.3..CDKN2C.FAF1.	MAF	-0.625288	2.39747	5.65133e-06	5	46	Haematopoietic and Lymphoid	0.0184724		G.1q23.2..SDHC.	IRS1	-1.48493	2.96421	6.97405e-07	4	47	Haematopoietic and Lymphoid	0.00346161
L.6q25.1.	MEF2C	-1.72227	2.67829	4.18666e-05	3	48	Haematopoietic and Lymphoid	0.0364337		L.1p32.3..CDKN2C.FAF1.	PIK3CA	-0.439936	2.15079	3.34841e-05	5	46	Haematopoietic and Lymphoid	0.0489454		G.1q23.2..SDHC.	SMAD7	-1.42468	2.27748	6.38808e-05	4	47	Haematopoietic and Lymphoid	0.0485649
L.6q25.1.	SMAD7	-1.42984	2.72571	3.21003e-05	3	48	Haematopoietic and Lymphoid	0.0305103		L.1p32.3..CDKN2C.FAF1.	SMAD7	-0.827813	2.75623	3.93629e-07	5	46	Haematopoietic and Lymphoid	0.0105505		G.1q32.1..MDM4.PIK3C2B.ZC3H11A.	STAG1	-0.981578	3.49794	3.60949e-07	3	48	Haematopoietic and Lymphoid	0.00260176
L.6q25.1.	XBP1	-0.85902	3.30744	1.11555e-06	3	48	Haematopoietic and Lymphoid	0.00293141		L.1p13.2..ATP1A1.CSDE1.NRAS.	SMAD7	-0.805403	2.49175	1.6154e-05	4	47	Haematopoietic and Lymphoid	0.0332439		G.1q32.1..MDM4.PIK3C2B.ZC3H11A.	UBIAD1	-1.22634	2.85267	1.56489e-05	3	48	Haematopoietic and Lymphoid	0.0258914
L.6q25.2.	MEF2C	-1.72227	2.67829	4.18666e-05	3	48	Haematopoietic and Lymphoid	0.0364337		L.1p13.2..ATP1A1.CSDE1.NRAS.	TCF7L2	-0.174797	2.50012	1.5297e-05	4	47	Haematopoietic and Lymphoid	0.0330524		G.1q32.1..MDM4.PIK3C2B.ZC3H11A.	TRIM11	-0.587673	2.71767	3.35826e-05	3	48	Haematopoietic and Lymphoid	0.0362953
L.6q25.2.	SMAD7	-1.42984	2.72571	3.21003e-05	3	48	Haematopoietic and Lymphoid	0.0305103		L.Xq21.33.	PRR7	0.108268	1.33424	1.86742e-05	28	23	Haematopoietic and Lymphoid	0.0342828		G.1q42.13..ARID4B.FH.	BATF3	-1.21741	2.80125	2.09591e-05	3	48	Haematopoietic and Lymphoid	0.0282829
L.6q25.2.	XBP1	-0.85902	3.30744	1.11555e-06	3	48	Haematopoietic and Lymphoid	0.00293141		L.Xq22.3.	PRR7	0.10629	1.30087	2.65301e-05	27	24	Haematopoietic and Lymphoid	0.042327		G.1q42.13..ARID4B.FH.	STAG1	-0.917026	3.13054	3.14936e-06	3	48	Haematopoietic and Lymphoid	0.0103215
G.3q26.1.	DERL1	-0.55516	1.93232	5.01378e-05	6	45	Haematopoietic and Lymphoid	0.040598		L.Xq22.3..1	PRR7	0.10629	1.30087	2.65301e-05	27	24	Haematopoietic and Lymphoid	0.042327		G.1q42.13..ARID4B.FH.	STAT3	-1.3554	2.60188	6.4018e-05	3	48	Haematopoietic and Lymphoid	0.0485649
G.3q26.1.	KRAS	-1.25765	2.53601	4.19695e-07	6	45	Haematopoietic and Lymphoid	0.00190512		L.2q32.1.	STAT3	-0.606477	3.44728	4.8771e-07	3	48	Haematopoietic and Lymphoid	0.0108935		L.1p36.32..RPL22.	SMARCAL1	-0.657896	2.13578	3.90391e-05	5	46	Haematopoietic and Lymphoid	0.0405571
L.3p26.3..SRGAP3.	UMPS	0.898962	1.73537	4.09626e-05	8	43	Haematopoietic and Lymphoid	0.036116		L.13q12.3.	RUNX1T1	-0.2509	2.80217	2.08501e-05	3	48	Haematopoietic and Lymphoid	0.0366814		L.1p32.3..CDKN2C.FAF1.	IGF1R	-1.30403	2.05662	6.49776e-05	5	46	Haematopoietic and Lymphoid	0.0485649
G.1q21.2..PIP5K1A.SETDB1.	IRS1	-1.06015	2.2774	1.35283e-05	5	46	Haematopoietic and Lymphoid	0.0179506		L.13q12.3.	PDRG1	0.458361	2.7718	2.47592e-05	3	48	Haematopoietic and Lymphoid	0.0404649		L.1p32.3..CDKN2C.FAF1.	IRF2	-1.03745	2.15827	3.17525e-05	5	46	Haematopoietic and Lymphoid	0.0346738
G.1q21.3.	BAMBI	-0.575499	2.56807	9.81102e-06	4	47	Haematopoietic and Lymphoid	0.0144403		L.13q13.1.	RUNX1T1	-0.2509	2.80217	2.08501e-05	3	48	Haematopoietic and Lymphoid	0.0366814		L.1p32.3..CDKN2C.FAF1.	MAF	-1.54886	2.53986	1.97974e-06	5	46	Haematopoietic and Lymphoid	0.00717071
G.1q21.3.	CCND2	-2.19466	2.5795	9.10172e-06	4	47	Haematopoietic and Lymphoid	0.0141834		L.13q13.1.	PDRG1	0.458361	2.7718	2.47592e-05	3	48	Haematopoietic and Lymphoid	0.0404649		L.1p32.3..CDKN2C.FAF1.	PIM2	-1.34899	2.41453	5.6732e-06	5	46	Haematopoietic and Lymphoid	0.013502
G.1q21.3.	IRS1	-1.2913	2.92648	8.99962e-07	4	47	Haematopoietic and Lymphoid	0.00251269		L.13q14.2.	XBP1	-0.41725	2.79181	2.21109e-05	3	48	Haematopoietic and Lymphoid	0.0375091		L.1p32.3..CDKN2C.FAF1.	SMAD7	-1.74125	3.38277	3.44609e-09	5	46	Haematopoietic and Lymphoid	0.000153944
G.1q22.	BAMBI	-0.575499	2.56807	9.81102e-06	4	47	Haematopoietic and Lymphoid	0.0144403		L.13q14.2..RB1.	XBP1	-0.41725	2.79181	2.21109e-05	3	48	Haematopoietic and Lymphoid	0.0375091		L.1p32.3..CDKN2C.FAF1.	XBP1	-0.676417	2.06445	6.15177e-05	5	46	Haematopoietic and Lymphoid	0.0485649
G.1q22.	CCND2	-2.19466	2.5795	9.10172e-06	4	47	Haematopoietic and Lymphoid	0.0141834		L.14q32.32.	IGF1R	-0.670694	2.52651	1.28787e-05	4	47	Haematopoietic and Lymphoid	0.0304527		L.1p32.3..CDKN2C.FAF1.	ZBTB38	-0.962343	2.29902	1.15706e-05	5	46	Haematopoietic and Lymphoid	0.0201382
G.1q22.	IRS1	-1.2913	2.92648	8.99962e-07	4	47	Haematopoietic and Lymphoid	0.00251269		L.14q32.32.	IRS1	-0.749944	2.37342	3.46877e-05	4	47	Haematopoietic and Lymphoid	0.0489454		L.1p13.2..ATP1A1.CSDE1.NRAS.	IGF1R	-1.49245	2.38686	3.18236e-05	4	47	Haematopoietic and Lymphoid	0.0346738
G.1q23.2..SDHC.	BAMBI	-0.575499	2.56807	9.81102e-06	4	47	Haematopoietic and Lymphoid	0.0144403		L.14q32.32.	NFKB1	-0.480824	2.96933	6.737e-07	4	47	Haematopoietic and Lymphoid	0.0128981		L.1p13.2..ATP1A1.CSDE1.NRAS.	IRS1	-1.30572	2.43063	2.40077e-05	4	47	Haematopoietic and Lymphoid	0.0290987
G.1q23.2..SDHC.	CCND2	-2.19466	2.5795	9.10172e-06	4	47	Haematopoietic and Lymphoid	0.0141834		chr1.146649622.146649852.PDIA3P._HypMET	IRF2BP2	-0.42895	1.97585	2.08285e-06	9	42	Haematopoietic and Lymphoid	0.0172444		L.1p13.2..ATP1A1.CSDE1.NRAS.	SMAD7	-1.61423	2.73645	3.22092e-06	4	47	Haematopoietic and Lymphoid	0.0103215
G.1q23.2..SDHC.	IRS1	-1.2913	2.92648	8.99962e-07	4	47	Haematopoietic and Lymphoid	0.00251269		chr1.146649622.146649852.PDIA3P._HypMET	RHOF	-0.20562	1.91947	3.55206e-06	9	42	Haematopoietic and Lymphoid	0.0172444		L.1p13.2..ATP1A1.CSDE1.NRAS.	TCF3	-1.36219	2.27376	6.53994e-05	4	47	Haematopoietic and Lymphoid	0.0485649
G.1q32.1..MDM4.PIK3C2B.ZC3H11A.	BATF3	-1.0116	2.83576	1.72308e-05	3	48	Haematopoietic and Lymphoid	0.0203492		chr1.146649622.146649852.PDIA3P._HypMET	SPI1	-0.512249	1.90421	4.46111e-06	9	42	Haematopoietic and Lymphoid	0.0172444		L.1p13.2..ATP1A1.CSDE1.NRAS.	L3MBTL1	-0.52523	2.27978	6.55206e-05	4	47	Haematopoietic and Lymphoid	0.0485649
G.1q32.1..MDM4.PIK3C2B.ZC3H11A.	STAG1	-1.02509	4.01505	1.63816e-08	3	48	Haematopoietic and Lymphoid	0.000199581		chr1.181451311.181452049.._HypMET	TTC7A	-0.434344	1.35089	1.82567e-05	21	30	Haematopoietic and Lymphoid	0.0342828		L.17p11.2.	ACOX1	-0.536219	1.92554	5.27937e-05	6	45	Haematopoietic and Lymphoid	0.0447216
G.1q32.1..MDM4.PIK3C2B.ZC3H11A.	UBIAD1	-0.956103	2.92771	1.0189e-05	3	48	Haematopoietic and Lymphoid	0.0144627		chr1.181451311.181452049.._HypMET	ZEB1	-0.232201	1.40098	1.1737e-05	21	30	Haematopoietic and Lymphoid	0.0299383		L.17p11.2..1	ACOX1	-0.536219	1.92554	5.27937e-05	6	45	Haematopoietic and Lymphoid	0.0447216
G.1q42.13..ARID4B.FH.	BATF3	-1.12684	3.35128	8.61151e-07	3	48	Haematopoietic and Lymphoid	0.00251269		chr1.248100325.248100726.OR2L13._HypMET	IRF2BP2	-0.495959	2.16819	2.95911e-05	5	46	Haematopoietic and Lymphoid	0.0466551		L.17p11.2..2	ACOX1	-0.536219	1.92554	5.27937e-05	6	45	Haematopoietic and Lymphoid	0.0447216
G.1q42.13..ARID4B.FH.	STAG1	-0.965112	3.59519	2.02261e-07	3	48	Haematopoietic and Lymphoid	0.00125037		chr1.248100325.248100726.OR2L13._HypMET	RXRA	-0.174957	2.25819	1.55377e-05	5	46	Haematopoietic and Lymphoid	0.0330524		L.Xq22.3.	AGPAT2	-0.256423	1.222	6.75189e-05	27	24	Haematopoietic and Lymphoid	0.0485649
G.1q42.13..ARID4B.FH.	STAT3	-1.38254	2.64706	4.98269e-05	3	48	Haematopoietic and Lymphoid	0.040598		chr13.25670041.25670531.PABPC3._HypMET	IRF2BP2	-0.42895	1.97585	2.08285e-06	9	42	Haematopoietic and Lymphoid	0.0172444		L.Xq22.3..1	AGPAT2	-0.256423	1.222	6.75189e-05	27	24	Haematopoietic and Lymphoid	0.0485649
G.1q42.13..ARID4B.FH.	UBIAD1	-0.895719	2.66353	4.54617e-05	3	48	Haematopoietic and Lymphoid	0.0389961		chr13.25670041.25670531.PABPC3._HypMET	RHOF	-0.20562	1.91947	3.55206e-06	9	42	Haematopoietic and Lymphoid	0.0172444		L.Xq28.	CHUK	0.647658	1.23336	6.83225e-05	25	26	Haematopoietic and Lymphoid	0.0487038
G.1q42.13..ARID4B.FH.	PHLDB1	0.725139	2.64541	5.02871e-05	3	48	Haematopoietic and Lymphoid	0.040598		chr13.25670041.25670531.PABPC3._HypMET	SPI1	-0.512249	1.90421	4.46111e-06	9	42	Haematopoietic and Lymphoid	0.0172444		L.2q32.1.	FBXO42	-1.42004	2.84255	1.65776e-05	3	48	Haematopoietic and Lymphoid	0.026767
L.1p36.32..RPL22.	SMARCAL1	-0.6278	2.29714	1.24081e-05	5	46	Haematopoietic and Lymphoid	0.0166289		chr15.30685087.30685891.CHRFAM7A._HypMET	TCF3	-0.38634	1.29429	3.23498e-05	22	29	Haematopoietic and Lymphoid	0.0489454		L.2q32.1.	STAT3	-1.52047	3.07802	4.2761e-06	3	48	Haematopoietic and Lymphoid	0.0112366
L.1p36.32..RPL22.	PAK2	-0.439323	2.34566	8.24823e-06	5	46	Haematopoietic and Lymphoid	0.0139923		chr15.45315201.45315543.SORD._HypMET	PDS5A	-0.544974	2.11899	1.25735e-05	6	45	Haematopoietic and Lymphoid	0.0304527		L.2q32.1.	WDR73	-1.17617	2.96914	8.02928e-06	3	48	Haematopoietic and Lymphoid	0.0160605
L.1p32.3..CDKN2C.FAF1.	MAF	-1.55437	2.74556	4.26469e-07	5	46	Haematopoietic and Lymphoid	0.00190512		chr16.56659107.56659660.MT1E._HypMET	PTDSS1	-0.427395	1.30693	3.4696e-05	20	31	Haematopoietic and Lymphoid	0.0489454		L.22q11.1.	XBP1	-0.94219	3.00495	6.53072e-06	3	48	Haematopoietic and Lymphoid	0.0144442
L.1p32.3..CDKN2C.FAF1.	PIM2	-1.1741	2.25815	1.55421e-05	5	46	Haematopoietic and Lymphoid	0.0192861		chr17.46673532.46674181.LOC404266._HypMET	IRF2BP2	-0.42895	1.97585	2.08285e-06	9	42	Haematopoietic and Lymphoid	0.0172444		L.13q11..PABPC3.SACS.ZMYM2.	ZBTB38	-1.00413	2.33708	4.37597e-05	4	47	Haematopoietic and Lymphoid	0.0431214
L.1p32.3..CDKN2C.FAF1.	SMAD7	-1.35338	2.85695	1.84451e-07	5	46	Haematopoietic and Lymphoid	0.00123597		chr17.46673532.46674181.LOC404266._HypMET	RHOF	-0.20562	1.91947	3.55206e-06	9	42	Haematopoietic and Lymphoid	0.0172444		L.13q11..PABPC3.SACS.ZMYM2.	SCFD2	-0.777198	2.54518	1.13987e-05	4	47	Haematopoietic and Lymphoid	0.0201065
L.1p32.3..CDKN2C.FAF1.	XBP1	-0.583337	2.07992	5.52021e-05	5	46	Haematopoietic and Lymphoid	0.0430114		chr17.46673532.46674181.LOC404266._HypMET	SPI1	-0.512249	1.90421	4.46111e-06	9	42	Haematopoietic and Lymphoid	0.0172444		L.13q12.3.	RUNX1T1	-0.948694	2.80807	2.01645e-05	3	48	Haematopoietic and Lymphoid	0.0281496
L.1p32.3..CDKN2C.FAF1.	ZBTB38	-0.772039	2.0996	4.80731e-05	5	46	Haematopoietic and Lymphoid	0.040598		chr19.12831793.12832225.TNPO2._HypMET	RHOF	-0.24128	2.24208	4.47741e-06	6	45	Haematopoietic and Lymphoid	0.0172444		L.13q12.3.	XBP1	-0.868111	2.66589	4.48653e-05	3	48	Haematopoietic and Lymphoid	0.0432919
L.1p13.2..ATP1A1.CSDE1.NRAS.	IGF1R	-0.958383	2.4003	2.91896e-05	4	47	Haematopoietic and Lymphoid	0.0291931		chr19.21265164.21265433.ZNF714._HypMET	CDH1	-0.139148	1.36203	3.15505e-05	17	34	Haematopoietic and Lymphoid	0.0486008		L.13q12.3.	SCFD2	-1.03358	3.72164	9.50337e-08	3	48	Haematopoietic and Lymphoid	0.00115782
L.1p13.2..ATP1A1.CSDE1.NRAS.	IRS1	-1.13392	2.39899	2.94375e-05	4	47	Haematopoietic and Lymphoid	0.029223		chr19.21265164.21265433.ZNF714._HypMET	ZEB1	-0.234915	1.3976	2.36362e-05	17	34	Haematopoietic and Lymphoid	0.0395953		L.13q12.3.	PDRG1	0.943691	2.63513	5.32443e-05	3	48	Haematopoietic and Lymphoid	0.0447216
L.1p13.2..ATP1A1.CSDE1.NRAS.	SMAD7	-1.48576	3.11901	2.43881e-07	4	47	Haematopoietic and Lymphoid	0.00142104		chr19.52390841.52391368.ZNF577._HypMET	PUS3	0.463462	2.719	3.33322e-05	3	48	Haematopoietic and Lymphoid	0.0489454		L.13q13.1.	RUNX1T1	-0.948694	2.80807	2.01645e-05	3	48	Haematopoietic and Lymphoid	0.0281496
L.1p13.2..ATP1A1.CSDE1.NRAS.	TCF3	-1.27315	2.86378	1.37313e-06	4	47	Haematopoietic and Lymphoid	0.0034721		chr19.58458686.58459219.ZNF256._HypMET	TTC7A	-0.478745	1.48861	1.8489e-05	14	37	Haematopoietic and Lymphoid	0.0342828		L.13q13.1.	XBP1	-0.868111	2.66589	4.48653e-05	3	48	Haematopoietic and Lymphoid	0.0432919
L.1p13.2..ATP1A1.CSDE1.NRAS.	L3MBTL1	-0.458491	2.38028	3.47054e-05	4	47	Haematopoietic and Lymphoid	0.03164		chr2.85811340.85811855.VAMP5._HypMET	IRF2BP2	-0.430187	1.93378	7.1666e-06	8	43	Haematopoietic and Lymphoid	0.0200091		L.13q13.1.	SCFD2	-1.03358	3.72164	9.50337e-08	3	48	Haematopoietic and Lymphoid	0.00115782
L.Xq28.	PAX3	0.174059	1.24789	4.86776e-05	25	26	Haematopoietic and Lymphoid	0.040598		chr2.85811340.85811855.VAMP5._HypMET	RHOF	-0.213494	1.98256	4.63227e-06	8	43	Haematopoietic and Lymphoid	0.0172444		L.13q13.1.	PDRG1	0.943691	2.63513	5.32443e-05	3	48	Haematopoietic and Lymphoid	0.0447216
L.2q32.1.	FBXO42	-1.10177	2.72292	3.26056e-05	3	48	Haematopoietic and Lymphoid	0.0307155		chr22.20459267.20461473.._HypMET	CEBPA	-0.0644082	1.91473	2.10756e-05	7	44	Haematopoietic and Lymphoid	0.0366814		L.13q14.2.	XBP1	-0.894048	2.78029	2.36002e-05	3	48	Haematopoietic and Lymphoid	0.0290987
L.2q32.1.	SP110	-0.686326	2.68159	4.27608e-05	3	48	Haematopoietic and Lymphoid	0.0369718		chr22.20459267.20461473.._HypMET	IRF2BP2	-0.438505	1.93674	1.75563e-05	7	44	Haematopoietic and Lymphoid	0.0336119		L.13q14.2..RB1.	XBP1	-0.894048	2.78029	2.36002e-05	3	48	Haematopoietic and Lymphoid	0.0290987
L.2q32.1.	STAT3	-1.62068	3.36782	7.80946e-07	3	48	Haematopoietic and Lymphoid	0.00251269		chr22.20459267.20461473.._HypMET	PDS5A	-0.542556	2.1808	2.41807e-06	7	44	Haematopoietic and Lymphoid	0.0172444		L.14q32.32.	CCND2	-2.40749	2.59622	8.15393e-06	4	47	Haematopoietic and Lymphoid	0.01607
L.2q36.1..CUL3.	CEP78	-0.565033	2.69107	3.89788e-05	3	48	Haematopoietic and Lymphoid	0.0345945		chr22.20459267.20461473.._HypMET	SPI1	-0.570237	2.12622	3.83757e-06	7	44	Haematopoietic and Lymphoid	0.0172444		L.14q32.32.	FURIN	-1.63113	2.27875	6.33691e-05	4	47	Haematopoietic and Lymphoid	0.0485649
L.2q37.2.	MAP3K20	-1.01364	3.42379	5.60606e-07	3	48	Haematopoietic and Lymphoid	0.00234782		chr3.139258152.139258731.RBP1._HypMET	TTC7A	-0.469565	1.51367	2.96572e-06	20	31	Haematopoietic and Lymphoid	0.0172444		L.14q32.32.	IGF1R	-1.56709	2.56317	1.01316e-05	4	47	Haematopoietic and Lymphoid	0.0188582
L.2q37.2.	TMEM240	-0.667269	3.15366	2.75175e-06	3	48	Haematopoietic and Lymphoid	0.0061463		chr3.139258152.139258731.RBP1._HypMET	ZEB1	-0.233004	1.40304	1.29522e-05	20	31	Haematopoietic and Lymphoid	0.0304527		L.14q32.32.	IRS1	-1.34739	2.54513	1.14023e-05	4	47	Haematopoietic and Lymphoid	0.0201065
L.2q37.3.	ARSA	-0.73116	2.37614	3.40889e-05	4	47	Haematopoietic and Lymphoid	0.0312908		chr3.99594969.99595215.C3orf26..FILIP1L..MIR548G._HypMET	CTBP1	-0.417769	1.63967	2.75338e-06	15	36	Haematopoietic and Lymphoid	0.0172444		L.14q32.32.	KRAS	-1.24731	2.27046	6.67748e-05	4	47	Haematopoietic and Lymphoid	0.0485649
L.2q37.3.	MAP3K20	-0.879635	2.9544	7.45238e-07	4	47	Haematopoietic and Lymphoid	0.00251269		chr3.99594969.99595215.C3orf26..FILIP1L..MIR548G._HypMET	PIK3CA	-0.311966	1.5874	4.37731e-06	15	36	Haematopoietic and Lymphoid	0.0172444		L.14q32.32.	MEF2C	-1.88022	2.27124	6.6449e-05	4	47	Haematopoietic and Lymphoid	0.0485649
L.22q11.1.	XBP1	-0.794278	2.92727	1.0215e-05	3	48	Haematopoietic and Lymphoid	0.0144627		chr3.99594969.99595215.C3orf26..FILIP1L..MIR548G._HypMET	ZEB1	-0.260655	1.60758	3.93991e-06	15	36	Haematopoietic and Lymphoid	0.0172444		L.14q32.32.	NFKB1	-1.4889	2.85977	1.41066e-06	4	47	Haematopoietic and Lymphoid	0.00540146
L.13q11..PABPC3.SACS.ZMYM2.	XBP1	-0.643003	2.28954	5.91881e-05	4	47	Haematopoietic and Lymphoid	0.0455871		chr5.67584213.67584451.PIK3R1._HypMET	IRF2BP2	-0.430187	1.93378	7.1666e-06	8	43	Haematopoietic and Lymphoid	0.0200091		L.14q32.32.	PHLDB1	-0.411418	2.52141	1.33151e-05	4	47	Haematopoietic and Lymphoid	0.0223055
L.13q11..PABPC3.SACS.ZMYM2.	ZBTB38	-0.864136	2.36161	3.74139e-05	4	47	Haematopoietic and Lymphoid	0.0336514		chr5.67584213.67584451.PIK3R1._HypMET	RHOF	-0.213494	1.98256	4.63227e-06	8	43	Haematopoietic and Lymphoid	0.0172444		L.14q32.32.	ZNF296	-0.862516	2.30263	5.44769e-05	4	47	Haematopoietic and Lymphoid	0.0453464
L.13q12.3.	RUNX1T1	-0.807751	2.74947	2.80826e-05	3	48	Haematopoietic and Lymphoid	0.0282972		chr6.31148369.31148577.PSORS1C3._HypMET	RUNX1T1	-0.264865	3.03781	5.39969e-06	3	48	Haematopoietic and Lymphoid	0.0180911		chr1.146649622.146649852.PDIA3P._HypMET	C17orf58	-0.64122	1.70979	2.49875e-05	9	42	Haematopoietic and Lymphoid	0.0293747
L.13q12.3.	XBP1	-0.818915	3.06613	4.58181e-06	3	48	Haematopoietic and Lymphoid	0.0094467		chr7.143582125.143582610.FAM115A._HypMET	IRF2BP2	-0.424229	1.89364	1.02416e-05	8	43	Haematopoietic and Lymphoid	0.0269125		chr1.146649622.146649852.PDIA3P._HypMET	CEBPA	-1.13172	2.11048	5.755e-07	9	42	Haematopoietic and Lymphoid	0.00331252
L.13q13.1.	RUNX1T1	-0.807751	2.74947	2.80826e-05	3	48	Haematopoietic and Lymphoid	0.0282972		chr9.140310894.140312457.EXD3._HypMET	IRF2BP2	-0.463725	2.1773	7.92908e-07	8	43	Haematopoietic and Lymphoid	0.0132828		chr1.146649622.146649852.PDIA3P._HypMET	IRF2BP2	-1.09698	2.30549	8.75661e-08	9	42	Haematopoietic and Lymphoid	0.00115782
L.13q13.1.	XBP1	-0.818915	3.06613	4.58181e-06	3	48	Haematopoietic and Lymphoid	0.0094467		chr9.140310894.140312457.EXD3._HypMET	RHOF	-0.210701	1.94301	6.60005e-06	8	43	Haematopoietic and Lymphoid	0.0193919		chr1.146649622.146649852.PDIA3P._HypMET	PDS5A	-0.85509	1.65788	4.26672e-05	9	42	Haematopoietic and Lymphoid	0.0426723
L.13q14.2.	XBP1	-0.809255	3.0109	6.30996e-06	3	48	Haematopoietic and Lymphoid	0.0112751		ARFGEF1_mut	PSMA3	0.501566	2.70325	1.32967e-05	3	90	Lung	0.0285908		chr1.146649622.146649852.PDIA3P._HypMET	RHOF	-0.557887	2.07305	8.24119e-07	9	42	Haematopoietic and Lymphoid	0.00356275
L.13q14.2..RB1.	XBP1	-0.809255	3.0109	6.30996e-06	3	48	Haematopoietic and Lymphoid	0.0112751		ARID2_mut	AVEN	-0.351943	3.13215	6.88561e-07	3	90	Lung	0.00551506		chr1.146649622.146649852.PDIA3P._HypMET	SAMD4B	-0.543645	1.63478	4.93896e-05	9	42	Haematopoietic and Lymphoid	0.0438832
L.14q32.32.	CCND2	-2.15757	2.5149	1.38928e-05	4	47	Haematopoietic and Lymphoid	0.01807		ASH1L_mut	FBXL5	-0.3591	2.74948	9.77012e-06	3	90	Lung	0.0250414		chr1.146649622.146649852.PDIA3P._HypMET	SPI1	-1.34245	1.72735	2.27744e-05	9	42	Haematopoietic and Lymphoid	0.0290679
L.14q32.32.	DPM2	-1.11361	2.50433	1.48839e-05	4	47	Haematopoietic and Lymphoid	0.0186419		BRAF_mut	EFR3A	-0.840881	2.86052	4.60782e-06	3	90	Lung	0.0159367		chr1.146649622.146649852.PDIA3P._HypMET	ZEB2	-1.28384	1.88191	5.05935e-06	9	42	Haematopoietic and Lymphoid	0.0125562
L.14q32.32.	IGF1R	-1.01169	2.59901	8.00545e-06	4	47	Haematopoietic and Lymphoid	0.0139332		BRAF_mut	NR3C1	-0.265982	3.06163	1.13696e-06	3	90	Lung	0.00728524		chr1.146649622.146649852.PDIA3P._HypMET	CDCA8	-0.505984	1.64143	4.94446e-05	9	42	Haematopoietic and Lymphoid	0.0438832
L.14q32.32.	IRS1	-1.18745	2.56649	9.91309e-06	4	47	Haematopoietic and Lymphoid	0.0144403		BRAF_mut	PAK2	-0.532483	2.8575	4.70393e-06	3	90	Lung	0.0160325		chr1.181451311.181452049.._HypMET	TTC7A	-0.95416	1.29587	3.49582e-05	21	30	Haematopoietic and Lymphoid	0.0371822
L.14q32.32.	KRAS	-1.32943	2.49524	1.5791e-05	4	47	Haematopoietic and Lymphoid	0.0194152		CTNNB1_mut	SEC23A	-0.370706	2.27318	2.45076e-05	4	89	Lung	0.0412717		chr1.181451311.181452049.._HypMET	ZEB1	-0.434942	1.61552	8.90889e-07	21	30	Haematopoietic and Lymphoid	0.00373104
L.14q32.32.	MEF2C	-1.64688	2.6702	5.00242e-06	4	47	Haematopoietic and Lymphoid	0.0101373		EP300_mut	SNX29	-0.0771361	2.23613	3.22865e-05	4	89	Lung	0.0470182		chr1.248100325.248100726.OR2L13._HypMET	CEBPA	-1.54322	3.01436	5.61372e-08	5	46	Haematopoietic and Lymphoid	0.00115782
L.14q32.32.	NFKB1	-1.16744	2.63111	6.47889e-06	4	47	Haematopoietic and Lymphoid	0.0114247		FAT1_mut	AGPAT1	-0.337707	2.49491	4.4739e-06	4	89	Lung	0.0159262		chr1.248100325.248100726.OR2L13._HypMET	IRF2BP2	-1.20206	2.29044	1.23119e-05	5	46	Haematopoietic and Lymphoid	0.0211188
chr1.146649622.146649852.PDIA3P._HypMET	CEBPA	-1.18122	2.85535	4.24647e-10	9	42	Haematopoietic and Lymphoid	9.41438e-06		FAT1_mut	DLL1	-0.154022	2.26981	2.51337e-05	4	89	Lung	0.0415868		chr1.248100325.248100726.OR2L13._HypMET	RXRA	-0.60956	2.22335	1.99568e-05	5	46	Haematopoietic and Lymphoid	0.0281496
chr1.146649622.146649852.PDIA3P._HypMET	GSE1	-0.457036	1.70181	2.68786e-05	9	42	Haematopoietic and Lymphoid	0.0277089		FAT1_mut	LRP8	-0.413061	2.71013	7.95316e-07	4	89	Lung	0.00621476		chr1.248100325.248100726.OR2L13._HypMET	SPI1	-1.73862	2.24887	1.75285e-05	5	46	Haematopoietic and Lymphoid	0.0273151
chr1.146649622.146649852.PDIA3P._HypMET	IRF2BP2	-1.06409	2.07031	8.46035e-07	9	42	Haematopoietic and Lymphoid	0.00251269		FAT1_mut	ZEB2	0.503943	2.56896	2.48915e-06	4	89	Lung	0.0113925		chr13.25670041.25670531.PABPC3._HypMET	C17orf58	-0.64122	1.70979	2.49875e-05	9	42	Haematopoietic and Lymphoid	0.0293747
chr1.146649622.146649852.PDIA3P._HypMET	PDS5A	-0.913862	1.71468	2.55517e-05	9	42	Haematopoietic and Lymphoid	0.0271773		INPPL1_mut	HOXB13	-0.359854	2.76578	8.75835e-06	3	90	Lung	0.0233445		chr13.25670041.25670531.PABPC3._HypMET	CEBPA	-1.13172	2.11048	5.755e-07	9	42	Haematopoietic and Lymphoid	0.00331252
chr1.146649622.146649852.PDIA3P._HypMET	RHOF	-0.389124	1.8671	5.81384e-06	9	42	Haematopoietic and Lymphoid	0.0111307		KRAS_mut	KRAS	-0.73693	2.71768	1.13162e-19	25	68	Lung	3.62551e-14		chr13.25670041.25670531.PABPC3._HypMET	IRF2BP2	-1.09698	2.30549	8.75661e-08	9	42	Haematopoietic and Lymphoid	0.00115782
chr1.146649622.146649852.PDIA3P._HypMET	SPI1	-1.28694	2.17321	3.5159e-07	9	42	Haematopoietic and Lymphoid	0.00181226		LAMA2_mut	PTDSS2	-0.437713	3.25631	2.81154e-07	3	90	Lung	0.00300256		chr13.25670041.25670531.PABPC3._HypMET	PDS5A	-0.85509	1.65788	4.26672e-05	9	42	Haematopoietic and Lymphoid	0.0426723
chr1.146649622.146649852.PDIA3P._HypMET	ZEB2	-1.10021	1.81957	9.06571e-06	9	42	Haematopoietic and Lymphoid	0.0141834		MACF1_mut	SEC23A	-0.362497	2.26812	3.62691e-06	5	88	Lung	0.0143421		chr13.25670041.25670531.PABPC3._HypMET	RHOF	-0.557887	2.07305	8.24119e-07	9	42	Haematopoietic and Lymphoid	0.00356275
chr1.181451311.181452049.._HypMET	TTC7A	-0.74735	1.25743	5.47478e-05	21	30	Haematopoietic and Lymphoid	0.0429069		MED23_mut	LRP8	-0.439255	2.82064	6.04635e-06	3	90	Lung	0.0191043		chr13.25670041.25670531.PABPC3._HypMET	SAMD4B	-0.543645	1.63478	4.93896e-05	9	42	Haematopoietic and Lymphoid	0.0438832
chr1.181451311.181452049.._HypMET	ZEB1	-0.402644	1.66664	4.77411e-07	21	30	Haematopoietic and Lymphoid	0.00206389		NF2_mut	LMNA	-0.393001	2.04782	2.38828e-05	5	88	Lung	0.0409228		chr13.25670041.25670531.PABPC3._HypMET	SPI1	-1.34245	1.72735	2.27744e-05	9	42	Haematopoietic and Lymphoid	0.0290679
chr1.248100325.248100726.OR2L13._HypMET	CEBPA	-1.45935	3.38214	3.46252e-09	5	46	Haematopoietic and Lymphoid	5.80042e-05		NRAS_mut	NRAS	-0.866549	4.49108	8.8148e-14	4	89	Lung	1.41205e-08		chr13.25670041.25670531.PABPC3._HypMET	ZEB2	-1.28384	1.88191	5.05935e-06	9	42	Haematopoietic and Lymphoid	0.0125562
chr1.248100325.248100726.OR2L13._HypMET	RAF1	-0.762019	2.05586	6.5328e-05	5	46	Haematopoietic and Lymphoid	0.0480884		PLXNB2_mut	PARD6B	-0.605595	2.86739	4.39618e-06	3	90	Lung	0.0158254		chr13.25670041.25670531.PABPC3._HypMET	CDCA8	-0.505984	1.64143	4.94446e-05	9	42	Haematopoietic and Lymphoid	0.0438832
chr1.248100325.248100726.OR2L13._HypMET	SPI1	-1.68151	2.88271	1.67205e-07	5	46	Haematopoietic and Lymphoid	0.00118636		RB1_mut	SLC16A1	-0.322595	1.49759	2.21514e-05	10	83	Lung	0.0398703		chr15.45315201.45315543.SORD._HypMET	C17orf58	-0.723769	1.89263	6.77653e-05	6	45	Haematopoietic and Lymphoid	0.0485649
chr13.25670041.25670531.PABPC3._HypMET	CEBPA	-1.18122	2.85535	4.24647e-10	9	42	Haematopoietic and Lymphoid	9.41438e-06		RB1_mut	SOX11	-0.201166	1.47033	3.02173e-05	10	83	Lung	0.0450283		chr15.45315201.45315543.SORD._HypMET	CEBPA	-1.12108	1.90727	6.06521e-05	6	45	Haematopoietic and Lymphoid	0.0485649
chr13.25670041.25670531.PABPC3._HypMET	GSE1	-0.457036	1.70181	2.68786e-05	9	42	Haematopoietic and Lymphoid	0.0277089		SMARCA4_mut	SMARCA2	-0.408291	1.29806	2.28537e-06	19	74	Lung	0.0112645		chr15.45315201.45315543.SORD._HypMET	PDS5A	-1.082	2.16548	8.75099e-06	6	45	Haematopoietic and Lymphoid	0.0165179
chr13.25670041.25670531.PABPC3._HypMET	IRF2BP2	-1.06409	2.07031	8.46035e-07	9	42	Haematopoietic and Lymphoid	0.00251269		TP53_mut	MDM2	0.495349	1.72862	4.88467e-10	72	21	Lung	3.36007e-05		chr15.45315201.45315543.SORD._HypMET	RHOF	-0.566533	1.94522	4.54436e-05	6	45	Haematopoietic and Lymphoid	0.0432919
chr13.25670041.25670531.PABPC3._HypMET	PDS5A	-0.913862	1.71468	2.55517e-05	9	42	Haematopoietic and Lymphoid	0.0271773		TP53_mut	MDM4	0.207214	1.15341	1.11682e-05	72	21	Lung	0.0267021		chr15.45315201.45315543.SORD._HypMET	ZEB2	-1.36255	1.90027	6.39556e-05	6	45	Haematopoietic and Lymphoid	0.0485649
chr13.25670041.25670531.PABPC3._HypMET	RHOF	-0.389124	1.8671	5.81384e-06	9	42	Haematopoietic and Lymphoid	0.0111307		TP53_mut	PPM1D	0.275296	1.3886	2.2638e-07	72	21	Lung	0.00268623		chr16.56659107.56659660.MT1E._HypMET	TTC7A	-0.979535	1.34093	2.33198e-05	20	31	Haematopoietic and Lymphoid	0.0290987
chr13.25670041.25670531.PABPC3._HypMET	SPI1	-1.28694	2.17321	3.5159e-07	9	42	Haematopoietic and Lymphoid	0.00181226		TP53_mut	TP53	-0.652157	1.72482	5.24385e-10	72	21	Lung	3.36007e-05		chr17.46673532.46674181.LOC404266._HypMET	C17orf58	-0.64122	1.70979	2.49875e-05	9	42	Haematopoietic and Lymphoid	0.0293747
chr13.25670041.25670531.PABPC3._HypMET	ZEB2	-1.10021	1.81957	9.06571e-06	9	42	Haematopoietic and Lymphoid	0.0141834		L.19p13.3..STK11.	CRTC3	-0.185447	1.5436	2.92558e-05	9	84	Lung	0.0447707		chr17.46673532.46674181.LOC404266._HypMET	CEBPA	-1.13172	2.11048	5.755e-07	9	42	Haematopoietic and Lymphoid	0.00331252
chr15.30685087.30685891.CHRFAM7A._HypMET	TCF3	-0.593676	1.23897	6.19265e-05	22	29	Haematopoietic and Lymphoid	0.0469444		L.19p13.3..GNA11.	ZSWIM7	-0.265267	2.00213	3.48384e-05	5	88	Lung	0.0489543		chr17.46673532.46674181.LOC404266._HypMET	IRF2BP2	-1.09698	2.30549	8.75661e-08	9	42	Haematopoietic and Lymphoid	0.00115782
chr15.45315201.45315543.SORD._HypMET	CEBPA	-1.17008	2.41745	1.09735e-06	6	45	Haematopoietic and Lymphoid	0.00293141		L.19p13.3.	ZSWIM7	-0.265267	2.00213	3.48384e-05	5	88	Lung	0.0489543		chr17.46673532.46674181.LOC404266._HypMET	PDS5A	-0.85509	1.65788	4.26672e-05	9	42	Haematopoietic and Lymphoid	0.0426723
chr15.45315201.45315543.SORD._HypMET	GSE1	-0.567132	2.15953	8.60779e-06	6	45	Haematopoietic and Lymphoid	0.0141834		L.19p13.2..SMARCA4.	PSMA3	0.359419	1.9355	1.44015e-05	6	87	Lung	0.0293885		chr17.46673532.46674181.LOC404266._HypMET	RHOF	-0.557887	2.07305	8.24119e-07	9	42	Haematopoietic and Lymphoid	0.00356275
chr15.45315201.45315543.SORD._HypMET	PDS5A	-1.2106	2.41522	1.21222e-06	6	45	Haematopoietic and Lymphoid	0.00312418		L.19p12.	ZSWIM7	-0.304484	2.37817	1.36343e-06	5	88	Lung	0.00808926		chr17.46673532.46674181.LOC404266._HypMET	SAMD4B	-0.543645	1.63478	4.93896e-05	9	42	Haematopoietic and Lymphoid	0.0438832
chr15.45315201.45315543.SORD._HypMET	RHOF	-0.471551	2.29238	2.99819e-06	6	45	Haematopoietic and Lymphoid	0.00658697		L.19p12.	RPS16	0.425365	2.15778	9.44356e-06	5	88	Lung	0.0243996		chr17.46673532.46674181.LOC404266._HypMET	SPI1	-1.34245	1.72735	2.27744e-05	9	42	Haematopoietic and Lymphoid	0.0290679
chr16.56659107.56659660.MT1E._HypMET	TTC7A	-0.756671	1.27536	5.00234e-05	20	31	Haematopoietic and Lymphoid	0.040598		L.19p12..1	ZSWIM7	-0.304484	2.37817	1.36343e-06	5	88	Lung	0.00808926		chr17.46673532.46674181.LOC404266._HypMET	ZEB2	-1.28384	1.88191	5.05935e-06	9	42	Haematopoietic and Lymphoid	0.0125562
chr16.56659107.56659660.MT1E._HypMET	ZEB1	-0.336724	1.26229	6.56651e-05	20	31	Haematopoietic and Lymphoid	0.0480884		L.19p12..1	RPS16	0.425365	2.15778	9.44356e-06	5	88	Lung	0.0243996		chr17.46673532.46674181.LOC404266._HypMET	CDCA8	-0.505984	1.64143	4.94446e-05	9	42	Haematopoietic and Lymphoid	0.0438832
chr17.46673532.46674181.LOC404266._HypMET	CEBPA	-1.18122	2.85535	4.24647e-10	9	42	Haematopoietic and Lymphoid	9.41438e-06		G.18q11.1.	AGPAT1	-0.423393	3.20973	3.94163e-07	3	90	Lung	0.00395941		chr19.12831793.12832225.TNPO2._HypMET	GSE1	-0.680772	1.94399	4.58711e-05	6	45	Haematopoietic and Lymphoid	0.0432919
chr17.46673532.46674181.LOC404266._HypMET	GSE1	-0.457036	1.70181	2.68786e-05	9	42	Haematopoietic and Lymphoid	0.0277089		G.18q11.1.	CSTF2	-0.568791	2.55221	3.56658e-05	3	90	Lung	0.0498982		chr19.12831793.12832225.TNPO2._HypMET	RHOF	-0.644314	2.35825	1.76815e-06	6	45	Haematopoietic and Lymphoid	0.00658225
chr17.46673532.46674181.LOC404266._HypMET	IRF2BP2	-1.06409	2.07031	8.46035e-07	9	42	Haematopoietic and Lymphoid	0.00251269		G.18q11.1.	TBXT	0.0932352	2.62663	2.20205e-05	3	90	Lung	0.0398585		chr19.12831793.12832225.TNPO2._HypMET	TMEM164	-0.834442	2.08044	6.01794e-05	6	45	Haematopoietic and Lymphoid	0.0485649
chr17.46673532.46674181.LOC404266._HypMET	PDS5A	-0.913862	1.71468	2.55517e-05	9	42	Haematopoietic and Lymphoid	0.0271773		L.18p11.21.	PSMA3	0.401672	2.17634	8.05357e-06	5	88	Lung	0.0224367		chr19.21265164.21265433.ZNF714._HypMET	UAP1	-0.451842	1.33954	4.06149e-05	17	34	Haematopoietic and Lymphoid	0.0418696
chr17.46673532.46674181.LOC404266._HypMET	RHOF	-0.389124	1.8671	5.81384e-06	9	42	Haematopoietic and Lymphoid	0.0111307		G.10p15.3..GATA3.KLF6.LARP4B.VIM.	KDELR2	-0.244023	2.34594	1.41601e-05	4	89	Lung	0.029195		chr19.21265164.21265433.ZNF714._HypMET	ZEB1	-0.391927	1.34763	4.12491e-05	17	34	Haematopoietic and Lymphoid	0.0421988
chr17.46673532.46674181.LOC404266._HypMET	SPI1	-1.28694	2.17321	3.5159e-07	9	42	Haematopoietic and Lymphoid	0.00181226		G.10p15.3..GATA3.KLF6.LARP4B.VIM.	PIK3CB	-0.236307	2.23377	3.28547e-05	4	89	Lung	0.0473666		chr19.58458686.58459219.ZNF256._HypMET	ZEB1	-0.423721	1.47268	2.41012e-05	14	37	Haematopoietic and Lymphoid	0.0290987
chr17.46673532.46674181.LOC404266._HypMET	ZEB2	-1.10021	1.81957	9.06571e-06	9	42	Haematopoietic and Lymphoid	0.0141834		G.10p12.1..CUL2.EPC1.	FBXO42	-0.417573	1.75325	7.83219e-06	8	85	Lung	0.0222061		chr2.85811340.85811855.VAMP5._HypMET	C17orf58	-0.723297	1.99974	3.9696e-06	8	43	Haematopoietic and Lymphoid	0.0107809
chr17.6558221.6558441.._HypMET	SPI1	-1.86411	2.94309	9.81001e-06	3	48	Haematopoietic and Lymphoid	0.0144403		G.10q22.1..KAT6B.	GALK2	0.332066	2.10969	1.42156e-05	5	88	Lung	0.029195		chr2.85811340.85811855.VAMP5._HypMET	CEBPA	-1.03058	1.78035	2.77297e-05	8	43	Haematopoietic and Lymphoid	0.0316861
chr19.12831793.12832225.TNPO2._HypMET	CEBPA	-0.992305	1.88949	6.93887e-05	6	45	Haematopoietic and Lymphoid	0.0499957		L.10p12.2.	IRF9	0.266869	1.87717	2.45273e-05	6	87	Lung	0.0412717		chr2.85811340.85811855.VAMP5._HypMET	IRF2BP2	-1.13105	2.34658	1.67413e-07	8	43	Haematopoietic and Lymphoid	0.00140225
chr19.12831793.12832225.TNPO2._HypMET	GSE1	-0.555281	2.09271	1.45405e-05	6	45	Haematopoietic and Lymphoid	0.0183836		L.10p12.2.	ISG15	-0.215639	1.90007	1.99216e-05	6	87	Lung	0.0375442		chr2.85811340.85811855.VAMP5._HypMET	RHOF	-0.617558	2.3858	1.16557e-07	8	43	Haematopoietic and Lymphoid	0.00118061
chr19.12831793.12832225.TNPO2._HypMET	PDS5A	-1.09347	2.06305	1.939e-05	6	45	Haematopoietic and Lymphoid	0.0220218		L.10q21.1.	MET	-0.309433	2.18468	7.49588e-06	5	88	Lung	0.0217888		chr2.85811340.85811855.VAMP5._HypMET	ZEB2	-1.28141	1.83305	1.74868e-05	8	43	Haematopoietic and Lymphoid	0.0273151
chr19.12831793.12832225.TNPO2._HypMET	RHOF	-0.494846	2.47789	6.72842e-07	6	45	Haematopoietic and Lymphoid	0.00251269		L.10q21.1.	VDAC2	-0.198578	2.11483	1.36116e-05	5	88	Lung	0.0290727		chr20.42543097.42545137.TOX2._HypMET	ZEB1	-0.37079	1.27246	4.54916e-05	27	24	Haematopoietic and Lymphoid	0.0432919
chr19.21265164.21265433.ZNF714._HypMET	TCF3	-0.642978	1.35865	3.27745e-05	17	34	Haematopoietic and Lymphoid	0.0307155		L.10q24.2..1	NPB	0.451082	3.00672	1.67374e-06	3	90	Lung	0.00924545		chr22.20459267.20461473.._HypMET	CEBPA	-1.58767	3.84375	1.28965e-12	7	44	Haematopoietic and Lymphoid	8.64171e-08
chr19.52390841.52391368.ZNF577._HypMET	SPI1	-1.97012	3.20739	2.13936e-06	3	48	Haematopoietic and Lymphoid	0.00502997		L.10q25.2.	NPB	0.447187	2.9734	2.11298e-06	3	90	Lung	0.0109187		chr22.20459267.20461473.._HypMET	IRF2BP2	-1.16987	2.38927	3.68863e-07	7	44	Haematopoietic and Lymphoid	0.00260176
chr2.85811340.85811855.VAMP5._HypMET	C17orf58	-0.580465	1.68584	6.27018e-05	8	43	Haematopoietic and Lymphoid	0.0469444		L.10q25.3.	NPB	0.460076	3.08464	9.65869e-07	3	90	Lung	0.00696741		chr22.20459267.20461473.._HypMET	PDS5A	-1.12104	2.38557	4.19882e-07	7	44	Haematopoietic and Lymphoid	0.00281355
chr2.85811340.85811855.VAMP5._HypMET	CEBPA	-1.10251	2.37848	1.24708e-07	8	43	Haematopoietic and Lymphoid	0.000983112		L.10q26.3.	NPB	0.380867	2.51701	3.75922e-06	4	89	Lung	0.0143421		chr22.20459267.20461473.._HypMET	SAMD4B	-0.633362	1.94671	1.61581e-05	7	44	Haematopoietic and Lymphoid	0.0264079
chr2.85811340.85811855.VAMP5._HypMET	GSE1	-0.481128	1.79487	2.44311e-05	8	43	Haematopoietic and Lymphoid	0.0268374		L.10q26.3..1	NPB	0.380867	2.51701	3.75922e-06	4	89	Lung	0.0143421		chr22.20459267.20461473.._HypMET	SPI1	-1.59473	2.12701	3.81201e-06	7	44	Haematopoietic and Lymphoid	0.0107809
chr2.85811340.85811855.VAMP5._HypMET	IRF2BP2	-1.12235	2.19252	6.89876e-07	8	43	Haematopoietic and Lymphoid	0.00251269		L.10q26.3..2	NPB	0.380867	2.51701	3.75922e-06	4	89	Lung	0.0143421		chr22.20459267.20461473.._HypMET	ZEB2	-1.2956	1.81808	4.66422e-05	7	44	Haematopoietic and Lymphoid	0.0434083
chr2.85811340.85811855.VAMP5._HypMET	RHOF	-0.41561	2.01456	3.4742e-06	8	43	Haematopoietic and Lymphoid	0.00739045		G.11q13.2.	SPOCK3	0.0714936	2.12889	1.20807e-05	5	88	Lung	0.0270216		chr22.20459267.20461473.._HypMET	MICU1	-0.623116	1.88078	2.78994e-05	7	44	Haematopoietic and Lymphoid	0.0316861
chr2.85811340.85811855.VAMP5._HypMET	SPI1	-1.18006	1.84211	1.72526e-05	8	43	Haematopoietic and Lymphoid	0.0203492		G.11q13.2..CCND1.CTTN.	PTDSS2	-0.227848	1.64909	3.72934e-06	10	83	Lung	0.0143421		chr3.139258152.139258731.RBP1._HypMET	APEX2	-0.561424	1.28207	5.96647e-05	20	31	Haematopoietic and Lymphoid	0.0485649
chr2.85811340.85811855.VAMP5._HypMET	ZEB2	-1.07139	1.71407	4.92163e-05	8	43	Haematopoietic and Lymphoid	0.040598		G.11q13.5.	CHKA	-0.199336	1.62774	2.92069e-05	8	85	Lung	0.0447707		chr3.139258152.139258731.RBP1._HypMET	TCF3	-0.749299	1.2502	6.68146e-05	20	31	Haematopoietic and Lymphoid	0.0485649
chr20.42543097.42545137.TOX2._HypMET	ZEB1	-0.3322	1.24717	6.09876e-05	27	24	Haematopoietic and Lymphoid	0.0467046		G.11q14.1.	H2AC15	0.21121	2.27524	3.40686e-06	5	88	Lung	0.0143421		chr3.139258152.139258731.RBP1._HypMET	TTC7A	-1.02833	1.44093	7.1236e-06	20	31	Haematopoietic and Lymphoid	0.0146873
chr22.20459267.20461473.._HypMET	CEBPA	-1.53296	5.03871	1.05597e-16	7	44	Haematopoietic and Lymphoid	7.07582e-12		L.11p13.	UROS	-0.47351	2.6247	2.23009e-05	3	90	Lung	0.0399152		chr3.139258152.139258731.RBP1._HypMET	ZEB1	-0.425789	1.55308	2.18491e-06	20	31	Haematopoietic and Lymphoid	0.00770561
chr22.20459267.20461473.._HypMET	IDE	0.867108	1.91137	2.16695e-05	7	44	Haematopoietic and Lymphoid	0.0244039		L.11p13.	WRAP73	-0.262109	2.7237	1.16058e-05	3	90	Lung	0.0270216		chr5.67584213.67584451.PIK3R1._HypMET	C17orf58	-0.723297	1.99974	3.9696e-06	8	43	Haematopoietic and Lymphoid	0.0107809
chr22.20459267.20461473.._HypMET	IRF2BP2	-1.06661	1.96303	1.41026e-05	7	44	Haematopoietic and Lymphoid	0.01807		L.11p13.	FBXL5	-0.366622	2.82152	6.01051e-06	3	90	Lung	0.0191043		chr5.67584213.67584451.PIK3R1._HypMET	CEBPA	-1.03058	1.78035	2.77297e-05	8	43	Haematopoietic and Lymphoid	0.0316861
chr22.20459267.20461473.._HypMET	KLF4	-0.224611	1.87009	3.04662e-05	7	44	Haematopoietic and Lymphoid	0.0300217		L.11q22.1.	CHM	-0.275115	2.61102	1.77744e-06	4	89	Lung	0.00965188		chr5.67584213.67584451.PIK3R1._HypMET	IRF2BP2	-1.13105	2.34658	1.67413e-07	8	43	Haematopoietic and Lymphoid	0.00140225
chr22.20459267.20461473.._HypMET	PDS5A	-1.21066	2.53197	1.18707e-07	7	44	Haematopoietic and Lymphoid	0.000983112		L.11q22.1.	FAM126B	-0.206714	2.2583	2.73847e-05	4	89	Lung	0.0442257		chr5.67584213.67584451.PIK3R1._HypMET	RHOF	-0.617558	2.3858	1.16557e-07	8	43	Haematopoietic and Lymphoid	0.00118061
chr22.20459267.20461473.._HypMET	SPI1	-1.48771	2.59868	6.66273e-08	7	44	Haematopoietic and Lymphoid	0.000637795		L.11q22.1.	TMEM80	-0.183187	2.37266	1.1548e-05	4	89	Lung	0.0270216		chr5.67584213.67584451.PIK3R1._HypMET	ZEB2	-1.28141	1.83305	1.74868e-05	8	43	Haematopoietic and Lymphoid	0.0273151
chr22.20459267.20461473.._HypMET	MICU1	-0.517523	1.98477	1.17586e-05	7	44	Haematopoietic and Lymphoid	0.0159175		L.11q22.1.	RPL17	0.283873	2.42081	7.97318e-06	4	89	Lung	0.0224076		chr6.31148369.31148577.PSORS1C3._HypMET	DBP	-0.732438	2.82728	1.80819e-05	3	48	Haematopoietic and Lymphoid	0.0278536
chr22.24384134.24384405.GSTT1._HypMET	ZEB1	-0.363735	1.37957	3.65605e-05	16	35	Haematopoietic and Lymphoid	0.033106		L.11q22.3..CASP1.	CHM	-0.345792	3.37921	1.14136e-07	3	90	Lung	0.00166214		chr6.31148369.31148577.PSORS1C3._HypMET	FOXA2	-0.504903	2.7768	2.40696e-05	3	48	Haematopoietic and Lymphoid	0.0290987
chr3.139258152.139258731.RBP1._HypMET	TCF3	-0.601007	1.25327	6.45064e-05	20	31	Haematopoietic and Lymphoid	0.0477618		L.11q22.3..CASP1.	FAM126B	-0.303745	3.57157	2.70946e-08	3	90	Lung	0.00054254		chr6.31148369.31148577.PSORS1C3._HypMET	LRRC57	-0.798683	2.64188	5.12828e-05	3	48	Haematopoietic and Lymphoid	0.0447216
chr3.139258152.139258731.RBP1._HypMET	TTC7A	-0.814211	1.41827	9.33906e-06	20	31	Haematopoietic and Lymphoid	0.014386		L.11q22.3..CASP1.	RCN2	-0.406871	2.58807	2.82983e-05	3	90	Lung	0.0442257		chr6.31148369.31148577.PSORS1C3._HypMET	RHOF	-0.826295	2.91852	1.07409e-05	3	48	Haematopoietic and Lymphoid	0.0197184
chr3.139258152.139258731.RBP1._HypMET	ZEB1	-0.401986	1.65346	6.51395e-07	20	31	Haematopoietic and Lymphoid	0.00251269		L.11q22.3..CASP1.	TMEM80	-0.220234	2.88556	3.88117e-06	3	90	Lung	0.0143421		chr6.31148369.31148577.PSORS1C3._HypMET	RXRA	-0.770813	2.81226	1.96915e-05	3	48	Haematopoietic and Lymphoid	0.0281496
chr3.99594969.99595215.C3orf26..FILIP1L..MIR548G._HypMET	CTBP1	-0.594629	1.35437	6.23231e-05	15	36	Haematopoietic and Lymphoid	0.0469444		L.11q22.3..CASP1.	RPL17	0.351758	3.06246	1.13026e-06	3	90	Lung	0.00728524		chr6.31148369.31148577.PSORS1C3._HypMET	SAMD4B	-0.914975	2.79647	2.15352e-05	3	48	Haematopoietic and Lymphoid	0.0284193
chr3.99594969.99595215.C3orf26..FILIP1L..MIR548G._HypMET	ZEB1	-0.39915	1.56979	5.99661e-06	15	36	Haematopoietic and Lymphoid	0.0112469		L.11q22.3..CASP1..1	CHM	-0.345792	3.37921	1.14136e-07	3	90	Lung	0.00166214		chr6.31148369.31148577.PSORS1C3._HypMET	CEP78	-0.665451	2.63592	5.30109e-05	3	48	Haematopoietic and Lymphoid	0.0447216
chr5.67584213.67584451.PIK3R1._HypMET	C17orf58	-0.580465	1.68584	6.27018e-05	8	43	Haematopoietic and Lymphoid	0.0469444		L.11q22.3..CASP1..1	FAM126B	-0.303745	3.57157	2.70946e-08	3	90	Lung	0.00054254		chr7.143582125.143582610.FAM115A._HypMET	C17orf58	-0.680224	1.82355	1.9008e-05	8	43	Haematopoietic and Lymphoid	0.0281496
chr5.67584213.67584451.PIK3R1._HypMET	CEBPA	-1.10251	2.37848	1.24708e-07	8	43	Haematopoietic and Lymphoid	0.000983112		L.11q22.3..CASP1..1	RCN2	-0.406871	2.58807	2.82983e-05	3	90	Lung	0.0442257		chr7.143582125.143582610.FAM115A._HypMET	IRF2BP2	-1.02587	1.99828	4.02224e-06	8	43	Haematopoietic and Lymphoid	0.0107809
chr5.67584213.67584451.PIK3R1._HypMET	GSE1	-0.481128	1.79487	2.44311e-05	8	43	Haematopoietic and Lymphoid	0.0268374		L.11q22.3..CASP1..1	TMEM80	-0.220234	2.88556	3.88117e-06	3	90	Lung	0.0143421		chr7.143582125.143582610.FAM115A._HypMET	RHOF	-0.522315	1.8246	1.88341e-05	8	43	Haematopoietic and Lymphoid	0.0281496
chr5.67584213.67584451.PIK3R1._HypMET	IRF2BP2	-1.12235	2.19252	6.89876e-07	8	43	Haematopoietic and Lymphoid	0.00251269		L.11q22.3..CASP1..1	RPL17	0.351758	3.06246	1.13026e-06	3	90	Lung	0.00728524		chr7.143582125.143582610.FAM115A._HypMET	SPI1	-1.34719	1.70135	5.80337e-05	8	43	Haematopoietic and Lymphoid	0.0477144
chr5.67584213.67584451.PIK3R1._HypMET	RHOF	-0.41561	2.01456	3.4742e-06	8	43	Haematopoietic and Lymphoid	0.00739045		L.11q22.3.	CHM	-0.345792	3.37921	1.14136e-07	3	90	Lung	0.00166214		chr8.67344497.67344989.RRS1._HypMET	ZEB1	-0.362724	1.23527	6.68268e-05	25	26	Haematopoietic and Lymphoid	0.0485649
chr5.67584213.67584451.PIK3R1._HypMET	SPI1	-1.18006	1.84211	1.72526e-05	8	43	Haematopoietic and Lymphoid	0.0203492		L.11q22.3.	FAM126B	-0.303745	3.57157	2.70946e-08	3	90	Lung	0.00054254		chr9.140310894.140312457.EXD3._HypMET	CEBPA	-1.11911	2.01359	3.5046e-06	8	43	Haematopoietic and Lymphoid	0.0104372
chr5.67584213.67584451.PIK3R1._HypMET	ZEB2	-1.07139	1.71407	4.92163e-05	8	43	Haematopoietic and Lymphoid	0.040598		L.11q22.3.	RCN2	-0.406871	2.58807	2.82983e-05	3	90	Lung	0.0442257		chr9.140310894.140312457.EXD3._HypMET	IRF2BP2	-1.09187	2.20901	5.93216e-07	8	43	Haematopoietic and Lymphoid	0.00331252
chr6.31148369.31148577.PSORS1C3._HypMET	DHRS4	-0.546796	2.82661	1.815e-05	3	48	Haematopoietic and Lymphoid	0.0209689		L.11q22.3.	TMEM80	-0.220234	2.88556	3.88117e-06	3	90	Lung	0.0143421		chr9.140310894.140312457.EXD3._HypMET	RHOF	-0.565417	2.05786	2.35007e-06	8	43	Haematopoietic and Lymphoid	0.00807557
chr6.31148369.31148577.PSORS1C3._HypMET	LRRC57	-1.00093	2.63515	5.32395e-05	3	48	Haematopoietic and Lymphoid	0.0419703		L.11q22.3.	RPL17	0.351758	3.06246	1.13026e-06	3	90	Lung	0.00728524		chr9.140310894.140312457.EXD3._HypMET	ZEB2	-1.33545	1.94957	6.22404e-06	8	43	Haematopoietic and Lymphoid	0.0143814
chr6.31148369.31148577.PSORS1C3._HypMET	RUNX1T1	-0.775373	2.59523	6.6415e-05	3	48	Haematopoietic and Lymphoid	0.0483733		L.11q22.3..SDHD.	CLK2	-0.26308	2.05182	1.11986e-06	7	86	Lung	0.00728524		ARHGAP29_mut	FAIM	-0.567499	2.71171	1.25701e-05	3	90	Lung	0.0265578
chr6.31148369.31148577.PSORS1C3._HypMET	SLC27A2	-0.52466	2.75243	2.76187e-05	3	48	Haematopoietic and Lymphoid	0.0282546		L.11q22.3..SDHD.	ZNF429	0.124383	1.73167	2.87336e-05	7	86	Lung	0.0444722		ARID2_mut	SKIV2L	-0.785533	2.63043	2.14812e-05	3	90	Lung	0.0362221
chr6.31148369.31148577.PSORS1C3._HypMET	SLC5A3	-1.02613	3.16348	2.59818e-06	3	48	Haematopoietic and Lymphoid	0.00600341		L.11q24.2.	FAM126B	-0.26946	3.03943	1.32988e-06	3	90	Lung	0.00808926		ARID2_mut	TTC37	-0.909428	2.87628	4.13621e-06	3	90	Lung	0.0154089
chr6.31148369.31148577.PSORS1C3._HypMET	SREBF1	-1.06403	2.62617	5.59593e-05	3	48	Haematopoietic and Lymphoid	0.0433494		L.11q24.2.	FAM9A	-0.16501	2.61428	2.38692e-05	3	90	Lung	0.0409228		BRAF_mut	EFR3A	-1.32708	2.66749	1.6843e-05	3	90	Lung	0.0310127
chr6.31148369.31148577.PSORS1C3._HypMET	CEP78	-0.579008	2.78691	2.2733e-05	3	48	Haematopoietic and Lymphoid	0.0253882		L.11q24.2.	ZNF429	0.21704	3.14683	6.19839e-07	3	90	Lung	0.00509193		BRAF_mut	SDF2L1	-0.817447	2.59239	2.75168e-05	3	90	Lung	0.0423841
chr7.143582125.143582610.FAM115A._HypMET	CEBPA	-1.02372	2.09875	1.62225e-06	8	43	Haematopoietic and Lymphoid	0.00402608		L.11q24.2..1	FAM126B	-0.26946	3.03943	1.32988e-06	3	90	Lung	0.00808926		BRAF_mut	PAK2	-1.39372	3.52925	3.7275e-08	3	90	Lung	0.000663457
chr7.143582125.143582610.FAM115A._HypMET	GSE1	-0.459904	1.68379	6.38105e-05	8	43	Haematopoietic and Lymphoid	0.047509		L.11q24.2..1	FAM9A	-0.16501	2.61428	2.38692e-05	3	90	Lung	0.0409228		FAT1_mut	AGPAT1	-0.720937	2.27176	2.47701e-05	4	89	Lung	0.0398789
chr7.143582125.143582610.FAM115A._HypMET	SPI1	-1.26691	2.05352	2.65817e-06	8	43	Haematopoietic and Lymphoid	0.00603791		L.11q24.2..1	ZNF429	0.21704	3.14683	6.19839e-07	3	90	Lung	0.00509193		FAT1_mut	LRP8	-0.886916	2.55026	2.88876e-06	4	89	Lung	0.0128543
chr9.140310894.140312457.EXD3._HypMET	CEBPA	-1.17935	2.70043	6.325e-09	8	43	Haematopoietic and Lymphoid	9.41834e-05		G.8q22.1.	SATB2	-0.116413	2.20264	6.41904e-06	5	88	Lung	0.0195861		FAT1_mut	OTX2	-0.69054	2.4888	4.69391e-06	4	89	Lung	0.0163461
chr9.140310894.140312457.EXD3._HypMET	DHRS4	-0.345659	1.76848	3.07467e-05	8	43	Haematopoietic and Lymphoid	0.030077		G.8q23.3..RAD21.	SATB2	-0.101947	2.0112	1.26408e-07	9	84	Lung	0.00176081		FAT1_mut	WSB2	-0.884183	2.5717	2.43542e-06	4	89	Lung	0.0120041
chr9.140310894.140312457.EXD3._HypMET	GFI1	-0.71529	2.07796	2.13523e-06	8	43	Haematopoietic and Lymphoid	0.00502997		G.8q24.13.	SATB2	-0.0827737	1.54083	3.01447e-05	9	84	Lung	0.0450283		KRAS_mut	DUSP4	-0.355436	1.04298	2.3435e-05	25	68	Lung	0.0389024
chr9.140310894.140312457.EXD3._HypMET	IRF2BP2	-1.14173	2.25652	3.83635e-07	8	43	Haematopoietic and Lymphoid	0.00190419		G.8q24.13.	KRT83	0.113691	1.56513	2.31506e-05	9	84	Lung	0.0405763		KRAS_mut	KRAS	-1.37232	2.60596	1.08421e-18	25	68	Lung	1.73681e-13
chr9.140310894.140312457.EXD3._HypMET	RHOF	-0.396955	1.87863	1.1698e-05	8	43	Haematopoietic and Lymphoid	0.0159175		G.8q24.13.	SPOCK3	0.0547493	1.63176	1.10952e-05	9	84	Lung	0.0267021		LAMA2_mut	PTDSS2	-1.01712	3.22167	3.6154e-07	3	90	Lung	0.00351002
chr9.140310894.140312457.EXD3._HypMET	ZEB2	-1.13289	1.85737	1.41154e-05	8	43	Haematopoietic and Lymphoid	0.01807		G.16p11.2..FUS.TAOK2.	MET	-0.407585	2.90103	3.48927e-06	3	90	Lung	0.0143421		MED23_mut	FAM83D	-0.836387	2.70936	1.27679e-05	3	90	Lung	0.0265624
APC_mut	PPA2	-0.901311	2.48388	5.51417e-05	3	90	Lung	0.0466132		G.16p11.2..FUS.TAOK2.	SYVN1	-0.549755	2.58884	2.81585e-05	3	90	Lung	0.0442257		MED23_mut	HIPK3	-0.625867	2.69672	1.38849e-05	3	90	Lung	0.0283343
ARHGAP29_mut	FAIM	-0.66323	2.89877	3.54394e-06	3	90	Lung	0.00908333		G.16q12.2..MMP2.	ANKH	-0.257372	2.01332	3.1776e-05	5	88	Lung	0.0466993		MED23_mut	LRP8	-1.0255	2.95441	2.41166e-06	3	90	Lung	0.0120041
ARID2_mut	DNM1	-0.675658	2.63472	2.08869e-05	3	90	Lung	0.0270923		G.16q12.2..MMP2.	ARHGDIA	-0.344316	2.49996	4.5002e-07	5	88	Lung	0.00436904		MED23_mut	L3MBTL1	-0.725034	3.16639	5.38689e-07	3	90	Lung	0.00454174
ARID2_mut	IL36A	-0.55348	2.67615	1.59088e-05	3	90	Lung	0.0236004		L.16p13.3.	COLCA2	-0.40291	2.95253	2.44336e-06	3	90	Lung	0.0113925		MGA_mut	SEC23A	-0.570718	2.09735	3.14166e-06	6	87	Lung	0.0133573
ARID2_mut	SKIV2L	-0.709459	2.75777	9.24164e-06	3	90	Lung	0.0165411		L.16p13.3.	FOXA2	-0.413095	2.6732	1.62218e-05	3	90	Lung	0.0318846		MLL2_mut	NFIB	-0.72404	1.79459	1.55426e-05	7	86	Lung	0.0296403
ARID2_mut	TTC37	-0.745142	2.9281	2.89452e-06	3	90	Lung	0.00820665		L.16p13.3.	HIPK3	0.204085	2.57438	3.09195e-05	3	90	Lung	0.0458614		NF2_mut	ALG12	-0.587891	2.00872	3.30032e-05	5	88	Lung	0.0460145
ASH1L_mut	PRPS2	-0.572587	2.52557	4.23044e-05	3	90	Lung	0.0388445		L.16p13.3.	SLC39A6	-0.505017	3.38287	1.11087e-07	3	90	Lung	0.00166214		NF2_mut	LMNA	-0.782516	2.04271	2.49197e-05	5	88	Lung	0.0399191
BRAF_mut	EFR3A	-1.36923	2.98761	1.91335e-06	3	90	Lung	0.00645265		L.16p13.3.	SMAD7	-0.610556	3.25834	2.7703e-07	3	90	Lung	0.00300256		NRAS_mut	NRAS	-1.7297	6.14371	1.72308e-20	4	89	Lung	5.52043e-15
BRAF_mut	RAB34	0.769617	2.7641	8.85742e-06	3	90	Lung	0.0163493		L.16p13.3.	THAP7	-0.36074	3.15718	5.75502e-07	3	90	Lung	0.00498777		PIK3CA_mut	PIK3CA	-0.854874	1.87223	2.56481e-05	6	87	Lung	0.0408816
BRAF_mut	PAK2	-1.23846	4.28591	1.03639e-10	3	90	Lung	4.95607e-06		L.16p13.3..2	FLI1	-0.345735	2.81868	6.12718e-06	3	90	Lung	0.0191043		PLXNB2_mut	ENTR1	-0.604112	2.69688	1.38701e-05	3	90	Lung	0.0283343
CTNNB1_mut	SEC23A	-0.570562	2.30841	1.88128e-05	4	89	Lung	0.0251839		L.16q22.2..ZFHX3.	COLCA2	-0.335165	2.42671	7.61699e-06	4	89	Lung	0.0217888		PLXNB2_mut	FEM1C	-0.505527	2.80195	6.8628e-06	3	90	Lung	0.02078
EGFR_mut	ADTRP	-0.753272	2.33197	1.57441e-05	4	89	Lung	0.0236004		L.16q22.2..ZFHX3.	IL10RB	-0.399594	2.55423	2.79912e-06	4	89	Lung	0.0126308		PLXNB2_mut	PARD6B	-0.975242	2.81351	6.34616e-06	3	90	Lung	0.0205373
EGFR_mut	TMEM170B	-0.648065	2.50933	3.99397e-06	4	89	Lung	0.00999684		L.16q22.2..ZFHX3.	STAT2	0.298805	2.36088	1.2636e-05	4	89	Lung	0.0275399		PLXNB2_mut	PSAT1	-0.927776	3.11634	7.70844e-07	3	90	Lung	0.0058801
FAT1_mut	LRP8	-0.827449	2.77318	4.73393e-07	4	89	Lung	0.00270833		L.16q22.2..ZFHX3.	CA5A	0.451122	2.49818	4.36056e-06	4	89	Lung	0.0158254		RB1_mut	SOX11	-0.331819	1.48	2.70749e-05	10	83	Lung	0.042285
FAT1_mut	WSB2	-0.635626	2.82154	3.168e-07	4	89	Lung	0.00215951		G.7p22.3..ACTB.CARD11.PMS2.RAC1.	KDELR2	-0.168615	1.62361	1.21497e-05	9	84	Lung	0.0270216		RB1_mut	SRD5A3	-0.419749	1.52928	1.53772e-05	10	83	Lung	0.0295006
INPPL1_mut	MET	-1.00359	3.36268	1.2895e-07	3	90	Lung	0.00111658		G.7p14.3.	HDAC1	-0.369487	2.82297	5.95152e-06	3	90	Lung	0.0191043		RB1_mut	WSB2	-0.547564	1.56968	9.5982e-06	10	83	Lung	0.0229484
KRAS_mut	DUSP4	-0.288535	1.10029	9.04954e-06	25	68	Lung	0.0164361		G.7q21.13..AKAP9.	RBAK	0.105193	1.54724	2.81241e-05	9	84	Lung	0.0442257		SMARCA4_mut	SMARCA2	-0.837315	1.23631	6.022e-06	19	74	Lung	0.0198901
KRAS_mut	KRAS	-1.54156	2.55881	2.8284e-18	25	68	Lung	4.53084e-13		G.7q22.1.	SPOCK3	0.0636958	1.8838	2.30977e-05	6	87	Lung	0.0405763		TP53_mut	MDM2	0.974227	1.85968	4.13004e-11	72	21	Lung	3.30797e-06
LAMA2_mut	PTDSS2	-0.927843	3.51056	4.2895e-08	3	90	Lung	0.000458093		G.7q36.1..RHEB.	LTO1	0.747086	2.95107	2.46833e-06	3	90	Lung	0.0113925		TP53_mut	MDM4	0.456718	1.20989	4.52623e-06	72	21	Lung	0.0161125
MACF1_mut	SEC23A	-0.533821	2.17987	7.81278e-06	5	88	Lung	0.0151702		L.7q22.3.	ACVR1B	0.245753	2.73749	1.0586e-05	3	90	Lung	0.0259747		TP53_mut	PPM1D	0.480995	1.36893	3.17711e-07	72	21	Lung	0.0031809
MED23_mut	FAM83D	-0.638817	2.69953	1.36292e-05	3	90	Lung	0.0216166		L.7q22.3.	CD46	-0.345209	3.26001	2.73675e-07	3	90	Lung	0.00300256		TP53_mut	TP53	-0.890936	1.68871	1.02693e-09	72	21	Lung	5.48349e-05
MED23_mut	FBXO36	-0.400312	2.54803	3.66369e-05	3	90	Lung	0.0362951		L.7q22.3.	CXorf56	-0.69657	2.9566	2.37527e-06	3	90	Lung	0.0113925		L.19p12.	ZSWIM7	-0.686241	2.40604	1.06037e-06	5	88	Lung	0.00666127
MED23_mut	HIPK3	-0.463913	2.74848	9.83549e-06	3	90	Lung	0.0173138		L.7q22.3.	DONSON	0.719712	2.67696	1.58237e-05	3	90	Lung	0.0312941		L.19p12.	SSH1	-0.522054	2.01801	3.05718e-05	5	88	Lung	0.0447288
MED23_mut	LRP8	-1.02531	3.53155	3.6636e-08	3	90	Lung	0.000419196		L.7q22.3.	NPB	0.468294	3.15706	5.76023e-07	3	90	Lung	0.00498777		L.19p12..1	ZSWIM7	-0.686241	2.40604	1.06037e-06	5	88	Lung	0.00666127
MED23_mut	UMPS	-1.08226	2.49512	5.13524e-05	3	90	Lung	0.043873		L.7q22.3.	RUSC1	0.166499	2.56829	3.21586e-05	3	90	Lung	0.0470182		L.19p12..1	SSH1	-0.522054	2.01801	3.05718e-05	5	88	Lung	0.0447288
MED23_mut	VGF	-0.461785	2.94475	2.57896e-06	3	90	Lung	0.00765048		G.9q21.11..GNAQ.NTRK2.PCSK5.TJP2.	CHKA	-0.339312	2.81623	6.23009e-06	3	90	Lung	0.0191924		G.18q11.1.	AGPAT1	-0.902114	2.90236	3.45749e-06	3	90	Lung	0.0142015
MED23_mut	L3MBTL1	-0.602011	3.17979	4.89205e-07	3	90	Lung	0.00274969		G.9q21.11..GNAQ.NTRK2.PCSK5.TJP2.	KRT83	0.202185	2.82369	5.92256e-06	3	90	Lung	0.0191043		G.18q11.1.	CSTF2	-1.30794	3.01251	1.63971e-06	3	90	Lung	0.00938097
MLL2_mut	NFIB	-0.662151	1.72127	3.17666e-05	7	86	Lung	0.0334785		G.9q21.11..GNAQ.NTRK2.PCSK5.TJP2.	TEKT4	-0.168005	2.78967	7.45665e-06	3	90	Lung	0.0217888		G.18q11.1.	OTX2	-0.755793	2.69209	1.43174e-05	3	90	Lung	0.0288674
MLL2_mut	THAP3	-0.313537	1.85089	8.87933e-06	7	86	Lung	0.0163493		G.9q21.11..GNAQ.NTRK2.PCSK5.TJP2.	SPOCK3	0.0946797	2.84497	5.12376e-06	3	90	Lung	0.0172796		G.18q11.1.	LDHB	-0.559743	2.77304	8.34078e-06	3	90	Lung	0.0224558
NF2_mut	ALG12	-0.579887	2.2826	3.19316e-06	5	88	Lung	0.00874384		G.9q21.11..GNAQ.NTRK2.PCSK5.TJP2.	SLC12A7	-0.306737	3.87092	2.73083e-09	3	90	Lung	0.000130355		L.18q21.2.	ZNF521	-0.253253	1.28866	1.52501e-05	15	78	Lung	0.0295006
NF2_mut	LMNA	-0.694486	2.22313	5.37412e-06	5	88	Lung	0.0119567		L.9p24.3..BNC2.CDKN2A.JAK2.PSIP1.	E2F3	0.277141	1.04182	2.38857e-05	68	25	Lung	0.0409228		L.18q21.2..SMAD4.	ZNF521	-0.259685	1.33795	4.68761e-06	16	77	Lung	0.0163461
NRAS_mut	FBXO42	-1.09008	2.28189	2.29626e-05	4	89	Lung	0.0289638		L.9q33.2..PTGS1.	KCNK12	-0.463772	3.45133	6.6815e-08	3	90	Lung	0.00118924		L.18q21.31.	VPS4A	-0.783706	1.31992	9.89191e-06	15	78	Lung	0.0234755
NRAS_mut	NRAS	-1.8384	6.66279	1.5709e-22	4	89	Lung	5.03288e-17		L.9q33.3.	KCNK12	-0.463772	3.45133	6.6815e-08	3	90	Lung	0.00118924		L.18q21.31.	ZNF521	-0.25232	1.28283	1.65212e-05	15	78	Lung	0.0305959
PIK3CA_mut	PIK3CA	-0.711858	1.85458	3.0069e-05	6	87	Lung	0.0325141		L.9q34.2.	CHM	-0.281809	2.59951	2.62757e-05	3	90	Lung	0.0431706		L.18q22.1.	VPS4A	-0.901979	1.56745	5.15838e-07	14	79	Lung	0.00449871
PLXNB2_mut	FAIM	-0.584785	2.48292	5.54784e-05	3	90	Lung	0.0466517		L.9q34.2.	FAM126B	-0.244942	2.69476	1.40672e-05	3	90	Lung	0.029195		G.10p15.3..GATA3.KLF6.LARP4B.VIM.	PIK3CB	-0.650506	2.26184	2.66735e-05	4	89	Lung	0.0420971
PLXNB2_mut	PARD6B	-0.948684	3.15055	6.03557e-07	3	90	Lung	0.00316998		L.9q34.2.	NPB	0.449767	2.99544	1.81139e-06	3	90	Lung	0.00967226		G.10p12.1..CUL2.EPC1.	FBXO42	-1.06157	1.96427	7.65722e-07	8	85	Lung	0.0058801
PLXNB2_mut	PSAT1	-0.913949	3.35103	1.40513e-07	3	90	Lung	0.00118468		G.12q14.1..MDM2.NUP107.SRGAP1.	PEX12	-0.240795	1.65004	1.56946e-06	11	82	Lung	0.00897905		G.10p12.1..CUL2.EPC1.	NRAS	-0.81762	2.10127	1.58475e-07	8	85	Lung	0.00203091
RB1_mut	SOX11	-0.261299	1.47301	2.93112e-05	10	83	Lung	0.0320638		L.5q12.1.	MZT1	0.359591	1.79379	1.56669e-05	7	86	Lung	0.0311764		L.10p13.	ISG15	-0.58453	1.83277	1.06432e-05	7	86	Lung	0.0239664
SMARCA4_mut	SMARCA2	-0.699282	1.25519	4.48998e-06	19	74	Lung	0.0105381		G.4q12..FIP1L1.PDGFRA.	VSTM2L	0.396387	2.27287	2.45644e-05	4	89	Lung	0.0412717		L.10p13..1	ISG15	-0.58453	1.83277	1.06432e-05	7	86	Lung	0.0239664
STK11_mut	CRTC2	-0.398806	1.35055	6.07707e-05	11	82	Lung	0.0493841		L.4p16.3..FGFR3.	ZNF728	0.183889	2.27354	3.45811e-06	5	88	Lung	0.0143421		L.10p12.2.	ISG15	-0.69191	2.22741	8.84105e-07	6	87	Lung	0.00638443
TP53_mut	MDM2	0.928709	1.85585	4.4419e-11	72	21	Lung	3.55776e-06		L.4p15.2.	PSAT1	-0.371225	2.88505	3.89462e-06	3	90	Lung	0.0143421		L.10q11.22.	VDAC2	-1.055	2.89279	3.69289e-06	3	90	Lung	0.0143976
TP53_mut	MDM4	0.36629	1.22706	3.42434e-06	72	21	Lung	0.00908333		L.4q22.1..1	HNF1A	-0.271903	1.70376	1.32452e-05	8	85	Lung	0.0285908		L.10q11.23.	VDAC2	-1.055	2.89279	3.69289e-06	3	90	Lung	0.0143976
TP53_mut	PPM1D	0.380486	1.31894	7.44603e-07	72	21	Lung	0.00353703		L.4q26.	RAB18	-0.419476	1.97561	9.93492e-06	6	87	Lung	0.0252617		L.10q21.1.	VDAC2	-0.921751	2.61398	1.55885e-07	5	88	Lung	0.00203091
TP53_mut	TP53	-0.767997	1.74236	3.77787e-10	72	21	Lung	1.51295e-05		G.6p24.2.	PCNP	0.532504	1.85571	2.9765e-05	6	87	Lung	0.0447707		L.10q24.2..1	IDE	-0.895606	2.58176	2.94786e-05	3	90	Lung	0.0439896
TP53_mut	USP28	-0.268289	1.21506	4.16246e-06	72	21	Lung	0.0100338		L.6p25.2.	ASCL5	-0.214101	2.25307	2.84719e-05	4	89	Lung	0.044281		G.11q13.2.	DUSP5	-0.640055	2.13021	1.19461e-05	5	88	Lung	0.0260362
ZNF292_mut	KCNK12	-0.743967	2.4668	6.142e-05	3	90	Lung	0.0494419		L.6q25.1.	CHM	-0.278669	2.56443	3.29693e-05	3	90	Lung	0.0473666		G.11q14.1.	GCLC	-0.463254	2.09445	1.61666e-05	5	88	Lung	0.0302894
ZNF292_mut	KLLN	-0.560908	2.58984	2.79766e-05	3	90	Lung	0.0314499		L.6q25.1.	SLC39A6	-0.405627	2.55653	3.46895e-05	3	90	Lung	0.0489543		L.11p13.	CCND2	-1.10815	3.09974	8.67627e-07	3	90	Lung	0.00638443
ZNF292_mut	MAGEH1	-0.855617	2.87526	4.16532e-06	3	90	Lung	0.0100338		L.6q25.1.	SLC4A1AP	-0.328921	2.62849	2.17553e-05	3	90	Lung	0.0398287		L.11p13.	CLTB	-0.752686	2.7608	9.05588e-06	3	90	Lung	0.022945
ZNF292_mut	IRAK1	-0.705688	2.77109	8.45113e-06	3	90	Lung	0.0158339		L.6q25.1.	WRAP73	-0.250795	2.58046	2.97267e-05	3	90	Lung	0.0447707		L.11p13.	STAT5B	-0.607428	2.62802	2.18219e-05	3	90	Lung	0.0366039
L.19p13.3..STK11.	CRTC3	-0.428984	1.63219	1.10417e-05	9	84	Lung	0.0186635		G.3p14.1..FOXP1.MITF.	RUNX2	0.27726	2.24745	2.96855e-05	4	89	Lung	0.0447707		L.11p13.	UROS	-0.934478	2.79618	7.13595e-06	3	90	Lung	0.0211083
L.19p13.3..GNA11.	ZSWIM7	-0.599405	2.24334	4.50626e-06	5	88	Lung	0.0105381		G.3p14.1..FOXP1.MITF.	SQSTM1	-0.252568	2.30148	1.98207e-05	4	89	Lung	0.0375442		L.11q22.1.	CHM	-0.59226	2.72305	7.32631e-07	4	89	Lung	0.0058801
L.19p13.3.	ZSWIM7	-0.599405	2.24334	4.50626e-06	5	88	Lung	0.0105381		G.3q26.33..SOX2.	HYKK	0.169637	2.19749	6.71136e-06	5	88	Lung	0.0202849		L.11q22.1.	ECHS1	-0.584169	2.32587	1.64887e-05	4	89	Lung	0.0305959
L.19p13.3..1	ZSWIM7	-0.519228	1.91594	1.72346e-05	6	87	Lung	0.0243489		G.3q27.1.	SLC25A28	-0.257841	2.26269	2.65048e-05	4	89	Lung	0.0433248		L.11q22.1.	EEF1AKMT2	-0.591461	2.33726	1.51248e-05	4	89	Lung	0.0295006
L.19p13.2.	CRTC3	-0.463136	1.74725	2.47049e-05	7	86	Lung	0.0303257		G.3q27.1.	HYKK	0.206927	2.75191	5.64271e-07	4	89	Lung	0.00498777		L.11q22.1.	LIPM	-0.634627	2.39726	9.5619e-06	4	89	Lung	0.0229484
L.19p12.	MAGEH1	-0.670335	2.2527	4.15182e-06	5	88	Lung	0.0100338		G.3q27.3..EIF4A2.RFC4.	ZNF728	0.221356	2.6969	1.38688e-05	3	90	Lung	0.029195		L.11q22.3..CASP1.	CHM	-0.766668	3.68591	1.17779e-08	3	90	Lung	0.000377343
L.19p12.	ZSWIM7	-0.740304	2.98329	4.43321e-09	5	88	Lung	8.5203e-05		G.3q28.	H2AC15	0.249936	2.64283	1.9806e-05	3	90	Lung	0.0375442		L.11q22.3..CASP1.	ECHS1	-0.694156	2.78636	7.62518e-06	3	90	Lung	0.0218122
L.19p12.	SSH1	-0.426643	2.22105	5.47184e-06	5	88	Lung	0.0120074		G.3q28.	ZNF728	0.225721	2.76287	8.93067e-06	3	90	Lung	0.0234527		L.11q22.3..CASP1.	EEF1AKMT2	-0.729457	2.93484	2.76252e-06	3	90	Lung	0.0124657
L.19p12..1	MAGEH1	-0.670335	2.2527	4.15182e-06	5	88	Lung	0.0100338		L.3p21.2.	CCND2	-0.350647	1.61513	3.32347e-05	8	85	Lung	0.0475348		L.11q22.3..CASP1.	KLLN	-0.748501	2.80386	6.77494e-06	3	90	Lung	0.02078
L.19p12..1	ZSWIM7	-0.740304	2.98329	4.43321e-09	5	88	Lung	8.5203e-05		L.3p21.1.	NPB	0.250499	1.63779	1.03717e-05	9	84	Lung	0.0259602		L.11q22.3..CASP1.	LIPM	-0.884712	3.55158	3.15056e-08	3	90	Lung	0.000593754
L.19p12..1	SSH1	-0.426643	2.22105	5.47184e-06	5	88	Lung	0.0120074		L.3p21.1.	RALY	0.410442	1.77531	2.15362e-06	9	84	Lung	0.0109521		L.11q22.3..CASP1.	TAS2R10	-0.69048	2.73592	1.06972e-05	3	90	Lung	0.0239664
L.19q13.2..CIC.	DBP	-0.584021	2.6613	1.75437e-05	3	90	Lung	0.0244377		L.3p14.1..1	RALY	0.404867	1.76827	8.64047e-07	10	83	Lung	0.00659108		L.11q22.3..CASP1..1	CHM	-0.766668	3.68591	1.17779e-08	3	90	Lung	0.000377343
L.19q13.2..CIC.	KCNK12	-0.755898	2.51426	4.54673e-05	3	90	Lung	0.0408036		L.3p14.1..1	SNX29	-0.0514209	1.49635	2.24687e-05	10	83	Lung	0.0399921		L.11q22.3..CASP1..1	ECHS1	-0.694156	2.78636	7.62518e-06	3	90	Lung	0.0218122
L.19q13.2..CIC.	KLLN	-0.56269	2.59984	2.62191e-05	3	90	Lung	0.0305		G.1q21.3.	PAFAH1B1	0.438341	2.26926	3.59088e-06	5	88	Lung	0.0143421		L.11q22.3..CASP1..1	EEF1AKMT2	-0.729457	2.93484	2.76252e-06	3	90	Lung	0.0124657
L.19q13.2..CIC.	MAGEH1	-1.0115	3.59269	2.30935e-08	3	90	Lung	0.000274028		G.1q25.3.	ELF3	-0.290439	2.23393	3.28151e-05	4	89	Lung	0.0473666		L.11q22.3..CASP1..1	KLLN	-0.748501	2.80386	6.77494e-06	3	90	Lung	0.02078
L.19q13.2..CIC.	SLC39A6	-0.646848	2.52995	4.11349e-05	3	90	Lung	0.0384224		G.1q25.3.	TTC7A	-0.463128	2.60615	1.84836e-06	4	89	Lung	0.00970791		L.11q22.3..CASP1..1	LIPM	-0.884712	3.55158	3.15056e-08	3	90	Lung	0.000593754
L.19q13.2..CIC.	DKK1	-0.544613	2.47788	5.72742e-05	3	90	Lung	0.047415		G.1q25.3..DHX9.	ELF3	-0.364227	2.85994	4.62608e-06	3	90	Lung	0.0159367		L.11q22.3..CASP1..1	TAS2R10	-0.69048	2.73592	1.06972e-05	3	90	Lung	0.0239664
L.19q13.2..CIC.	IRAK1	-0.702661	2.75631	9.3329e-06	3	90	Lung	0.0166116		G.1q25.3..DHX9.	FAM149B1	0.790165	2.71584	1.22296e-05	3	90	Lung	0.0270216		L.11q22.3.	CHM	-0.766668	3.68591	1.17779e-08	3	90	Lung	0.000377343
G.18q11.1.	AGPAT1	-0.781076	2.94677	2.54315e-06	3	90	Lung	0.00761477		G.1q25.3..DHX9.	TTC7A	-0.628946	3.7599	6.44274e-09	3	90	Lung	0.000206414		L.11q22.3.	ECHS1	-0.694156	2.78636	7.62518e-06	3	90	Lung	0.0218122
G.18q11.1.	CSTF2	-1.19703	3.01476	1.58195e-06	3	90	Lung	0.0057594		G.1q32.1..MDM4.PIK3C2B.ZC3H11A.	TTC7A	-0.467443	2.63749	1.43587e-06	4	89	Lung	0.00836411		L.11q22.3.	EEF1AKMT2	-0.729457	2.93484	2.76252e-06	3	90	Lung	0.0124657
G.18q11.1.	LRP8	-0.873472	2.85674	4.72834e-06	3	90	Lung	0.0107438		G.1q32.2.	ELF3	-0.364227	2.85994	4.62608e-06	3	90	Lung	0.0159367		L.11q22.3.	KLLN	-0.748501	2.80386	6.77494e-06	3	90	Lung	0.02078
G.18q11.1.	MET	-0.970013	3.21229	3.86923e-07	3	90	Lung	0.00233194		G.1q32.2.	FAM149B1	0.790165	2.71584	1.22296e-05	3	90	Lung	0.0270216		L.11q22.3.	LIPM	-0.884712	3.55158	3.15056e-08	3	90	Lung	0.000593754
G.18q11.1.	PUS3	-0.497158	2.76096	9.04608e-06	3	90	Lung	0.0164361		G.1q32.2.	TTC7A	-0.628946	3.7599	6.44274e-09	3	90	Lung	0.000206414		L.11q22.3.	TAS2R10	-0.69048	2.73592	1.06972e-05	3	90	Lung	0.0239664
G.18q11.1.	SLC25A47	-0.416267	2.70188	1.34182e-05	3	90	Lung	0.0213878		G.1q42.13..ARID4B.FH.	KRT83	0.107285	1.48714	1.20429e-05	11	82	Lung	0.0270216		L.11q22.3..SDHD.	CLK2	-0.602661	1.71697	3.311e-05	7	86	Lung	0.0460145
G.10p15.3..GATA3.KLF6.LARP4B.VIM.	PIK3CB	-0.553473	2.26164	2.67123e-05	4	89	Lung	0.0306743		L.1p13.2..ATP1A1.CSDE1.NRAS.	TFAP2A	-0.103614	1.96784	1.06799e-05	6	87	Lung	0.0259747		L.11q22.3..SDHD.	MCEE	-0.446334	1.86403	7.78065e-06	7	86	Lung	0.0218665
G.10p12.1..CUL2.EPC1.	FBXO42	-0.940097	2.06538	2.40526e-07	8	85	Lung	0.00175137		L.1p13.2..ATP1A1.CSDE1.NRAS.	ATP6V1B2	0.392127	1.86134	2.82957e-05	6	87	Lung	0.0442257		L.11q24.2.	FAM126B	-0.543539	2.55894	3.41553e-05	3	90	Lung	0.0465648
G.10p12.1..CUL2.EPC1.	NRAS	-0.735021	1.75758	7.47744e-06	8	85	Lung	0.0147879		L.1p13.2..ATP1A1.CSDE1.NRAS.	NPB	0.295127	1.92003	1.66006e-05	6	87	Lung	0.03243		L.11q24.2.	UBE2Q1	-1.2491	2.71037	1.26828e-05	3	90	Lung	0.0265578
G.10q22.1..KAT6B.	FOXR1	0.460109	1.96035	4.89939e-05	5	88	Lung	0.0426543		G.17q12.	H2AC15	0.27893	3.18617	1.39989e-08	4	89	Lung	0.000373749		L.11q24.2..1	FAM126B	-0.543539	2.55894	3.41553e-05	3	90	Lung	0.0465648
G.10q22.1..KAT6B.	CXCR5	0.547125	2.58374	2.06921e-07	5	88	Lung	0.00154172		G.17q12.	IFNA4	0.243823	2.36165	1.25624e-05	4	89	Lung	0.0275399		L.11q24.2..1	UBE2Q1	-1.2491	2.71037	1.26828e-05	3	90	Lung	0.0265578
L.10p13.	ISG15	-0.451889	2.04545	1.19783e-06	7	86	Lung	0.00485648		G.17q12.	ELF4	-0.24433	2.36732	1.20299e-05	4	89	Lung	0.0270216		G.8q23.3..RAD21.	SATB2	-0.343029	1.74092	3.21026e-06	9	84	Lung	0.0133573
L.10p13.	LRRC57	-0.553751	1.69106	4.24355e-05	7	86	Lung	0.0388445		G.17q12.	SPOCK3	0.0852439	2.58451	2.19854e-06	4	89	Lung	0.0110058		G.8q24.13.	DUSP5	-0.540725	1.84967	8.9674e-07	9	84	Lung	0.00638443
L.10p13..1	ISG15	-0.451889	2.04545	1.19783e-06	7	86	Lung	0.00485648		G.17q12.	TES	0.0961312	2.28065	2.31769e-05	4	89	Lung	0.0405763		G.8q24.13.	SATB2	-0.317915	1.5835	1.89326e-05	9	84	Lung	0.0327875
L.10p13..1	LRRC57	-0.553751	1.69106	4.24355e-05	7	86	Lung	0.0388445		G.17q22..CLTC.PPM1D.	FBXO36	-0.134692	1.79926	1.62728e-06	9	84	Lung	0.00914653		G.16q11.2..CHD9.CYLD.	GCLC	-0.409303	1.83513	3.57945e-05	6	87	Lung	0.047783
L.10p12.2.	ISG15	-0.534866	2.50234	5.41947e-08	6	87	Lung	0.000560097		L.17p13.2.	ARHGDIA	-0.395497	2.78666	7.60943e-06	3	90	Lung	0.0217888		G.16q12.2..MMP2.	ARHGDIA	-0.754253	2.16211	9.0994e-06	5	88	Lung	0.022945
L.10p12.2.	USP18	-0.676789	1.83362	3.62798e-05	6	87	Lung	0.0360975		L.17p13.2.	ZSWIM7	-0.377818	2.92729	2.91079e-06	3	90	Lung	0.0127238		G.16q12.2..MMP2.	CLTB	-0.588282	2.15659	9.53961e-06	5	88	Lung	0.0229484
L.10p12.1.	IKBKG	-0.7152	1.84774	3.19747e-05	6	87	Lung	0.0335873		L.17p13.2..1	ARHGDIA	-0.395497	2.78666	7.60943e-06	3	90	Lung	0.0217888		L.16p13.3.	COLCA2	-0.901867	2.68742	1.47672e-05	3	90	Lung	0.0295006
L.10q11.21..RET.	BUD31	-1.63206	2.42752	7.5698e-06	4	89	Lung	0.0148787		L.17p13.2..1	ZSWIM7	-0.377818	2.92729	2.91079e-06	3	90	Lung	0.0127238		L.16p13.3.	KLLN	-0.767045	2.89157	3.7241e-06	3	90	Lung	0.0143976
L.10q11.21..RET.	IRAK1	-0.637203	2.52547	3.51608e-06	4	89	Lung	0.00908333		L.17p13.1..CHD3.GPS2.TP53.	RAB21	-0.275091	1.72916	1.01249e-05	8	85	Lung	0.025542		L.16p13.3.	SLC39A6	-0.967003	3.68329	1.15928e-08	3	90	Lung	0.000377343
L.10q11.22.	VDAC2	-1.11784	3.38296	1.11012e-07	3	90	Lung	0.00104065		L.17p13.1.	RAB21	-0.429598	2.79488	3.95469e-07	4	89	Lung	0.00395941		L.16p13.3..2	COLCA2	-1.09774	3.46919	5.84761e-08	3	90	Lung	0.000986037
L.10q11.23.	VDAC2	-1.11784	3.38296	1.11012e-07	3	90	Lung	0.00104065		L.17p13.1..1	RAB21	-0.349378	2.20774	6.14185e-06	5	88	Lung	0.0191043		L.16q22.2..ZFHX3.	COLCA2	-0.843743	2.56006	2.67218e-06	4	89	Lung	0.0124657
L.10q21.1.	MET	-0.719582	2.34349	1.86042e-06	5	88	Lung	0.0063409		L.17p13.1..1	SLC33A1	-0.595818	2.13613	1.13597e-05	5	88	Lung	0.0269589		G.7q21.13..AKAP9.	DUSP5	-0.520282	1.75991	2.57656e-06	9	84	Lung	0.0123207
L.10q21.1.	VDAC2	-0.93268	2.89455	1.0593e-08	5	88	Lung	0.00016161		L.17p11.2.	RAB21	-0.316584	1.99398	8.3704e-06	6	87	Lung	0.0229207		G.7q21.13..AKAP9.	GAB1	-0.662838	1.60498	1.49414e-05	9	84	Lung	0.0295006
L.10q23.2..BMPR1A.FAS.PTEN.	VDAC2	-0.689328	1.95482	5.1238e-05	5	88	Lung	0.043873		L.17p11.2..1	RAB21	-0.316584	1.99398	8.3704e-06	6	87	Lung	0.0229207		G.7q22.1.	DUSP5	-0.662917	2.28087	5.19543e-07	6	87	Lung	0.00449871
L.10q25.2.	B3GALT4	1.06847	2.60737	2.49669e-05	3	90	Lung	0.0303737		G.2p24.3..MYCN.	FBXO36	-0.138886	1.84369	2.93886e-06	8	85	Lung	0.0127238		G.7q22.1.	MET	-0.60189	2.10273	2.9833e-06	6	87	Lung	0.0130931
L.10q25.3.	FBXL5	-0.781578	2.66009	1.7684e-05	3	90	Lung	0.0245266		G.2p24.3..MYCN.	FLVCR1	-0.2586	1.67403	1.80875e-05	8	85	Lung	0.0351206		L.7q22.3.	CD46	-1.2003	3.09075	9.24855e-07	3	90	Lung	0.00644146
G.11q13.2..CCND1.CTTN.	TMEM201	-0.352864	1.46263	3.29683e-05	10	83	Lung	0.0340724		G.2p24.3..MYCN.	TES	0.0833854	2.08025	2.02416e-07	8	85	Lung	0.00261022		G.9q21.11..GNAQ.NTRK2.PCSK5.TJP2.	DUSP5	-0.973046	3.41112	9.01097e-08	3	90	Lung	0.00137992
G.11q13.5.	TCF7L2	-0.346377	1.57346	5.07265e-05	8	85	Lung	0.0438056		G.2p24.1.	SPTSSA	-0.47258	2.68931	1.45836e-05	3	90	Lung	0.0295716		G.9q21.11..GNAQ.NTRK2.PCSK5.TJP2.	FAM83D	-0.934098	3.11751	7.64451e-07	3	90	Lung	0.0058801
G.11q13.5.	SLC12A7	-0.344068	1.56543	5.49881e-05	8	85	Lung	0.0466063		G.2p16.1..BCL11A.REL.XPO1.	H2AC15	0.207162	2.27533	5.49154e-07	6	87	Lung	0.00498777		G.9q21.11..GNAQ.NTRK2.PCSK5.TJP2.	HIPK3	-0.67372	2.9579	2.35388e-06	3	90	Lung	0.0119705
G.11q14.1.	SATB2	-0.343749	2.01106	3.23732e-05	5	88	Lung	0.0337843		L.2q37.3.	DRP2	0.279474	2.8265	5.81033e-06	3	90	Lung	0.0191043		G.9q21.11..GNAQ.NTRK2.PCSK5.TJP2.	PSMD10	-0.958778	2.66275	1.76221e-05	3	90	Lung	0.0315408
G.11q14.1.	TCF7L2	-0.446005	2.04086	2.53044e-05	5	88	Lung	0.0304636		L.2q37.3.	SAXO2	0.439296	2.60881	2.47335e-05	3	90	Lung	0.0412717		G.9q21.11..GNAQ.NTRK2.PCSK5.TJP2.	SLC12A7	-0.930322	3.39109	1.04531e-07	3	90	Lung	0.00145608
L.11p15.4.	CLTB	-0.494096	1.95649	1.18647e-05	6	87	Lung	0.0193941		L.22q13.2..ARFGAP3.	GNAQ	-0.119558	1.36673	2.73752e-05	12	81	Lung	0.0442257		L.9p24.3..BNC2.CDKN2A.JAK2.PSIP1.	E2F3	0.67591	1.14694	4.08922e-06	68	25	Lung	0.0154089
L.11p15.4.	KLLN	-0.392471	1.80185	4.81139e-05	6	87	Lung	0.0422324		G.14q11.2..CHD8.	AGPAT1	-0.291351	2.13023	1.19443e-05	5	88	Lung	0.0270216		L.9q33.2..PTGS1.	ARHGDIA	-0.9303	2.64547	1.94662e-05	3	90	Lung	0.033351
L.11p15.4.	PRDX6	-0.480435	1.91512	1.73642e-05	6	87	Lung	0.0243489		G.14q21.3..GNG2.SOS2.	ERBB2	-0.620306	2.30187	1.97626e-05	4	89	Lung	0.0375442		L.9q33.2..PTGS1.	KCNK12	-0.99352	2.96395	2.25672e-06	3	90	Lung	0.0117256
L.11p15.1.	DKK1	-0.414077	1.90605	1.88654e-05	6	87	Lung	0.0251839		G.14q21.3..GNG2.SOS2.	TUBA1A	0.36041	2.272	2.47244e-05	4	89	Lung	0.0412717		L.9q33.3.	ARHGDIA	-0.9303	2.64547	1.94662e-05	3	90	Lung	0.033351
L.11p15.1..1	DKK1	-0.414077	1.90605	1.88654e-05	6	87	Lung	0.0251839		G.14q32.2..AKT1.HSP90AA1.PPP2R5C.	TUBA1A	0.322494	2.03069	2.75302e-05	5	88	Lung	0.0442257		L.9q33.3.	KCNK12	-0.99352	2.96395	2.25672e-06	3	90	Lung	0.0117256
L.11p13.	CLTB	-0.737425	2.97391	2.10539e-06	3	90	Lung	0.00681342		L.14q23.1..1	LMNA	-0.525054	2.76479	8.8166e-06	3	90	Lung	0.0233445		L.9q34.2.	CHM	-0.662778	3.0235	1.51826e-06	3	90	Lung	0.00900784
L.11p13.	MAGEH1	-0.779269	2.56173	3.35469e-05	3	90	Lung	0.0345589		L.14q23.1..1	SURF4	-0.472441	2.63018	2.15161e-05	3	90	Lung	0.039617		L.9q34.2.	IDE	-0.90469	2.61362	2.39717e-05	3	90	Lung	0.0391842
L.11p13.	UROS	-0.658913	2.57211	3.13747e-05	3	90	Lung	0.0332844		L.14q32.2..1	NPB	0.422677	2.7691	8.56501e-06	3	90	Lung	0.0231896		G.12q14.1..MDM2.NUP107.SRGAP1.	NCOA4	-0.569415	1.50587	9.58203e-06	11	82	Lung	0.0229484
L.11p13.	ARHGEF2	-0.591786	2.55526	3.49725e-05	3	90	Lung	0.0352344		L.15q14.	FAM126B	-0.244279	2.68578	1.4928e-05	3	90	Lung	0.0299353		L.4p15.32.	SLC4A8	-0.496446	2.31458	1.79575e-05	4	89	Lung	0.0318238
L.11p13.	IRAK1	-0.666355	2.58258	2.93235e-05	3	90	Lung	0.0320638		L.15q14.	NPB	0.53531	3.79884	4.77204e-09	3	90	Lung	0.00019111		L.4p15.2.	PSAT1	-0.844912	2.76583	8.75536e-06	3	90	Lung	0.022945
L.11q22.1.	CHM	-0.487681	2.62639	1.57046e-06	4	89	Lung	0.0057594		L.15q14.	RALY	0.633737	2.68556	1.49498e-05	3	90	Lung	0.0299353		L.4q22.1..1	KIF5A	-0.408278	1.6267	2.95203e-05	8	85	Lung	0.0439896
L.11q22.1.	LIPM	-0.625603	2.29938	2.01365e-05	4	89	Lung	0.0266585		L.15q14..B2M.BUB1B.MGA.TP53BP1.	ACSL4	-0.468698	4.10057	4.51676e-10	3	90	Lung	3.36007e-05		L.4q23.	CD46	-0.961865	2.42089	7.96829e-06	4	89	Lung	0.022024
L.11q22.1.	MAGEH1	-0.795793	2.72523	7.02769e-07	4	89	Lung	0.00346391		L.15q14..B2M.BUB1B.MGA.TP53BP1.	IL10RB	-0.501536	3.29512	2.11828e-07	3	90	Lung	0.00261022		L.4q23.	TBX3	-0.737651	2.97022	9.04493e-08	4	89	Lung	0.00137992
L.11q22.1.	SLC23A3	-0.364454	2.19793	4.27805e-05	4	89	Lung	0.0390487		L.15q14..B2M.BUB1B.MGA.TP53BP1.	IRF9	0.375506	2.64827	1.91124e-05	3	90	Lung	0.0368872		L.4q31.21.	TBX3	-0.772916	3.17034	1.60771e-08	4	89	Lung	0.000468257
L.11q22.3..CASP1.	CHM	-0.664567	3.81198	4.31161e-09	3	90	Lung	8.5203e-05		L.15q14..B2M.BUB1B.MGA.TP53BP1.	STAT2	0.426467	3.6079	2.05795e-08	3	90	Lung	0.000507177		L.6p25.3.	KCNK12	-0.698699	2.02995	2.76991e-05	5	88	Lung	0.0424608
L.11q22.3..CASP1.	KCNK12	-0.791142	2.65719	1.80254e-05	3	90	Lung	0.0245745		L.15q14..B2M.BUB1B.MGA.TP53BP1.	NPB	0.522734	3.67057	1.27752e-08	3	90	Lung	0.000372087		L.6p25.2.	LIPM	-0.640461	2.42472	7.73557e-06	4	89	Lung	0.0218665
L.11q22.3..CASP1.	KLLN	-0.576506	2.67807	1.57087e-05	3	90	Lung	0.0236004		chr1.181451311.181452049.._HypMET	DUSP1	-0.204726	1.48817	5.9262e-06	12	81	Lung	0.0191043		L.6p25.2.	PAX7	-0.387121	2.23942	3.15092e-05	4	89	Lung	0.0450579
L.11q22.3..CASP1.	LIPM	-0.837708	3.21012	3.93046e-07	3	90	Lung	0.00233194		chr1.181451311.181452049.._HypMET	SLC16A1	-0.308532	1.44365	1.04699e-05	12	81	Lung	0.0259747		L.6q25.1.	CHM	-0.741376	3.30665	1.24824e-05	3	90	Lung	0.0265578
L.11q22.3..CASP1.	MAGEH1	-1.01327	3.60157	2.15908e-08	3	90	Lung	0.00026605		chr1.181451311.181452049.._HypMET	TCF3	-0.145219	1.38855	2.0905e-05	12	81	Lung	0.0389394		L.6q25.1.	CLTB	-0.756826	2.77972	7.97418e-06	3	90	Lung	0.022024
L.11q22.3..CASP1.	SCLY	-0.511692	2.60365	2.55779e-05	3	90	Lung	0.0304636		chr1.181451311.181452049.._HypMET	UBE2Q1	-0.359507	1.46894	7.58592e-06	12	81	Lung	0.0217888		L.6q25.1.	EEF1AKMT2	-0.660861	2.5957	2.69326e-05	3	90	Lung	0.042285
L.11q22.3..CASP1.	SLC23A3	-0.495466	3.118	7.61762e-07	3	90	Lung	0.00353703		chr15.30685087.30685891.CHRFAM7A._HypMET	C11orf53	-0.194434	1.37448	1.38075e-05	13	80	Lung	0.029195		L.6q25.1.	KLLN	-0.742131	2.77411	8.28128e-06	3	90	Lung	0.0224558
L.11q22.3..CASP1.	IRAK1	-0.7581	3.03472	1.37481e-06	3	90	Lung	0.00518195		chr15.30685087.30685891.CHRFAM7A._HypMET	POU2F3	-0.0928487	1.57699	8.97201e-07	13	80	Lung	0.00668482		L.6q25.1.	LIPM	-0.7804	3.00167	1.73406e-06	3	90	Lung	0.00974669
L.11q22.3..CASP1..1	CHM	-0.664567	3.81198	4.31161e-09	3	90	Lung	8.5203e-05		chr19.37095680.37096589.ZNF529..ZNF382._HypMET	CDK4	-0.382007	0.978733	2.13153e-05	32	61	Lung	0.0394742		L.6q25.1.	SLC39A6	-0.78176	2.77679	8.1329e-06	3	90	Lung	0.0222704
L.11q22.3..CASP1..1	KCNK12	-0.791142	2.65719	1.80254e-05	3	90	Lung	0.0245745		chr19.58458686.58459219.ZNF256._HypMET	CHD7	-0.485067	2.62691	2.19812e-05	3	90	Lung	0.0398585		L.6q25.1.	STAT5B	-0.591575	2.54503	3.7348e-05	3	90	Lung	0.0492413
L.11q22.3..CASP1..1	KLLN	-0.576506	2.67807	1.57087e-05	3	90	Lung	0.0236004		chr19.58458686.58459219.ZNF256._HypMET	SQSTM1	-0.283711	2.57297	3.12017e-05	3	90	Lung	0.0460667		L.6q25.1.	ZSWIM7	-0.763287	2.58415	2.90258e-05	3	90	Lung	0.0436589
L.11q22.3..CASP1..1	LIPM	-0.837708	3.21012	3.93046e-07	3	90	Lung	0.00233194		chr21.47602431.47602740.C21orf56._HypMET	NFIB	-0.381803	2.16851	8.61335e-06	5	88	Lung	0.0231896		G.3p14.1..FOXP1.MITF.	ELF3	-0.813597	2.40172	9.23868e-06	4	89	Lung	0.022945
L.11q22.3..CASP1..1	MAGEH1	-1.01327	3.60157	2.15908e-08	3	90	Lung	0.00026605		chr3.139258152.139258731.RBP1._HypMET	CPSF4	-0.388469	1.80482	1.40495e-05	7	86	Lung	0.029195		G.3p14.1..FOXP1.MITF.	SQSTM1	-0.77156	2.89054	1.77685e-07	4	89	Lung	0.0021895
L.11q22.3..CASP1..1	SCLY	-0.511692	2.60365	2.55779e-05	3	90	Lung	0.0304636		chr3.139258152.139258731.RBP1._HypMET	DUSP1	-0.278648	2.06456	9.78624e-07	7	86	Lung	0.00696741		G.3q26.33..SOX2.	SLC25A28	-0.828411	2.15654	9.54365e-06	5	88	Lung	0.0229484
L.11q22.3..CASP1..1	SLC23A3	-0.495466	3.118	7.61762e-07	3	90	Lung	0.00353703		chr3.99594969.99595215.C3orf26..FILIP1L..MIR548G._HypMET	C11orf53	-0.220143	1.5604	1.07018e-05	10	83	Lung	0.0259747		G.3q27.1.	SLC25A28	-1.13199	3.14758	1.96104e-08	4	89	Lung	0.000523569
L.11q22.3..CASP1..1	IRAK1	-0.7581	3.03472	1.37481e-06	3	90	Lung	0.00518195		chr3.99594969.99595215.C3orf26..FILIP1L..MIR548G._HypMET	POU2F3	-0.122055	2.2047	2.84811e-09	10	83	Lung	0.000130355		G.3q27.3..EIF4A2.RFC4.	SLC25A28	-1.0997	2.89134	3.72993e-06	3	90	Lung	0.0143976
L.11q22.3.	CHM	-0.664567	3.81198	4.31161e-09	3	90	Lung	8.5203e-05		chr3.99594969.99595215.C3orf26..FILIP1L..MIR548G._HypMET	SLC16A1	-0.32061	1.48637	2.51819e-05	10	83	Lung	0.0415868		L.3p22.2.	SEC23B	-0.768982	1.67405	1.80843e-05	8	85	Lung	0.0318238
L.11q22.3.	KCNK12	-0.791142	2.65719	1.80254e-05	3	90	Lung	0.0245745		chr6.26250436.26250827.HIST1H2BH..HIST1H3F._HypMET	UXS1	-0.393017	1.31477	2.05794e-07	25	68	Lung	0.00261022		L.3p22.1.	SEC23B	-0.768982	1.67405	1.80843e-05	8	85	Lung	0.0318238
L.11q22.3.	KLLN	-0.576506	2.67807	1.57087e-05	3	90	Lung	0.0236004		chr7.27195601.27196567.HOXA7._HypMET	HYKK	0.100002	1.27535	2.95821e-05	14	79	Lung	0.0447707		L.3p21.2.	CCND2	-0.637866	1.74063	8.96245e-06	8	85	Lung	0.022945
L.11q22.3.	LIPM	-0.837708	3.21012	3.93046e-07	3	90	Lung	0.00233194		chr8.67344497.67344989.RRS1._HypMET	C15orf41	-0.359738	1.45903	2.43575e-06	14	79	Lung	0.0113925		L.3p21.1.	CCND2	-0.585435	1.58535	1.85533e-05	9	84	Lung	0.0323051
L.11q22.3.	MAGEH1	-1.01327	3.60157	2.15908e-08	3	90	Lung	0.00026605		chr8.67344497.67344989.RRS1._HypMET	CCND1	0.681826	1.30414	2.0245e-05	14	79	Lung	0.0379307		L.3p14.1.	SEC23B	-0.709888	1.53634	3.16436e-05	9	84	Lung	0.0450579
L.11q22.3.	SCLY	-0.511692	2.60365	2.55779e-05	3	90	Lung	0.0304636		chr8.67344497.67344989.RRS1._HypMET	POU2F3	-0.0813572	1.34463	1.17829e-05	14	79	Lung	0.0270216		L.3p13..FOXP1.	SEC23B	-0.709888	1.53634	3.16436e-05	9	84	Lung	0.0450579
L.11q22.3.	SLC23A3	-0.495466	3.118	7.61762e-07	3	90	Lung	0.00353703		chr8.67344497.67344989.RRS1._HypMET	SLC16A1	-0.273694	1.26491	3.39047e-05	14	79	Lung	0.0482776		L.3q11.1.	HOXC10	-0.697517	2.22454	3.51749e-05	4	89	Lung	0.0475871
L.11q22.3.	IRAK1	-0.7581	3.03472	1.37481e-06	3	90	Lung	0.00518195		RB1_mut	E2F3	-0.383982	2.27461	1.94986e-06	7	37	Central Nervous System	0.0407538		G.1p34.3..MACF1.	IRX2	-0.545555	2.00047	3.53158e-05	5	88	Lung	0.0475871
L.11q22.3..SDHD.	CLK2	-0.413929	1.73077	2.89844e-05	7	86	Lung	0.0320638		STAG2_mut	STAG1	-0.45033	3.63307	1.74377e-09	5	39	Central Nervous System	0.000361494		G.1q21.2..PIP5K1A.SETDB1.	NUP37	-0.627029	1.83599	3.19781e-06	8	85	Lung	0.0133573
L.11q24.2.	FAM9A	-0.724828	3.05075	1.22783e-06	3	90	Lung	0.00485648		TP53_mut	MDM2	0.488845	1.66849	2.98727e-06	27	17	Central Nervous System	0.0470406		G.1q25.3.	TTC7A	-0.909289	2.25424	2.82251e-05	4	89	Lung	0.0428569
L.11q24.2.	SLC23A3	-0.43734	2.66252	1.74039e-05	3	90	Lung	0.0243489		TP53_mut	TP53	-0.816435	1.95173	1.45157e-07	27	17	Central Nervous System	0.0106551		G.1q25.3..DHX9.	ELF3	-0.934482	2.75876	9.18094e-06	3	90	Lung	0.022945
L.11q24.2.	UBE2Q1	-0.900687	2.67543	1.5985e-05	3	90	Lung	0.0236004		L.10q11.22.	CPD	-0.450591	2.67176	7.81978e-06	4	40	Central Nervous System	0.0470406		G.1q25.3..DHX9.	TTC7A	-1.25852	3.283	2.31439e-07	3	90	Lung	0.00247163
L.11q24.2..1	FAM9A	-0.724828	3.05075	1.22783e-06	3	90	Lung	0.00485648		L.10q11.23.	CPD	-0.450591	2.67176	7.81978e-06	4	40	Central Nervous System	0.0470406		G.1q32.1..MDM4.PIK3C2B.ZC3H11A.	TTC7A	-0.936097	2.33569	1.53065e-05	4	89	Lung	0.0295006
L.11q24.2..1	SLC23A3	-0.43734	2.66252	1.74039e-05	3	90	Lung	0.0243489		L.10q21.2..ANK3.	CPD	-0.450591	2.67176	7.81978e-06	4	40	Central Nervous System	0.0470406		G.1q32.2.	ELF3	-0.934482	2.75876	9.18094e-06	3	90	Lung	0.022945
L.11q24.2..1	UBE2Q1	-0.900687	2.67543	1.5985e-05	3	90	Lung	0.0236004		L.10q23.33.	CPD	-0.450591	2.67176	7.81978e-06	4	40	Central Nervous System	0.0470406		G.1q32.2.	TTC7A	-1.25852	3.283	2.31439e-07	3	90	Lung	0.00247163
G.8q11.23..SOX17.	MET	-0.694933	2.18786	4.60534e-05	4	89	Lung	0.0410994		L.10q24.1.	CPD	-0.450591	2.67176	7.81978e-06	4	40	Central Nervous System	0.0470406		L.1p36.12.	WRN	-0.815809	3.03721	1.35088e-06	3	90	Lung	0.00832306
G.8q23.3..RAD21.	SATB2	-0.304691	1.85199	8.72357e-07	9	84	Lung	0.00388177		L.10q24.2.	CPD	-0.450591	2.67176	7.81978e-06	4	40	Central Nervous System	0.0470406		L.1p13.2..ATP1A1.CSDE1.NRAS.	HNF1A	-0.641329	1.91553	1.72987e-05	6	87	Lung	0.0311668
G.8q24.13.	SATB2	-0.262516	1.53615	3.17082e-05	9	84	Lung	0.0334785		L.10q24.2..1	CPD	-0.450591	2.67176	7.81978e-06	4	40	Central Nervous System	0.0470406		L.1p13.2..ATP1A1.CSDE1.NRAS.	ZNF138	-0.493729	1.84362	3.31771e-05	6	87	Lung	0.0460145
L.8q11.1..SOX17.	MCL1	-0.842034	1.62147	1.24436e-05	9	84	Lung	0.0202371		L.10q25.2.	CPD	-0.450591	2.67176	7.81978e-06	4	40	Central Nervous System	0.0470406		G.17q12.	DUSP5	-0.810556	2.79766	3.86453e-07	4	89	Lung	0.00364155
L.8q11.1..SOX17.	MFSD14B	-0.537357	1.54356	2.92686e-05	9	84	Lung	0.0320638		L.10q25.2..1	CPD	-0.450591	2.67176	7.81978e-06	4	40	Central Nervous System	0.0470406		G.17q12..CDK12.ERBB2.MED24.	ELF3	-0.781215	2.28461	2.24983e-05	4	89	Lung	0.037542
G.16p11.2..FUS.TAOK2.	MET	-0.957487	3.1575	5.74201e-07	3	90	Lung	0.00311803		L.10q25.3.	CPD	-0.450591	2.67176	7.81978e-06	4	40	Central Nervous System	0.0470406		G.17q22..CLTC.PPM1D.	DUSP5	-0.506227	1.69987	5.1427e-06	9	84	Lung	0.0177164
G.16q12.2..MMP2.	ARHGDIA	-0.671496	2.40099	1.10994e-06	5	88	Lung	0.00467901		L.10q26.2.	CPD	-0.450591	2.67176	7.81978e-06	4	40	Central Nervous System	0.0470406		L.17p13.2.	CLTB	-0.73108	2.66329	1.73159e-05	3	90	Lung	0.0311668
G.16q12.2..MMP2.	CIAO2A	-0.664637	1.94359	5.61111e-05	5	88	Lung	0.0468151		L.10q26.3.	CPD	-0.450591	2.67176	7.81978e-06	4	40	Central Nervous System	0.0470406		L.17p13.2.	LIPM	-0.726094	2.74039	1.03829e-05	3	90	Lung	0.0239664
G.16q12.2..MMP2.	KCNK12	-0.594269	1.9781	4.24094e-05	5	88	Lung	0.0388445		L.10q26.3..1	CPD	-0.450591	2.67176	7.81978e-06	4	40	Central Nervous System	0.0470406		L.17p13.2.	MAGEH1	-0.684673	2.56155	3.40088e-05	3	90	Lung	0.0465648
L.16p13.3.	COLCA2	-0.9054	3.0448	1.28051e-06	3	90	Lung	0.00500308		L.10q26.3..2	CPD	-0.450591	2.67176	7.81978e-06	4	40	Central Nervous System	0.0470406		L.17p13.2.	ZSWIM7	-0.980127	3.57454	2.64931e-08	3	90	Lung	0.000593754
L.16p13.3.	HNF1A	-0.691138	2.49537	5.12691e-05	3	90	Lung	0.043873		L.11p15.4.	SCLY	-0.347206	3.01985	9.07654e-06	3	41	Central Nervous System	0.0470406		L.17p13.2.	SSH1	-0.698909	2.73065	1.10804e-05	3	90	Lung	0.0244824
L.16p13.3.	KLLN	-0.649363	3.11376	7.85155e-07	3	90	Lung	0.00359356		L.11p15.4..1	SCLY	-0.347206	3.01985	9.07654e-06	3	41	Central Nervous System	0.0470406		L.17p13.2..1	CLTB	-0.73108	2.66329	1.73159e-05	3	90	Lung	0.0311668
L.16p13.3.	MAGEH1	-0.888825	3.01852	1.54076e-06	3	90	Lung	0.0057399		G.8q24.13.	KIF5A	-0.190188	3.10045	5.84964e-06	3	41	Central Nervous System	0.0470406		L.17p13.2..1	LIPM	-0.726094	2.74039	1.03829e-05	3	90	Lung	0.0239664
L.16p13.3.	SLC39A6	-0.897648	3.89869	2.20032e-09	3	90	Lung	6.40857e-05		L.16q12.1..CHD9.CNOT1.CYLD.MMP2.NUP93.	NMNAT1	-0.538537	2.66029	1.48901e-06	5	39	Central Nervous System	0.0394578		L.17p13.2..1	MAGEH1	-0.684673	2.56155	3.40088e-05	3	90	Lung	0.0465648
L.16p13.3.	SMAD7	-0.805145	2.65507	1.82775e-05	3	90	Lung	0.0248126		L.3p26.3..SRGAP3.	PPWD1	0.789293	3.75938	1.54194e-07	3	41	Central Nervous System	0.0106551		L.17p13.2..1	ZSWIM7	-0.980127	3.57454	2.64931e-08	3	90	Lung	0.000593754
L.16p13.3.	THAP7	-0.504201	2.9053	3.3882e-06	3	90	Lung	0.00908333		G.1q22.	DHRS1	0.828746	3.45748	8.20682e-07	3	41	Central Nervous System	0.0283554		L.17p13.2..1	SSH1	-0.698909	2.73065	1.10804e-05	3	90	Lung	0.0244824
L.16p13.3..2	COLCA2	-0.912198	3.07452	1.03778e-06	3	90	Lung	0.00444617		G.1q23.2..SDHC.	DHRS1	0.828746	3.45748	8.20682e-07	3	41	Central Nervous System	0.0283554		L.17p13.2..2	LIPM	-0.599293	2.23474	3.26208e-05	4	89	Lung	0.0458382
L.16q22.2..ZFHX3.	COLCA2	-0.799344	2.69922	8.69512e-07	4	89	Lung	0.00388177		G.1q42.13..ARID4B.FH.	DHRS1	0.828746	3.45748	8.20682e-07	3	41	Central Nervous System	0.0283554		L.17p13.2..2	ZSWIM7	-0.685781	2.33783	1.50595e-05	4	89	Lung	0.0295006
L.16q22.2..ZFHX3.	IL10RB	-0.726644	2.41047	8.63592e-06	4	89	Lung	0.016086		L.17p13.2.	SCLY	-0.347206	3.01985	9.07654e-06	3	41	Central Nervous System	0.0470406		L.17p13.1..CHD3.GPS2.TP53.	RAB21	-0.545051	1.62374	3.04286e-05	8	85	Lung	0.0447288
L.16q22.2..ZFHX3.	SMARCA2	-1.33894	2.38111	1.0825e-05	4	89	Lung	0.0185461		L.17p13.2..1	SCLY	-0.347206	3.01985	9.07654e-06	3	41	Central Nervous System	0.0470406		L.17p13.1..CHD3.GPS2.TP53.	GPBAR1	-0.294552	1.76773	6.70611e-06	8	85	Lung	0.02078
G.7p21.1..AHR.HDAC9.	TTC7A	-0.56246	1.86894	2.64205e-05	6	87	Lung	0.0305583		L.17p13.1.	SCLY	-0.347206	3.01985	9.07654e-06	3	41	Central Nervous System	0.0470406		L.17p13.1.	RAB21	-0.774288	2.32058	1.71617e-05	4	89	Lung	0.0311668
G.7p14.3.	HDAC1	-1.01846	3.22392	3.55678e-07	3	90	Lung	0.00232557		L.17p13.1..1	SCLY	-0.347206	3.01985	9.07654e-06	3	41	Central Nervous System	0.0470406		L.17p13.1.	TBX3	-0.627021	2.40402	9.07636e-06	4	89	Lung	0.022945
G.7p12.1..EGFR.	KCNK12	-0.499475	1.65693	5.8651e-05	7	86	Lung	0.0481814		L.17p12..MAP2K4.	SCLY	-0.347206	3.01985	9.07654e-06	3	41	Central Nervous System	0.0470406		L.17p12..MAP2K4.	TBX3	-0.510955	1.98897	2.16498e-06	7	86	Lung	0.0117256
G.7q21.13..AKAP9.	GAB1	-0.563094	1.59719	1.6285e-05	9	84	Lung	0.0238907		L.17p11.2.	SCLY	-0.347206	3.01985	9.07654e-06	3	41	Central Nervous System	0.0470406		L.17p12..MAP2K4.	MBD6	-0.473259	1.72524	3.05748e-05	7	86	Lung	0.0447288
G.7q22.1.	MET	-0.597602	1.89761	2.03735e-05	6	87	Lung	0.0268227		L.17p11.2..1	SCLY	-0.347206	3.01985	9.07654e-06	3	41	Central Nervous System	0.0470406		L.17q11.1.	KIF5A	-0.588224	2.36556	1.21924e-05	4	89	Lung	0.0263934
L.7q22.3.	CD46	-0.833151	2.93985	2.66813e-06	3	90	Lung	0.0078424		L.17q11.2..NF1.SUZ12.	MKRN2OS	0.177711	2.45727	1.52269e-06	6	38	Central Nervous System	0.0394578		G.2p24.1.	GNAI2	-0.654019	2.57305	3.11852e-05	3	90	Lung	0.0450053
L.7q22.3.	CNR1	0.520633	2.55752	3.44687e-05	3	90	Lung	0.0351811		L.14q11.2.	TUBB4B	-0.4115	2.79853	3.54749e-06	4	40	Central Nervous System	0.0470406		G.2p24.1.	SPTSSA	-1.11427	2.83295	5.56127e-06	3	90	Lung	0.0187551
L.7q22.3.	NAMPT	-1.60437	2.7109	1.2638e-05	3	90	Lung	0.0203467		L.14q11.2..1	TUBB4B	-0.4115	2.79853	3.54749e-06	4	40	Central Nervous System	0.0470406		G.2p11.2.	SCYL1	-1.15978	2.64386	1.96726e-05	3	90	Lung	0.0335253
L.7q22.3.	PPCDC	-0.521453	2.67218	1.63307e-05	3	90	Lung	0.0238907		L.14q13.1.	TUBB4B	-0.360758	2.40244	8.82873e-06	5	39	Central Nervous System	0.0470406		G.20q13.2..ARFGAP1.GNAS.	VGLL3	-0.480335	1.3083	3.22852e-05	13	80	Lung	0.0457681
G.9q21.11..GNAQ.NTRK2.PCSK5.TJP2.	ARL4D	-0.814654	2.81716	6.19092e-06	3	90	Lung	0.0132048		chr14.24803678.24804353.ADCY4..RIPK3._HypMET	RAB34	0.339173	3.26607	2.35905e-06	3	41	Central Nervous System	0.0407538		L.22q12.1..ZNRF3.	SLC6A6	-0.528269	2.01644	3.09689e-05	5	88	Lung	0.0448954
G.9q21.11..GNAQ.NTRK2.PCSK5.TJP2.	CHKA	-0.850111	2.53227	4.05299e-05	3	90	Lung	0.0384173		chr16.56659107.56659660.MT1E._HypMET	RAB34	0.339173	3.26607	2.35905e-06	3	41	Central Nervous System	0.0407538		L.22q12.2.	ZNF296	-0.394255	1.74745	2.46573e-05	7	86	Lung	0.0398789
G.9q21.11..GNAQ.NTRK2.PCSK5.TJP2.	FAM83D	-0.691579	2.98274	1.97962e-06	3	90	Lung	0.0065385		chr20.42543097.42545137.TOX2._HypMET	RAB34	0.339173	3.26607	2.35905e-06	3	41	Central Nervous System	0.0407538		G.13q32.1..ERCC5.ING1.IRS2.TFDP1.	BNC2	0.361983	1.87199	7.18145e-06	7	86	Lung	0.0211083
G.9q21.11..GNAQ.NTRK2.PCSK5.TJP2.	HIPK3	-0.463753	2.74731	9.91299e-06	3	90	Lung	0.0173549		MLL3_mut	C12orf49	-0.364529	3.60059	1.23678e-06	3	31	Breast	0.0281643		L.13q11..PABPC3.SACS.ZMYM2.	ACSL4	-0.448969	1.0482	3.53507e-05	23	70	Lung	0.0475871
G.9q21.11..GNAQ.NTRK2.PCSK5.TJP2.	KDELR2	-0.708016	2.74986	9.74505e-06	3	90	Lung	0.0172494		PIK3CA_mut	PIK3CA	-0.7179	3.59443	2.18038e-11	12	22	Breast	3.97217e-06		L.13q11..PABPC3.SACS.ZMYM2.	ANKRD54	0.279807	1.07065	2.38434e-05	23	70	Lung	0.0391743
G.9q21.11..GNAQ.NTRK2.PCSK5.TJP2.	MET	-0.9751	3.23474	3.28847e-07	3	90	Lung	0.00219493		L.11p12..EXT2.	ITPRIPL1	0.725819	3.50439	1.96186e-06	3	31	Breast	0.0382963		L.13q12.3.	ACSL4	-0.54834	1.28378	2.71885e-05	14	79	Lung	0.042285
G.9q21.11..GNAQ.NTRK2.PCSK5.TJP2.	PAPSS1	-0.387497	2.46934	6.04429e-05	3	90	Lung	0.0492743		G.6p12.3..MCM3.	GAB1	-0.408571	3.44637	2.59255e-06	3	31	Breast	0.0393588		L.13q14.2..RB1.	MZT1	-0.407329	1.27637	1.13937e-05	16	77	Lung	0.0250024
G.9q21.11..GNAQ.NTRK2.PCSK5.TJP2.	RAB4A	-1.01529	3.51607	4.11569e-08	3	90	Lung	0.000454687		L.3p21.1..CACNA1D.WNT5A.	ITPRIPL1	0.758089	3.8484	3.79149e-07	3	31	Breast	0.0172681		L.13q32.3.	MZT1	-0.451808	1.41085	1.58301e-05	12	81	Lung	0.0300099
G.9q21.11..GNAQ.NTRK2.PCSK5.TJP2.	L3MBTL1	-0.510271	2.58058	2.97041e-05	3	90	Lung	0.0322598		L.1p32.3..CDKN2C.FAF1.	ITPRIPL1	0.724361	3.49001	2.10214e-06	3	31	Breast	0.0382963		L.13q33.3..ING1.IRS2.TFDP1.	MZT1	-0.374395	1.16298	2.61076e-05	18	75	Lung	0.041408
G.9q21.11..GNAQ.NTRK2.PCSK5.TJP2.	SLC12A7	-0.782632	4.00017	9.95599e-10	3	90	Lung	3.18972e-05		L.1p31.1.	ITPRIPL1	0.763415	3.9105	2.82414e-07	3	31	Breast	0.0171498		G.14q11.2..CHD8.	AGPAT1	-0.658097	2.0805	1.81775e-05	5	88	Lung	0.0318238
L.9p24.3..BNC2.CDKN2A.JAK2.PSIP1.	E2F3	0.616987	1.12441	6.01419e-06	68	25	Lung	0.0129498		G.17q12..CDK12.ERBB2.MED24.	ERBB2	-0.893598	2.68399	8.14287e-08	9	25	Breast	0.00741726		G.14q12..FOXA1.NKX2.1.PSMA6.	EAF2	-0.559277	1.7919	1.59604e-05	7	86	Lung	0.030079
L.9p24.3..BNC2.CDKN2A.JAK2.PSIP1.	SKP2	0.574724	1.00535	4.30918e-05	68	25	Lung	0.0392211		G.17q12..CDK12.ERBB2.MED24.	PIK3CA	-0.630591	2.19261	3.08123e-06	9	25	Breast	0.0431794		G.14q12..FOXA1.NKX2.1.PSMA6.	SLC38A2	-0.571467	1.71878	3.2538e-05	7	86	Lung	0.0458382
L.9q33.2..PTGS1.	KCNK12	-1.03593	3.79844	4.78695e-09	3	90	Lung	8.5203e-05		G.17q22..CLTC.PPM1D.	FOXA1	-1.04693	2.56429	2.59066e-06	6	28	Breast	0.0393588		L.14q11.2..1	SKIV2L	-0.667395	2.22303	3.55695e-05	4	89	Lung	0.0476813
L.9q33.2..PTGS1.	KLLN	-0.551905	2.53963	3.86638e-05	3	90	Lung	0.0371987		L.17p11.2.	ITPRIPL1	0.736457	3.61217	1.17003e-06	3	31	Breast	0.0281643		L.14q23.1..1	LMNA	-1.07934	2.87018	4.31292e-06	3	90	Lung	0.0155256
L.9q33.2..PTGS1.	MAGEH1	-0.883738	2.99628	1.80086e-06	3	90	Lung	0.00624742		L.17p11.2..1	ITPRIPL1	0.736457	3.61217	1.17003e-06	3	31	Breast	0.0281643		L.15q14.	ACSL4	-1.09156	2.54698	3.7339e-05	3	90	Lung	0.0492413
L.9q33.2..PTGS1.	AK2	-0.752816	2.73082	1.10683e-05	3	90	Lung	0.0186635		L.Xq28.	TGM1	0.706153	2.9096	1.05859e-06	5	29	Breast	0.0281643		L.15q14..B2M.BUB1B.MGA.TP53BP1.	ACSL4	-1.79091	5.19882	6.84366e-14	3	90	Lung	7.30862e-09
L.9q33.3.	KCNK12	-1.03593	3.79844	4.78695e-09	3	90	Lung	8.5203e-05		G.7p22.3..ACTB.CARD11.PMS2.RAC1.	FGFR1	-0.832123	4.14809	7.03237e-07	4	16	Bone	0.0312923		L.15q14..B2M.BUB1B.MGA.TP53BP1.	STAT2	0.799542	2.63813	2.04252e-05	3	90	Lung	0.0346236
L.9q33.3.	KLLN	-0.551905	2.53963	3.86638e-05	3	90	Lung	0.0371987		L.3p22.2.	EEF1AKMT2	-0.285229	4.29131	2.06268e-06	3	17	Bone	0.0458921		chr1.181451311.181452049.._HypMET	E2F3	-0.87827	1.48355	6.28911e-06	12	81	Lung	0.0205373
L.9q33.3.	MAGEH1	-0.883738	2.99628	1.80086e-06	3	90	Lung	0.00624742		L.3p22.1.	EEF1AKMT2	-0.285229	4.29131	2.06268e-06	3	17	Bone	0.0458921		chr1.181451311.181452049.._HypMET	SLC16A1	-0.665369	1.62415	9.86921e-07	12	81	Lung	0.00666127
L.9q33.3.	AK2	-0.752816	2.73082	1.10683e-05	3	90	Lung	0.0186635		L.2q37.3.	DOCK5	-0.383541	5.70623	3.66148e-08	3	17	Bone	0.00325853		chr12.104697348.104697984.EID3..TXNRD1._HypMET	SNAI2	-0.623773	2.45744	5.99886e-06	4	89	Lung	0.0198901
L.9q34.2.	CHM	-0.552135	2.96156	2.29461e-06	3	90	Lung	0.00706877		L.17p13.1.	ATXN7	0.71154	4.64937	6.97888e-07	3	17	Stomach	0.0263048		chr12.104697348.104697984.EID3..TXNRD1._HypMET	FGF19	-0.629736	2.43871	6.94003e-06	4	89	Lung	0.02078
L.9q34.2.	MAGEH1	-0.982114	3.44789	6.85516e-08	3	90	Lung	0.000686334		L.17p11.2.	ATXN7	0.71154	4.64937	6.97888e-07	3	17	Stomach	0.0263048		chr15.30685087.30685891.CHRFAM7A._HypMET	BCL2	-0.435417	1.50981	2.26913e-06	13	80	Lung	0.0117256
L.9q34.2.	RAB21	-0.809071	2.51046	4.65825e-05	3	90	Lung	0.0412222		chr19.18118741.18119553.ARRDC2._HypMET	CCNE1	0.993165	4.32942	3.87733e-07	16	4	Stomach	0.0263048		chr15.30685087.30685891.CHRFAM7A._HypMET	C11orf53	-0.67043	1.46269	4.29776e-06	13	80	Lung	0.0155256
L.9q34.2.	RCN2	-0.786015	2.72177	1.17564e-05	3	90	Lung	0.0193156		NRAS_mut	NRAS	-1.05229	7.6928	1.52673e-07	3	10	Bladder	0.00623412		chr15.30685087.30685891.CHRFAM7A._HypMET	POU2F3	-0.743494	1.73031	1.00847e-07	13	80	Lung	0.00145608
L.9q34.2.	SLC39A6	-0.705904	2.81638	6.22357e-06	3	90	Lung	0.0132048		L.16q22.2..ZFHX3.	KLK15	0.111324	3.26693	1.46545e-06	4	26	Esophagus	0.0197544		chr15.30685087.30685891.CHRFAM7A._HypMET	WSB2	-0.508963	1.4738	3.70008e-06	13	80	Lung	0.0143976
L.9q34.2.	IRAK1	-0.670137	2.60038	2.61263e-05	3	90	Lung	0.0305		G.17q12.	JUP	-1.06918	5.05231	4.93468e-09	3	27	Esophagus	0.00013304		chr18.77905297.77905566.LOC100130522._HypMET	E2F3	-0.847272	1.41881	1.43264e-05	12	81	Lung	0.0288674
G.12q13.3..CDK4.	HMGA2	-0.462426	2.4081	1.04083e-06	5	88	Lung	0.00444617		G.17q12.	VPS4B	-0.93212	5.23566	2.38714e-09	3	27	Esophagus	0.000128716		chr18.77905297.77905566.LOC100130522._HypMET	SLC16A1	-0.632349	1.5214	3.85186e-06	12	81	Lung	0.0146913
G.12q13.3..CDK4.	TMEM170B	-0.53556	2.03217	2.7196e-05	5	88	Lung	0.0310075		G.17q12.	PSMB5	1.18561	5.7713	3.06439e-10	3	27	Esophagus	3.30467e-05		chr19.58458686.58459219.ZNF256._HypMET	SQSTM1	-0.769563	2.76618	8.73432e-06	3	90	Lung	0.022945
L.5q11.2.	IKBKG	-0.766453	1.97352	4.4019e-05	5	88	Lung	0.0397265		G.17q12..CDK12.ERBB2.MED24.	ERBB2	-1.04369	3.59547	4.61581e-09	7	23	Esophagus	0.00013304		chr20.42543097.42545137.TOX2._HypMET	BCL2	-0.304394	1.03472	1.4864e-05	28	65	Lung	0.0295006
L.5q11.2.	MAGEH1	-0.61979	2.04408	2.46368e-05	5	88	Lung	0.0303257		G.17q12..CDK12.ERBB2.MED24.	MIEN1	-0.445322	2.88816	2.9143e-07	7	23	Esophagus	0.00448973		chr20.61560433.61560954.DIDO1._HypMET	ERBB3	-0.478262	1.3213	2.73748e-05	13	80	Lung	0.0423691
L.5q11.2.	ZNF138	-0.408353	2.17308	8.28199e-06	5	88	Lung	0.0158299		G.20q13.13.	TCF7L2	-0.451986	3.72837	1.51213e-07	4	26	Esophagus	0.00271782		chr21.47602431.47602740.C21orf56._HypMET	E2F3	-1.31367	2.22259	5.39904e-06	5	88	Lung	0.0184016
L.5q11.2.	IRAK1	-0.529605	2.05903	2.1755e-05	5	88	Lung	0.0278796		G.20q13.2..ARFGAP1.GNAS.	TCF7L2	-0.451986	3.72837	1.51213e-07	4	26	Esophagus	0.00271782		chr21.47602431.47602740.C21orf56._HypMET	NFIB	-0.929177	2.35874	1.62312e-06	5	88	Lung	0.00938097
L.5q11.2..1	IKBKG	-0.766453	1.97352	4.4019e-05	5	88	Lung	0.0397265		L.Xp22.32.	MASTL	0.656084	9.31764	6.6757e-09	3	11	Liver	0.000230652		chr3.139258152.139258731.RBP1._HypMET	DUSP1	-0.633973	2.1988	2.31048e-07	7	86	Lung	0.00247163
L.5q11.2..1	MAGEH1	-0.61979	2.04408	2.46368e-05	5	88	Lung	0.0303257												chr3.99594969.99595215.C3orf26..FILIP1L..MIR548G._HypMET	BCL2	-0.460521	1.5734	9.18793e-06	10	83	Lung	0.022945
L.5q11.2..1	ZNF138	-0.408353	2.17308	8.28199e-06	5	88	Lung	0.0158299												chr3.99594969.99595215.C3orf26..FILIP1L..MIR548G._HypMET	C11orf53	-0.81465	1.82054	4.48141e-07	10	83	Lung	0.00410218
L.5q11.2..1	IRAK1	-0.529605	2.05903	2.1755e-05	5	88	Lung	0.0278796												chr3.99594969.99595215.C3orf26..FILIP1L..MIR548G._HypMET	E2F3	-0.884097	1.4686	3.08159e-05	10	83	Lung	0.0448766
L.5q12.1.	KCTD4	0.22787	1.6828	4.59099e-05	7	86	Lung	0.0410857												chr3.99594969.99595215.C3orf26..FILIP1L..MIR548G._HypMET	POU2F3	-0.945607	2.32886	5.18046e-10	10	83	Lung	3.31945e-05
G.4q12..FIP1L1.PDGFRA.	ERBB2	-0.857632	2.18007	4.875e-05	4	89	Lung	0.0425576												chr3.99594969.99595215.C3orf26..FILIP1L..MIR548G._HypMET	SEPHS2	-0.943007	1.47519	2.8596e-05	10	83	Lung	0.0432153
G.4q12..FIP1L1.PDGFRA.	PDGFRA	-0.45888	2.25615	2.78268e-05	4	89	Lung	0.0314428												chr3.99594969.99595215.C3orf26..FILIP1L..MIR548G._HypMET	SLC16A1	-0.681883	1.63904	4.20906e-06	10	83	Lung	0.0155001
G.4q12..FIP1L1.PDGFRA.	VSTM2L	0.641655	2.2498	2.91729e-05	4	89	Lung	0.0320638												chr3.99594969.99595215.C3orf26..FILIP1L..MIR548G._HypMET	SLC20A1	-0.660361	1.56192	1.05131e-05	10	83	Lung	0.0239664
L.4p16.3..FGFR3.	PSMD10	-0.634061	2.0106	3.24959e-05	5	88	Lung	0.0338023												chr3.99594969.99595215.C3orf26..FILIP1L..MIR548G._HypMET	SLC30A9	-0.67333	1.53969	1.36275e-05	10	83	Lung	0.0281678
L.4p15.2.	BANK1	-0.514943	2.66574	1.70384e-05	3	90	Lung	0.0243489												chr4.102711829.102712199.BANK1._HypMET	TP63	-0.750838	1.8788	2.13394e-07	10	83	Lung	0.00247163
L.4p15.2.	FAIM	-0.597355	2.54719	3.68336e-05	3	90	Lung	0.0362951												chr5.125930601.125931049.ALDH7A1._HypMET	SLC25A28	-0.812845	2.15337	1.82807e-06	6	87	Lung	0.0100979
L.4p15.2.	PARPBP	-0.606317	2.5778	3.02427e-05	3	90	Lung	0.0325141												chr6.26250436.26250827.HIST1H2BH..HIST1H3F._HypMET	UXS1	-0.699737	1.1198	6.5053e-06	25	68	Lung	0.02078
L.4p15.2.	PSAT1	-0.832205	2.96199	2.28771e-06	3	90	Lung	0.00706877												chr6.26250436.26250827.HIST1H2BH..HIST1H3F._HypMET	SLC12A7	-0.302857	1.04216	2.37532e-05	25	68	Lung	0.0391743
L.4p15.2.	VDAC2	-0.965018	2.79344	7.26923e-06	3	90	Lung	0.0144654												chr8.11058624.11058844.XKR6._HypMET	KLHDC3	-0.241484	0.979184	2.41444e-05	31	62	Lung	0.0392661
L.4p15.2.	TAF7L	-0.747099	2.72645	1.13952e-05	3	90	Lung	0.0188186												chr8.67344497.67344989.RRS1._HypMET	BCL2	-0.434352	1.51856	1.04565e-06	14	79	Lung	0.00666127
L.4q22.1..1	LDB1	-0.503111	1.63691	2.6576e-05	8	85	Lung	0.0306276												chr8.67344497.67344989.RRS1._HypMET	C15orf41	-0.673805	1.27977	2.79186e-05	14	79	Lung	0.0425934
L.4q23.	TBX3	-0.504061	2.41407	8.39963e-06	4	89	Lung	0.0158299												chr8.67344497.67344989.RRS1._HypMET	E2F3	-0.853856	1.45627	2.53215e-06	14	79	Lung	0.0122918
L.4q26.	TBC1D20	-0.525499	1.83811	3.48548e-05	6	87	Lung	0.0352344												chr8.67344497.67344989.RRS1._HypMET	KBTBD2	-0.34349	1.25972	3.62703e-05	14	79	Lung	0.0482172
L.4q28.3..PCDH18.	RAB18	-0.617535	1.51026	4.18789e-05	9	84	Lung	0.0387782												chr8.67344497.67344989.RRS1._HypMET	POU2F3	-0.669092	1.51888	1.04083e-06	14	79	Lung	0.00666127
L.4q31.21.	TBX3	-0.527278	2.55494	2.78325e-06	4	89	Lung	0.00796162												chr8.67344497.67344989.RRS1._HypMET	SEPHS2	-0.848835	1.33931	1.26577e-05	14	79	Lung	0.0265578
G.6p24.2.	HDAC1	-0.593819	1.78122	5.77083e-05	6	87	Lung	0.0475288												chr8.67344497.67344989.RRS1._HypMET	SLC16A1	-0.649837	1.60715	2.88486e-07	14	79	Lung	0.00298148
L.6p25.3.	CLTB	-0.498923	1.94362	5.60944e-05	5	88	Lung	0.0468151												chr8.67344497.67344989.RRS1._HypMET	SLC30A9	-0.62111	1.44291	3.05388e-06	14	79	Lung	0.0132217
L.6p25.3.	KCNK12	-0.668883	2.28948	3.00515e-06	5	88	Lung	0.00844557												chr8.67344497.67344989.RRS1._HypMET	THAP3	-0.342422	1.38373	6.92745e-06	14	79	Lung	0.02078
L.6p25.3.	LIPM	-0.556046	2.03839	2.58298e-05	5	88	Lung	0.0305												chr8.67344497.67344989.RRS1._HypMET	WSB2	-0.511037	1.49427	1.47946e-06	14	79	Lung	0.00894327
L.6p25.3.	PTDSS2	-0.555651	1.94914	5.36506e-05	5	88	Lung	0.0455933												BRAF_mut	BRAF	-1.58133	6.44916	1.12772e-13	3	41	Central Nervous System	2.33783e-08
L.6p25.2.	CLTB	-0.605392	2.40397	9.08039e-06	4	89	Lung	0.0164361												STAG2_mut	STAG1	-1.42199	3.68161	1.25191e-09	5	39	Central Nervous System	0.000129764
L.6p25.2.	KCNK12	-0.754605	2.59342	2.04703e-06	4	89	Lung	0.00669216												TP53_mut	TP53	-1.10783	1.82612	5.56679e-07	27	17	Central Nervous System	0.0384677
L.6p25.2.	LIPM	-0.672837	2.51725	3.75227e-06	4	89	Lung	0.00954094												PIK3CA_mut	PIK3CA	-1.87068	3.54661	3.0234e-11	12	22	Breast	5.50798e-06
L.6p25.2.	PRDX6	-0.56025	2.21517	3.76914e-05	4	89	Lung	0.036816												PTEN_mut	PIK3CB	-0.99172	2.50064	1.46791e-06	7	27	Breast	0.0330889
L.6p25.2.	GPBAR1	-0.341472	2.29024	2.15686e-05	4	89	Lung	0.0278637												G.10p15.3..GATA3.KLF6.LARP4B.VIM.	BCL6	-1.2848	4.02111	1.67472e-07	3	31	Breast	0.00610193
L.6p24.2.	KCNK12	-0.603536	2.01539	3.12376e-05	5	88	Lung	0.033249												G.16q12.2..MMP2.	UAP1	-1.29626	4.52074	1.64313e-08	3	31	Breast	0.00149671
L.6p24.2.	LIPM	-0.571581	2.10828	1.43866e-05	5	88	Lung	0.0223748												G.6p12.3..MCM3.	GAB1	-1.09209	4.16297	8.60388e-08	3	31	Breast	0.00391859
L.6p22.3.	KCNK12	-0.717497	2.4331	7.24936e-06	4	89	Lung	0.0144654												G.1q21.3.	SNAP29	-0.960298	3.45123	2.53271e-06	3	31	Breast	0.0461405
L.6p22.3.	MAGEH1	-0.694981	2.29639	2.05954e-05	4	89	Lung	0.0268227												G.17q12..CDK12.ERBB2.MED24.	ERBB2	-1.62911	2.7419	5.35056e-08	9	25	Breast	0.00324918
L.6p22.2..HIST1H3B.	KCNK12	-0.717497	2.4331	7.24936e-06	4	89	Lung	0.0144654												G.17q12..CDK12.ERBB2.MED24.	PIK3CA	-1.71407	2.37756	7.75681e-07	9	25	Breast	0.023552
L.6p22.2..HIST1H3B.	MAGEH1	-0.694981	2.29639	2.05954e-05	4	89	Lung	0.0268227												G.17q22..CLTC.PPM1D.	SEC24C	0.419787	2.63563	1.63466e-06	6	28	Breast	0.0330889
L.6p22.1.	KCNK12	-0.717497	2.4331	7.24936e-06	4	89	Lung	0.0144654												L.13q14.2..RB1.	E2F3	-0.900595	2.90276	1.1027e-06	5	29	Breast	0.0286983
L.6p22.1.	MAGEH1	-0.694981	2.29639	2.05954e-05	4	89	Lung	0.0268227												chr19.18118741.18119553.ARRDC2._HypMET	CCNE1	1.77827	5.58815	8.98066e-09	16	4	Stomach	0.0010155
L.6q25.1.	CHM	-0.546211	2.92107	3.03861e-06	3	90	Lung	0.00846536												G.19q11..CCNE1.	SMCHD1	-1.03899	4.67295	2.3018e-08	3	27	Esophagus	0.000620571
L.6q25.1.	CLTB	-0.701908	2.79387	7.24819e-06	3	90	Lung	0.0144654												G.3q26.33..SOX2.	SOX2	-0.960532	2.16011	3.1713e-06	12	18	Esophagus	0.0488566
L.6q25.1.	HES1	-0.62065	2.87882	4.06487e-06	3	90	Lung	0.0100338												G.17q12.	JUP	-1.39949	5.99067	1.3613e-10	3	27	Esophagus	1.41179e-05
L.6q25.1.	KLLN	-0.565283	2.61442	2.38462e-05	3	90	Lung	0.0298434												G.17q12.	VPS4B	-1.965	5.81348	2.61827e-10	3	27	Esophagus	1.41179e-05
L.6q25.1.	LIPM	-0.770739	2.88168	3.98589e-06	3	90	Lung	0.00999684												G.17q12.	PSMB5	2.18031	5.02374	5.53162e-09	3	27	Esophagus	0.000198845
L.6q25.1.	SLC39A6	-0.729851	2.93768	2.70855e-06	3	90	Lung	0.00788882												G.20q13.13.	TCF7L2	-1.4365	3.95428	5.12006e-08	4	26	Esophagus	0.000920254
L.6q25.1.	ARHGEF2	-0.62648	2.73972	1.04292e-05	3	90	Lung	0.0179641												G.20q13.2..ARFGAP1.GNAS.	TCF7L2	-1.4365	3.95428	5.12006e-08	4	26	Esophagus	0.000920254
G.3p14.1..FOXP1.MITF.	DUSP1	-0.5554	2.20282	4.12742e-05	4	89	Lung	0.0384405												L.Xp22.32.	MASTL	1.26375	6.24963	5.58741e-07	3	11	Liver	0.0193051
G.3p14.1..FOXP1.MITF.	ELF3	-0.663777	2.22826	3.42214e-05	4	89	Lung	0.0351408
G.3p14.1..FOXP1.MITF.	RUNX2	0.453432	2.20395	4.0933e-05	4	89	Lung	0.0384224
G.3p14.1..FOXP1.MITF.	SQSTM1	-0.491988	2.4361	7.08222e-06	4	89	Lung	0.0144654
G.3q26.33..SOX2.	SLC25A28	-0.735491	1.99896	3.57577e-05	5	88	Lung	0.0358003
G.3q27.1.	PCDHGC3	-0.373112	2.26472	2.61062e-05	4	89	Lung	0.0305
G.3q27.1.	RAD54L2	-0.600408	2.35396	1.33207e-05	4	89	Lung	0.0213386
G.3q27.1.	SLC25A28	-0.96524	2.73767	6.34458e-07	4	89	Lung	0.00327853
G.3q27.3..EIF4A2.RFC4.	CTNNB1	-1.07703	2.55541	3.49394e-05	3	90	Lung	0.0352344
G.3q27.3..EIF4A2.RFC4.	PCDHGC3	-0.437056	2.66456	1.71712e-05	3	90	Lung	0.0243489
G.3q27.3..EIF4A2.RFC4.	SLC25A28	-0.991286	2.72685	1.1365e-05	3	90	Lung	0.0188186
G.3q27.3..EIF4A2.RFC4.	TCF7L2	-0.544293	2.46771	6.10669e-05	3	90	Lung	0.0493841
G.3q28.	ITPRIPL1	0.739458	2.5863	2.86251e-05	3	90	Lung	0.0319546
G.3q28.	SOX2	-1.50022	2.57815	3.01748e-05	3	90	Lung	0.0325141
L.3p21.2.	CCND2	-0.908713	1.8711	2.17258e-06	8	85	Lung	0.00692003
L.3p21.2.	FBXL5	-0.467692	1.57443	5.02299e-05	8	85	Lung	0.0434939
L.3p21.1.	CCND2	-0.790315	1.59208	1.72282e-05	9	84	Lung	0.0243489
L.3p21.1.	FBXL5	-0.443147	1.49153	5.11293e-05	9	84	Lung	0.043873
L.3p21.1.	RALY	0.59406	1.78411	1.94345e-06	9	84	Lung	0.00648591
L.3p21.1..CACNA1D.WNT5A.	RALY	0.472035	1.38115	2.29121e-05	12	81	Lung	0.0289638
L.3p14.2..1	CCND2	-0.709404	1.41077	5.88734e-05	10	83	Lung	0.0482404
L.3p14.1.	CCND2	-0.776428	1.55797	2.50284e-05	9	84	Lung	0.0303737
L.3p14.1..1	RALY	0.562286	1.68475	2.4205e-06	10	83	Lung	0.00738556
L.3p13..FOXP1.	CCND2	-0.776428	1.55797	2.50284e-05	9	84	Lung	0.0303737
L.3q11.1.	RAF1	-0.632896	2.21699	3.71897e-05	4	89	Lung	0.036437
G.1p34.3..MACF1.	HDAC1	-0.672354	2.03289	2.70341e-05	5	88	Lung	0.0309329
G.1q21.2..PIP5K1A.SETDB1.	NUP37	-0.631589	2.0505	2.85671e-07	8	85	Lung	0.00198965
G.1q21.2..PIP5K1A.SETDB1.	TMEM201	-0.392682	1.63018	2.84833e-05	8	85	Lung	0.0319074
G.1q21.2..PIP5K1A.SETDB1.	TTC7A	-0.532643	1.80284	4.59029e-06	8	85	Lung	0.0106569
G.1q21.3.	CITED2	-0.385505	1.94512	5.54203e-05	5	88	Lung	0.0466517
G.1q22.	COPS9	-0.626013	2.42622	7.64614e-06	4	89	Lung	0.0149371
G.1q25.3.	C11orf53	-1.14851	2.60852	1.81349e-06	4	89	Lung	0.00624742
G.1q25.3.	ELF3	-0.675352	2.27549	2.40884e-05	4	89	Lung	0.0300291
G.1q25.3.	MYB	-0.772239	2.68834	9.50293e-07	4	89	Lung	0.00417064
G.1q25.3.	TTC7A	-0.826586	2.89818	1.6659e-07	4	89	Lung	0.00133431
G.1q25.3..DHX9.	ELF3	-0.89531	3.13231	6.87765e-07	3	90	Lung	0.00344293
G.1q25.3..DHX9.	TTC7A	-1.12823	4.28042	1.08285e-10	3	90	Lung	4.95607e-06
G.1q32.1..MDM4.PIK3C2B.ZC3H11A.	TTC7A	-0.82721	2.90115	1.62478e-07	4	89	Lung	0.00133431
G.1q32.2.	ELF3	-0.89531	3.13231	6.87765e-07	3	90	Lung	0.00344293
G.1q32.2.	TTC7A	-1.12823	4.28042	1.08285e-10	3	90	Lung	4.95607e-06
L.1p36.12.	WRN	-0.657013	2.60508	2.53411e-05	3	90	Lung	0.0304636
L.1p13.2..ATP1A1.CSDE1.NRAS.	SLC39A6	-0.467901	1.83223	3.67345e-05	6	87	Lung	0.0362951
G.17q12.	ELF3	-0.688818	2.33111	1.58468e-05	4	89	Lung	0.0236004
G.17q12..CDK12.ERBB2.MED24.	ELF3	-0.718624	2.45694	6.02256e-06	4	89	Lung	0.0129498
G.17q22..CLTC.PPM1D.	SNAP29	-0.557668	1.67685	6.68123e-06	9	84	Lung	0.0139905
L.17p13.2.	ARHGDIA	-0.752266	2.60166	2.59105e-05	3	90	Lung	0.0305
L.17p13.2.	CDX2	-0.488805	2.55697	3.45901e-05	3	90	Lung	0.0351811
L.17p13.2.	CLTB	-0.711901	2.84382	5.16437e-06	3	90	Lung	0.0115704
L.17p13.2.	LIPM	-0.774573	2.89984	3.51792e-06	3	90	Lung	0.00908333
L.17p13.2.	MAGEH1	-0.967125	3.37593	1.16934e-07	3	90	Lung	0.00104065
L.17p13.2.	ZSWIM7	-0.920424	3.66578	1.32512e-08	3	90	Lung	0.000184585
L.17p13.2.	GPBAR1	-0.379817	2.53026	4.10531e-05	3	90	Lung	0.0384224
L.17p13.2.	SSH1	-0.52283	2.6948	1.4063e-05	3	90	Lung	0.0219781
L.17p13.2.	XKR7	-0.646664	2.66534	1.7084e-05	3	90	Lung	0.0243489
L.17p13.2..1	ARHGDIA	-0.752266	2.60166	2.59105e-05	3	90	Lung	0.0305
L.17p13.2..1	CDX2	-0.488805	2.55697	3.45901e-05	3	90	Lung	0.0351811
L.17p13.2..1	CLTB	-0.711901	2.84382	5.16437e-06	3	90	Lung	0.0115704
L.17p13.2..1	LIPM	-0.774573	2.89984	3.51792e-06	3	90	Lung	0.00908333
L.17p13.2..1	MAGEH1	-0.967125	3.37593	1.16934e-07	3	90	Lung	0.00104065
L.17p13.2..1	ZSWIM7	-0.920424	3.66578	1.32512e-08	3	90	Lung	0.000184585
L.17p13.2..1	GPBAR1	-0.379817	2.53026	4.10531e-05	3	90	Lung	0.0384224
L.17p13.2..1	SSH1	-0.52283	2.6948	1.4063e-05	3	90	Lung	0.0219781
L.17p13.2..1	XKR7	-0.646664	2.66534	1.7084e-05	3	90	Lung	0.0243489
L.17p13.2..2	CLTB	-0.575326	2.25815	2.74166e-05	4	89	Lung	0.0311482
L.17p13.2..2	KCNK12	-0.663967	2.21234	3.84826e-05	4	89	Lung	0.0371987
L.17p13.2..2	LIPM	-0.655926	2.4379	6.98398e-06	4	89	Lung	0.0144654
L.17p13.2..2	MAGEH1	-0.741418	2.48823	4.71487e-06	4	89	Lung	0.0107438
L.17p13.2..2	ZSWIM7	-0.611302	2.24186	3.09447e-05	4	89	Lung	0.0330471
L.17p13.2..2	GPBAR1	-0.340934	2.28584	2.22923e-05	4	89	Lung	0.0283415
L.17p13.1..CHD3.GPS2.TP53.	RAB21	-0.538628	1.69118	1.51171e-05	8	85	Lung	0.0231735
L.17p13.1..CHD3.GPS2.TP53.	GPBAR1	-0.25681	1.7379	9.22671e-06	8	85	Lung	0.0165411
L.17p13.1.	RAB21	-0.813548	2.6134	1.74374e-06	4	89	Lung	0.00620738
L.17p13.1..1	RAB21	-0.658035	2.05801	2.19405e-05	5	88	Lung	0.0280054
L.17p13.1..1	SLC33A1	-1.07972	2.27091	3.53888e-06	5	88	Lung	0.00908333
L.17q11.2..NF1.SUZ12.	XKR7	-0.537656	2.19414	4.39869e-05	4	89	Lung	0.0397265
G.2p24.3..MYCN.	ARL4D	-0.466286	1.5779	4.85026e-05	8	85	Lung	0.0424573
G.2p24.1.	EML4	-0.53579	2.64278	1.98126e-05	3	90	Lung	0.0263386
G.2p24.1.	GNAI2	-0.499828	2.50778	4.73827e-05	3	90	Lung	0.0417048
G.2p24.1.	SPTSSA	-1.01408	3.77926	5.55037e-09	3	90	Lung	9.35915e-05
G.2p16.1..BCL11A.REL.XPO1.	BAMBI	-0.610714	1.82421	3.94578e-05	6	87	Lung	0.037736
G.2p11.2.	KDELR2	-0.687834	2.65355	1.84614e-05	3	90	Lung	0.0249565
G.2p11.2.	SCYL1	-0.770153	2.51101	4.642e-05	3	90	Lung	0.041197
G.2q32.2..PMS1.	ERBB2	-1.09718	2.85881	4.66182e-06	3	90	Lung	0.0107438
L.2q14.2..ERCC3.	LRP1B	0.242736	1.0998	1.49443e-05	23	70	Lung	0.0230187
L.2q37.3.	DRP2	0.396566	2.46816	6.08935e-05	3	90	Lung	0.0493841
L.21q11.2.	CD46	-0.329801	1.13048	4.16988e-05	18	75	Lung	0.0387233
G.22q11.21.	TXNL1	0.420105	1.91246	1.77915e-05	6	87	Lung	0.0245693
L.22q12.1..ZNRF3.	NRAS	-0.914974	2.18861	7.24584e-06	5	88	Lung	0.0144654
G.13q32.1..ERCC5.ING1.IRS2.TFDP1.	C11orf53	-0.757929	1.65995	5.70025e-05	7	86	Lung	0.0473123
G.14q12..FOXA1.NKX2.1.PSMA6.	SLC38A2	-0.441783	1.71976	3.22324e-05	7	86	Lung	0.0337473
G.14q21.3..GNG2.SOS2.	ERBB2	-0.958282	2.49878	4.33994e-06	4	89	Lung	0.0103764
L.14q23.1..1	LMNA	-0.997653	3.30881	1.91615e-07	3	90	Lung	0.00149077
L.14q23.1..1	SURF4	-0.791296	2.77264	8.36332e-06	3	90	Lung	0.0158299
L.14q32.2..1	C17orf58	0.700401	2.59951	2.62749e-05	3	90	Lung	0.0305
L.15q14.	CD46	-0.734399	2.51522	4.51907e-05	3	90	Lung	0.0406693
L.15q14.	RAB21	-0.870395	2.7445	1.01012e-05	3	90	Lung	0.0175882
L.15q14.	TBC1D10B	-0.767919	2.48128	5.60548e-05	3	90	Lung	0.0468151
L.15q14.	RALY	0.909041	2.66866	1.67146e-05	3	90	Lung	0.0243412
L.15q14..B2M.BUB1B.MGA.TP53BP1.	ACSL4	-1.57679	5.86965	2.53756e-16	3	90	Lung	2.70996e-11
L.15q14..B2M.BUB1B.MGA.TP53BP1.	IKBKG	-1.17034	3.15417	5.88066e-07	3	90	Lung	0.0031401
L.15q14..B2M.BUB1B.MGA.TP53BP1.	IL10RB	-1.0401	3.7106	9.40706e-09	3	90	Lung	0.000150693
L.15q14..B2M.BUB1B.MGA.TP53BP1.	ISG15	-0.625176	2.77203	8.39788e-06	3	90	Lung	0.0158299
L.15q14..B2M.BUB1B.MGA.TP53BP1.	RAB21	-0.975126	3.17356	5.11634e-07	3	90	Lung	0.00282618
chr1.181451311.181452049.._HypMET	DUSP1	-0.338446	1.34424	3.60538e-05	12	81	Lung	0.0359844
chr1.181451311.181452049.._HypMET	E2F3	-0.816271	1.48774	5.95899e-06	12	81	Lung	0.0129498
chr1.181451311.181452049.._HypMET	SLC16A1	-0.405018	1.3601	2.96986e-05	12	81	Lung	0.0322598
chr1.181451311.181452049.._HypMET	TCF3	-0.191065	1.30198	6.00667e-05	12	81	Lung	0.0490926
chr1.181451311.181452049.._HypMET	UBE2Q1	-0.455144	1.33968	3.81125e-05	12	81	Lung	0.0371142
chr1.181451311.181452049.._HypMET	WSB2	-0.318007	1.34227	3.69316e-05	12	81	Lung	0.0362951
chr12.104697348.104697984.EID3..TXNRD1._HypMET	SNAI2	-0.542502	2.56854	2.49763e-06	4	89	Lung	0.00754901
chr15.30685087.30685891.CHRFAM7A._HypMET	C11orf53	-0.587886	1.29253	3.93861e-05	13	80	Lung	0.037736
chr15.30685087.30685891.CHRFAM7A._HypMET	POU2F3	-0.649795	1.63011	4.25068e-07	13	80	Lung	0.00247608
chr18.77905297.77905566.LOC100130522._HypMET	E2F3	-0.752274	1.34557	3.54748e-05	12	81	Lung	0.0356285
chr18.77905297.77905566.LOC100130522._HypMET	ZNF728	-0.373847	1.35215	3.27384e-05	12	81	Lung	0.0339443
chr19.37095680.37096589.ZNF529..ZNF382._HypMET	CDK4	-0.642296	0.917121	6.17483e-05	32	61	Lung	0.0495816
chr19.58458686.58459219.ZNF256._HypMET	ARL4C	-0.715344	2.51004	4.67057e-05	3	90	Lung	0.0412222
chr19.58458686.58459219.ZNF256._HypMET	SMAD7	-0.774673	2.53352	4.02077e-05	3	90	Lung	0.0383388
chr19.58458686.58459219.ZNF256._HypMET	SQSTM1	-0.606354	3.06103	1.14177e-06	3	90	Lung	0.0047507
chr20.42543097.42545137.TOX2._HypMET	BCL2	-0.209227	0.967372	4.62509e-05	28	65	Lung	0.041161
chr21.47602431.47602740.C21orf56._HypMET	COLCA2	-0.604209	1.9542	5.14985e-05	5	88	Lung	0.0438808
chr21.47602431.47602740.C21orf56._HypMET	E2F3	-1.18098	2.13825	1.11566e-05	5	88	Lung	0.0186841
chr21.47602431.47602740.C21orf56._HypMET	NFIB	-0.869696	2.32562	2.18153e-06	5	88	Lung	0.00692003
chr3.139258152.139258731.RBP1._HypMET	DUSP1	-0.527477	2.21413	1.9543e-07	7	86	Lung	0.00149077
chr3.139258152.139258731.RBP1._HypMET	NIT1	-0.36184	1.95149	3.19193e-06	7	86	Lung	0.00874384
chr3.99594969.99595215.C3orf26..FILIP1L..MIR548G._HypMET	C11orf53	-0.754433	1.71496	1.67234e-06	10	83	Lung	0.00602008
chr3.99594969.99595215.C3orf26..FILIP1L..MIR548G._HypMET	E2F3	-0.808728	1.44458	4.03955e-05	10	83	Lung	0.0384035
chr3.99594969.99595215.C3orf26..FILIP1L..MIR548G._HypMET	POU2F3	-0.862871	2.32475	5.48343e-10	10	83	Lung	1.95199e-05
chr3.99594969.99595215.C3orf26..FILIP1L..MIR548G._HypMET	SEPHS2	-0.922579	1.56384	1.02795e-05	10	83	Lung	0.0178019
chr3.99594969.99595215.C3orf26..FILIP1L..MIR548G._HypMET	SLC16A1	-0.423657	1.41287	5.75243e-05	10	83	Lung	0.0474993
chr3.99594969.99595215.C3orf26..FILIP1L..MIR548G._HypMET	SLC20A1	-0.482002	1.54666	1.25662e-05	10	83	Lung	0.0203333
chr3.99594969.99595215.C3orf26..FILIP1L..MIR548G._HypMET	SLC30A9	-0.518982	1.48825	2.46454e-05	10	83	Lung	0.0303257
chr3.99594969.99595215.C3orf26..FILIP1L..MIR548G._HypMET	THAP3	-0.270475	1.60177	6.57024e-06	10	83	Lung	0.0138486
chr4.102711829.102712199.BANK1._HypMET	CDK6	-0.756741	1.46994	3.03502e-05	10	83	Lung	0.0325206
chr4.102711829.102712199.BANK1._HypMET	FECH	-0.572489	1.41418	5.66915e-05	10	83	Lung	0.0471765
chr4.102711829.102712199.BANK1._HypMET	SOX2	-0.888259	1.53921	1.37036e-05	10	83	Lung	0.0216276
chr4.102711829.102712199.BANK1._HypMET	TP63	-0.583495	1.86624	2.50635e-07	10	83	Lung	0.00178442
chr5.125930601.125931049.ALDH7A1._HypMET	SLC25A28	-0.705078	1.93453	1.45318e-05	6	87	Lung	0.0224914
chr6.26250436.26250827.HIST1H2BH..HIST1H3F._HypMET	UXS1	-0.677745	1.16926	2.77959e-06	25	68	Lung	0.00796162
chr6.27858166.27858564.._HypMET	SOX2	-0.949034	1.63229	2.78722e-05	8	85	Lung	0.0314428
chr7.27195601.27196567.HOXA7._HypMET	TP63	-0.424039	1.29242	2.36376e-05	14	79	Lung	0.0296983
chr8.144659745.144660635.NAPRT1._HypMET	NIT1	-0.269179	1.40728	6.11941e-05	10	83	Lung	0.0493841
chr8.67344497.67344989.RRS1._HypMET	C15orf41	-0.499769	1.25071	4.0771e-05	14	79	Lung	0.0384224
chr8.67344497.67344989.RRS1._HypMET	E2F3	-0.744769	1.34841	1.11971e-05	14	79	Lung	0.0186841
chr8.67344497.67344989.RRS1._HypMET	POU2F3	-0.584713	1.43467	3.42642e-06	14	79	Lung	0.00908333
chr8.67344497.67344989.RRS1._HypMET	SEPHS2	-0.761792	1.27736	2.88142e-05	14	79	Lung	0.032054
chr8.67344497.67344989.RRS1._HypMET	SLC16A1	-0.451748	1.58879	3.77781e-07	14	79	Lung	0.00233194
chr8.67344497.67344989.RRS1._HypMET	SLC30A9	-0.498182	1.46533	2.22893e-06	14	79	Lung	0.00700107
chr8.67344497.67344989.RRS1._HypMET	THAP3	-0.213199	1.23611	4.9222e-05	14	79	Lung	0.0427367
chr8.67344497.67344989.RRS1._HypMET	ZNF728	-0.347545	1.25483	3.86509e-05	14	79	Lung	0.0371987
chr14.24803678.24804353.ADCY4..RIPK3._HypMET	TP73	0.744337	4.09503	5.23481e-07	24	3	Pancreas	0.0427506
BRAF_mut	BRAF	-1.53778	6.81992	1.93396e-14	3	41	Central Nervous System	4.00921e-09
RB1_mut	E2F3	-0.904231	2.38411	8.1116e-07	7	37	Central Nervous System	0.0186843
STAG2_mut	STAG1	-1.45222	4.28814	2.17164e-11	5	39	Central Nervous System	2.25097e-06
TP53_mut	MDM2	0.901631	1.6037	5.92961e-06	27	17	Central Nervous System	0.0423877
TP53_mut	TP53	-0.961507	1.87356	3.35133e-07	27	17	Central Nervous System	0.0139603
L.11p15.4.	OTX2	-0.902454	3.15353	4.37573e-06	3	41	Central Nervous System	0.0348891
L.11p15.4..1	OTX2	-0.902454	3.15353	4.37573e-06	3	41	Central Nervous System	0.0348891
G.8q22.2..PABPC1.UBR5.	EIF2AK4	-0.953308	3.06204	7.21364e-06	3	41	Central Nervous System	0.0482397
L.16p13.3..2	C7orf25	-0.439128	3.11731	5.3347e-06	3	41	Central Nervous System	0.0409599
L.16q12.1..CHD9.CNOT1.CYLD.MMP2.NUP93.	NMNAT1	-0.698312	2.46639	5.6916e-06	5	39	Central Nervous System	0.0421394
L.9p13.3..FANCG.PAX5.	HSD17B12	-1.01157	2.88505	2.06245e-06	4	40	Central Nervous System	0.0305398
G.1q22.	DHRS1	1.08472	3.37248	1.31246e-06	3	41	Central Nervous System	0.0209293
G.1q23.2..SDHC.	DHRS1	1.08472	3.37248	1.31246e-06	3	41	Central Nervous System	0.0209293
G.1q42.13..ARID4B.FH.	DHRS1	1.08472	3.37248	1.31246e-06	3	41	Central Nervous System	0.0209293
L.1p36.32..RPL22.	KLHDC3	-0.330206	2.44102	6.77588e-06	5	39	Central Nervous System	0.0468227
L.17p13.2.	OTX2	-0.902454	3.15353	4.37573e-06	3	41	Central Nervous System	0.0348891
L.17p13.2..1	OTX2	-0.902454	3.15353	4.37573e-06	3	41	Central Nervous System	0.0348891
L.17p13.1.	OTX2	-0.902454	3.15353	4.37573e-06	3	41	Central Nervous System	0.0348891
L.17p13.1..1	OTX2	-0.902454	3.15353	4.37573e-06	3	41	Central Nervous System	0.0348891
L.17p12..MAP2K4.	OTX2	-0.902454	3.15353	4.37573e-06	3	41	Central Nervous System	0.0348891
L.17p11.2.	OTX2	-0.902454	3.15353	4.37573e-06	3	41	Central Nervous System	0.0348891
L.17p11.2..1	OTX2	-0.902454	3.15353	4.37573e-06	3	41	Central Nervous System	0.0348891
chr1.180881316.180882592.KIAA1614._HypMET	LIFR	-0.813704	3.6661	2.58547e-07	3	41	Central Nervous System	0.0139603
chr14.24803678.24804353.ADCY4..RIPK3._HypMET	NFIB	-0.880529	3.50883	6.17757e-07	3	41	Central Nervous System	0.0160081
chr14.24803678.24804353.ADCY4..RIPK3._HypMET	OTX2	-0.916831	3.23837	2.74722e-06	3	41	Central Nervous System	0.0335008
chr16.56659107.56659660.MT1E._HypMET	NFIB	-0.880529	3.50883	6.17757e-07	3	41	Central Nervous System	0.0160081
chr16.56659107.56659660.MT1E._HypMET	OTX2	-0.916831	3.23837	2.74722e-06	3	41	Central Nervous System	0.0335008
chr17.27503598.27504014.MYO18A._HypMET	ISG15	-1.09214	3.3728	1.31013e-06	3	41	Central Nervous System	0.0209293
chr17.27503598.27504014.MYO18A._HypMET	USP18	-1.3515	3.61843	3.36708e-07	3	41	Central Nervous System	0.0139603
chr17.52977866.52978307.TOM1L1._HypMET	CRTC3	-0.356139	2.67707	7.56602e-06	4	40	Central Nervous System	0.049015
chr20.42543097.42545137.TOX2._HypMET	NFIB	-0.880529	3.50883	6.17757e-07	3	41	Central Nervous System	0.0160081
chr20.42543097.42545137.TOX2._HypMET	OTX2	-0.916831	3.23837	2.74722e-06	3	41	Central Nervous System	0.0335008
NOTCH1_mut	VSTM2L	0.845248	3.8268	3.07142e-07	3	33	Head and Neck	0.025887
L.9p13.3..FANCG.PAX5.	PIK3CB	-0.612668	4.34302	2.48154e-08	3	33	Head and Neck	0.00418305
PIK3CA_mut	PIK3CA	-1.76725	3.53899	3.18585e-11	12	22	Breast	5.80392e-06
PIK3CA_mut	RUNX1T1	-0.226452	2.08507	1.88223e-06	12	22	Breast	0.0288761
G.10p15.3..GATA3.KLF6.LARP4B.VIM.	BCL6	-1.0045	3.36821	3.77562e-06	3	31	Breast	0.0382131
L.11p12..EXT2.	ITPRIPL1	0.83131	3.44953	2.55346e-06	3	31	Breast	0.029074
L.8q24.3..1	CUL4B	-0.705193	3.51084	1.90206e-06	3	31	Breast	0.0288761
G.16q12.2..MMP2.	UAP1	-1.14942	4.59439	1.17407e-08	3	31	Breast	0.00106944
G.6p12.3..MCM3.	GAB1	-0.756157	4.26699	5.29697e-08	3	31	Breast	0.00241248
L.3p21.1..CACNA1D.WNT5A.	ITPRIPL1	0.856908	3.67452	8.68279e-07	3	31	Breast	0.0168756
L.1p36.32..RPL22.	GTSE1	-0.839258	3.85873	3.60997e-07	3	31	Breast	0.010961
L.1p32.3..CDKN2C.FAF1.	ITPRIPL1	0.817328	3.3354	4.4214e-06	3	31	Breast	0.0423937
L.1p31.1.	ITPRIPL1	0.831389	3.45019	2.5454e-06	3	31	Breast	0.029074
G.17q12..CDK12.ERBB2.MED24.	ERBB2	-1.42911	2.7987	3.55187e-08	9	25	Breast	0.00215691
G.17q12..CDK12.ERBB2.MED24.	MIEN1	-0.546846	2.35368	9.26325e-07	9	25	Breast	0.0168756
G.17q22..CLTC.PPM1D.	FOXA1	-2.55329	3.05359	1.13333e-07	6	28	Breast	0.00412935
G.17q25.1.	NMNAT1	-1.46994	3.80967	4.55778e-07	3	31	Breast	0.0118618
L.17p11.2.	ITPRIPL1	0.834027	3.47239	2.28785e-06	3	31	Breast	0.029074
L.17p11.2..1	ITPRIPL1	0.834027	3.47239	2.28785e-06	3	31	Breast	0.029074
L.Xq28.	TGM1	0.923999	2.95097	8.26859e-07	5	29	Breast	0.0168756
L.13q14.2..RB1.	E2F3	-0.82819	2.72555	3.18957e-06	5	29	Breast	0.0341805
G.7p22.3..ACTB.CARD11.PMS2.RAC1.	FGFR1	-1.42761	4.05878	9.47798e-07	4	16	Bone	0.0421747
L.2q37.3.	DOCK5	-0.484433	4.54764	9.45254e-07	3	17	Bone	0.0421747
L.7q31.31..POT1.	NUP37	-1.05439	4.51795	1.03346e-06	3	17	Stomach	0.0389531
chr1.57110663.57111337.PRKAA2._HypMET	YAP1	-0.895035	3.60946	4.21126e-07	7	13	Stomach	0.0238096
chr19.18118741.18119553.ARRDC2._HypMET	CCNE1	1.66375	5.73397	6.03299e-09	16	4	Stomach	0.000682186
G.20p12.1..CRNKL1.FOXA2.	BUD31	-2.11167	7.29351	2.63005e-07	3	10	Bladder	0.0107393
G.17q12.	CFLAR	-1.75955	3.59276	2.37329e-06	3	27	Esophagus	0.0319923
G.17q12.	JUP	-2.15867	5.17116	3.07774e-09	3	27	Esophagus	0.000165953
G.17q12.	VPS4B	-1.36471	5.21565	2.5825e-09	3	27	Esophagus	0.000165953
G.17q12.	PSMB5	2.22813	4.87323	1.01452e-08	3	27	Esophagus	0.000359313
G.17q12..CDK12.ERBB2.MED24.	ERBB2	-1.84741	3.40901	1.33275e-08	7	23	Esophagus	0.000359313
G.17q12..CDK12.ERBB2.MED24.	MIEN1	-1.2201	2.69003	9.83222e-07	7	23	Esophagus	0.0151474
G.20q13.13.	TCF7L2	-1.16809	3.4852	4.95974e-07	4	26	Esophagus	0.00891439
G.20q13.2..ARFGAP1.GNAS.	TCF7L2	-1.16809	3.4852	4.95974e-07	4	26	Esophagus	0.00891439

## Sheet: ComBat QN PC1
CRISPRcleanR										CCR-JACKS										CERES
CFE	GENE	delta	effect_size	p-value	no. positive	no. negative	tissue	FDR		CFE	GENE	delta	effect_size	p-value	no. positive	no. negative	tissue	FDR		CFE	GENE	delta	effect_size	p-value	no. positive	no. negative	tissue	FDR
BRAF_mut	RAF1	1.15383	2.98838	3.05851e-06	17	6	Skin	0.0432306		BRAF_mut	RAF1	0.80336	3.46484	3.4856e-07	17	6	Skin	0.00985345		BRAF_mut	RAF1	1.50714	3.23143	9.9362e-07	17	6	Skin	0.0280886
NRAS_mut	NRAS	-2.90939	11.837	8.64986e-16	4	19	Skin	7.33568e-11		NRAS_mut	NRAS	-1.29862	9.50103	6.89584e-14	4	19	Skin	5.84816e-09		NRAS_mut	NRAS	-2.32468	11.9032	7.73102e-16	4	19	Skin	6.55645e-11
NRAS_mut	RAF1	-1.36712	3.70528	1.15553e-06	4	19	Skin	0.0273802		NRAS_mut	RAF1	-0.94091	4.17674	1.88468e-07	4	19	Skin	0.0079917		NRAS_mut	RAF1	-1.76418	3.87288	5.99738e-07	4	19	Skin	0.025431
L.8p21.1.	DUSP9	-0.413164	3.96323	2.40593e-06	3	20	Skin	0.0408079		L.16p13.3..2	SOS1	-0.428082	3.96136	2.42215e-06	3	20	Skin	0.0410831		KRAS_mut	KRAS	-1.50908	3.04004	7.06116e-07	5	27	Ovary	0.0183594
L.16p13.3..2	SOS1	-0.781047	4.23011	9.36882e-07	3	20	Skin	0.0273802		chr17.44656490.44657494.ARL17A._HypMET	PIP5K1B	-0.288624	3.5447	2.19094e-06	19	4	Skin	0.0410831		MACF1_mut	WRN	-2.01174	4.90249	5.04913e-09	3	29	Ovary	0.000461415
G.3p14.1..FOXP1.MITF.	NLRP4	-0.645959	3.67718	1.29141e-06	4	19	Skin	0.0273802		BRCA2_mut	RELB	-0.235034	3.33221	5.76962e-06	3	29	Ovary	0.0460566		MLL2_mut	WRN	-1.6278	3.42395	4.51324e-07	4	28	Ovary	0.0140816
KRAS_mut	KRAS	-1.51919	2.79792	2.83476e-06	5	27	Ovary	0.031588		KRAS_mut	KRAS	-0.804514	3.62139	2.73717e-08	5	27	Ovary	0.00106752		ZNF292_mut	WRN	-1.96594	4.57194	2.09771e-08	3	29	Ovary	0.000818123
MACF1_mut	WRN	-1.90214	4.35251	5.50683e-08	3	29	Ovary	0.00286361		MACF1_mut	WRN	-1.20912	4.83999	6.59083e-09	3	29	Ovary	0.000514094		L.4q28.3..PCDH18.	DOCK5	-0.926392	4.57689	2.05286e-08	3	29	Ovary	0.000818123
MLL2_mut	WRN	-1.65137	3.68586	1.17735e-07	4	28	Ovary	0.00459175		MLL2_mut	WRN	-0.955103	3.211	1.36637e-06	4	28	Ovary	0.0270996		MSI	WRN	-1.49873	3.63336	5.91547e-09	6	26	Ovary	0.000461415
MYH11_mut	WRN	-1.76315	3.62051	1.51745e-06	3	29	Ovary	0.0215206		MYH11_mut	WRN	-1.04946	3.40329	4.1471e-06	3	29	Ovary	0.0380565		BCLAF1_mut	NCOA4	-1.22553	3.575	1.0665e-06	3	33	Large Intestine	0.0209925
SMARCA4_mut	FGFR1	-0.728867	2.94186	5.61939e-06	4	28	Ovary	0.0398474		SMARCA4_mut	FGFR1	-0.482225	2.98447	4.48875e-06	4	28	Ovary	0.0389033		BMPR2_mut	WRN	-1.52928	2.29742	9.4518e-07	9	27	Large Intestine	0.0206717
SMARCA4_mut	NABP2	-0.771548	2.91644	6.42565e-06	4	28	Ovary	0.042119		SMARCA4_mut	NABP2	-0.269732	2.93247	5.90458e-06	4	28	Ovary	0.0460566		BRAF_mut	BRAF	-0.918656	2.2329	1.56051e-06	9	27	Large Intestine	0.027924
ZNF292_mut	WRN	-2.01989	5.2304	1.27575e-09	3	29	Ovary	0.000199021		TP53_mut	MDM2	0.700547	2.19182	1.90271e-06	21	11	Ovary	0.0270996		KRAS_mut	KRAS	-1.43312	2.11267	4.09432e-07	21	15	Large Intestine	0.0134318
ZNF292_mut	ZNF521	0.36148	3.57372	1.88328e-06	3	29	Ovary	0.0244831		TP53_mut	TP53	-0.894359	2.17709	2.12592e-06	21	11	Ovary	0.0270996		LRPPRC_mut	DMXL1	-0.866385	3.70645	5.56285e-07	3	33	Large Intestine	0.0136871
L.10q26.2.	MOK	-0.601043	3.38194	4.5793e-06	3	29	Ovary	0.0359664		ZNF292_mut	WRN	-1.18272	4.53113	2.50729e-08	3	29	Ovary	0.00106752		MLL2_mut	WRN	-1.88462	4.19051	1.26577e-12	9	27	Large Intestine	1.24575e-07
L.10q26.2.	SYVN1	-1.26442	3.80915	6.37814e-07	3	29	Ovary	0.0120211		L.10q26.2.	SYVN1	-0.550396	3.53444	2.25825e-06	3	29	Ovary	0.0270996		RASA1_mut	MYLIP	-1.2689	3.41489	2.36118e-06	3	33	Large Intestine	0.0387305
L.10q26.3.	MOK	-0.601043	3.38194	4.5793e-06	3	29	Ovary	0.0359664		L.10q26.3.	SYVN1	-0.550396	3.53444	2.25825e-06	3	29	Ovary	0.0270996		SETDB1_mut	SLC5A3	-1.43213	4.12033	7.29278e-08	3	33	Large Intestine	0.00287096
L.10q26.3.	SYVN1	-1.26442	3.80915	6.37814e-07	3	29	Ovary	0.0120211		L.10q26.3..1	SYVN1	-0.550396	3.53444	2.25825e-06	3	29	Ovary	0.0270996		TP53_mut	MDM2	1.33865	3.00676	2.02049e-09	26	10	Large Intestine	0.000132568
L.10q26.3..1	MOK	-0.601043	3.38194	4.5793e-06	3	29	Ovary	0.0359664		L.10q26.3..2	SYVN1	-0.550396	3.53444	2.25825e-06	3	29	Ovary	0.0270996		TP53_mut	MDM4	0.711146	2.28767	5.53841e-07	26	10	Large Intestine	0.0136871
L.10q26.3..1	SYVN1	-1.26442	3.80915	6.37814e-07	3	29	Ovary	0.0120211		G.8q11.23..SOX17.	SATB2	-0.170046	4.05785	2.05866e-07	3	29	Ovary	0.00642315		TP53_mut	TP53	-1.0256	2.8429	7.02999e-09	26	10	Large Intestine	0.000345939
L.10q26.3..2	MOK	-0.601043	3.38194	4.5793e-06	3	29	Ovary	0.0359664		G.8q11.23..SOX17.	SNRPD2	0.598575	3.43657	3.55364e-06	3	29	Ovary	0.0352969		MSI	WRN	-1.78028	4.02826	6.95744e-13	11	25	Large Intestine	1.24575e-07
L.10q26.3..2	SYVN1	-1.26442	3.80915	6.37814e-07	3	29	Ovary	0.0120211		G.8q11.23..SOX17.	SNRPE	0.542452	3.43257	3.62013e-06	3	29	Ovary	0.0352969		ARID1A_mut	ARID1B	-1.44521	3.99843	2.01553e-08	3	48	Haematopoietic and Lymphoid	0.000300126
G.8q11.23..SOX17.	RDH10	-0.957666	3.38045	4.61099e-06	3	29	Ovary	0.0359664		G.12q14.1..MDM2.NUP107.SRGAP1.	PTRH2	0.581639	3.51724	2.4453e-06	3	29	Ovary	0.0272482		ARID1A_mut	SMARCAL1	-0.996619	3.61064	2.00689e-07	3	48	Haematopoietic and Lymphoid	0.00179304
G.8q11.23..SOX17.	SATB2	-0.602228	3.65156	1.31506e-06	3	29	Ovary	0.0205154		L.4q28.3..PCDH18.	DOCK5	-0.509911	3.54171	2.18357e-06	3	29	Ovary	0.0270996		ARID1A_mut	KDELR1	-0.953961	2.96173	8.3794e-06	3	48	Haematopoietic and Lymphoid	0.0181727
L.9q21.11..GNAQ.NTRK2.PCSK5.TJP2.	SERF2	-0.461973	2.65497	6.47972e-06	5	27	Ovary	0.042119		MSI	WRN	-0.903754	3.62444	6.22448e-09	6	26	Ovary	0.000514094		EP300_mut	TTC7A	-1.73059	2.33915	4.31846e-05	4	47	Haematopoietic and Lymphoid	0.0448638
L.4q28.3..PCDH18.	DOCK5	-0.653865	3.79086	6.93513e-07	3	29	Ovary	0.0120211		ARID4A_mut	CASS4	0.799952	3.81103	3.31969e-07	3	33	Large Intestine	0.00933477		EZH2_mut	DOCK2	-0.844414	1.92829	5.17005e-05	6	45	Haematopoietic and Lymphoid	0.0465175
L.3p26.3..SRGAP3.	STXBP3	-1.08681	3.11363	2.2757e-06	4	28	Ovary	0.027309		BMPR2_mut	WRN	-0.875606	2.37594	5.14156e-07	9	27	Large Intestine	0.0126506		EZH2_mut	TMEM201	-0.506486	1.92922	5.13363e-05	6	45	Haematopoietic and Lymphoid	0.0465175
L.22q11.1.	NEDD4L	-0.572219	3.39284	4.35321e-06	3	29	Ovary	0.0359664		DHX9_mut	ENTR1	1.08077	6.75548	5.88909e-13	3	33	Large Intestine	3.86395e-08		KRAS_mut	KRAS	-1.64916	3.66597	5.78203e-09	4	47	Haematopoietic and Lymphoid	9.68605e-05
L.22q13.2..ARFGAP3.	IL6ST	-0.625007	3.34644	5.40031e-06	3	29	Ovary	0.0398474		KRAS_mut	KRAS	-0.649655	1.88384	3.09656e-06	21	15	Large Intestine	0.0473559		KRAS_mut	P4HA3	-0.45308	2.6	8.40726e-06	4	47	Haematopoietic and Lymphoid	0.0181727
MSI	WRN	-1.4798	3.66485	4.94316e-09	6	26	Ovary	0.000385574		MLL2_mut	WRN	-1.07375	4.41563	3.09393e-13	9	27	Large Intestine	3.04498e-08		NRAS_mut	NRAS	-1.8523	5.40792	2.47347e-20	10	41	Haematopoietic and Lymphoid	3.31484e-15
ARID4A_mut	CASS4	1.04009	3.84634	2.78976e-07	3	33	Large Intestine	0.0091521		PIK3R1_mut	FAM9A	-0.219969	3.35832	3.12762e-06	3	33	Large Intestine	0.0473559		PIK3CA_mut	PIK3CA	-1.38837	2.63796	5.24127e-05	3	48	Haematopoietic and Lymphoid	0.0465175
ASXL2_mut	IDE	0.814568	3.33859	3.44981e-06	3	33	Large Intestine	0.0399439		RASA1_mut	MYLIP	-0.556422	3.89135	2.2356e-07	3	33	Large Intestine	0.00733412		PIK3CA_mut	SEC23A	-0.752384	2.68169	4.10779e-05	3	48	Haematopoietic and Lymphoid	0.0433473
BMPR2_mut	WRN	-1.61089	2.29517	9.61865e-07	9	27	Large Intestine	0.0210366		TP53_mut	MDM2	0.726264	2.86179	6.08228e-09	26	10	Large Intestine	0.000260433		TP53_mut	MDM2	0.946034	1.58853	1.01985e-06	30	21	Haematopoietic and Lymphoid	0.00440891
DHX9_mut	ENTR1	1.35831	6.09923	8.70994e-12	3	33	Large Intestine	5.71476e-07		TP53_mut	MDM4	0.316094	2.04988	3.74669e-06	26	10	Large Intestine	0.0491655		TP53_mut	MDM4	0.908865	1.48944	3.44044e-06	30	21	Haematopoietic and Lymphoid	0.0119264
KRAS_mut	KRAS	-1.50076	1.93928	1.8945e-06	21	15	Large Intestine	0.0310754		TP53_mut	TP53	-0.704374	2.85082	6.61548e-09	26	10	Large Intestine	0.000260433		TP53_mut	PPM1D	0.714391	1.29308	3.61198e-05	30	21	Haematopoietic and Lymphoid	0.0410223
LAMA2_mut	CHM	-0.53906	2.966	2.91409e-06	4	32	Large Intestine	0.0382398		G.3q26.1.	TDP2	-0.454048	2.88593	8.91979e-07	5	31	Large Intestine	0.0195082		L.18q22.1.	CCND1	-1.21577	2.51068	1.50258e-05	5	46	Haematopoietic and Lymphoid	0.026496
LRPPRC_mut	DMXL1	-0.880917	3.86584	2.53446e-07	3	33	Large Intestine	0.0091521		G.13q22.1.	RAB23	-0.308549	3.33016	3.59735e-06	3	33	Large Intestine	0.0491655		L.18q22.1.	HES1	-0.372109	2.25831	1.5524e-05	5	46	Haematopoietic and Lymphoid	0.027019
MLL2_mut	WRN	-2.04287	4.8249	2.66213e-14	9	27	Large Intestine	5.24003e-09		chr19.37957726.37958390.ZNF569._HypMET	ZBTB38	0.226122	3.01932	2.15608e-06	32	4	Large Intestine	0.0385812		L.18q22.1..1	GRHPR	-0.290123	1.4273	3.56408e-05	14	37	Haematopoietic and Lymphoid	0.0408242
NUP98_mut	PPCDC	-0.803749	3.50305	1.52405e-06	3	33	Large Intestine	0.0272717		chr3.139258152.139258731.RBP1._HypMET	SLC4A8	0.097404	2.81647	1.37252e-06	31	5	Large Intestine	0.0270162		L.10q23.33.	ALDH18A1	-1.05054	2.80623	2.03761e-05	3	48	Haematopoietic and Lymphoid	0.0321262
POLR2B_mut	SEC24C	-0.476628	3.56622	1.114e-06	3	33	Large Intestine	0.0219274		MSI	WRN	-1.01438	4.25469	1.57352e-13	11	25	Large Intestine	3.04498e-08		L.10q24.1.	ALDH18A1	-1.05054	2.80623	2.03761e-05	3	48	Haematopoietic and Lymphoid	0.0321262
RASA1_mut	MYLIP	-1.35505	3.72712	5.02262e-07	3	33	Large Intestine	0.0123579		ARID1A_mut	ARID1B	-0.699732	3.71687	1.07043e-07	3	48	Haematopoietic and Lymphoid	0.00369706		L.10q24.2.	ALDH18A1	-1.05054	2.80623	2.03761e-05	3	48	Haematopoietic and Lymphoid	0.0321262
RNF43_mut	WRN	-1.53666	2.09308	4.63361e-06	9	27	Large Intestine	0.044767		ARID1A_mut	PCNA	0.79776	3.34231	9.73562e-07	3	48	Haematopoietic and Lymphoid	0.0118612		L.11q14.1..MED17.	STAT3	-1.5979	3.33358	9.56083e-07	3	48	Haematopoietic and Lymphoid	0.00427724
TP53_mut	MDM2	1.24465	2.3037	4.8713e-07	26	10	Large Intestine	0.0123579		ASPM_mut	RUSC1	0.256763	2.38088	3.30681e-05	4	47	Haematopoietic and Lymphoid	0.0492841		L.11q14.1..MED17.	RASA2	-1.6584	3.87886	3.70661e-08	3	48	Haematopoietic and Lymphoid	0.000451586
TP53_mut	MDM4	0.497197	2.09211	2.66643e-06	26	10	Large Intestine	0.0374892		ASXL1_mut	BCR	-0.526969	2.2849	1.28149e-05	5	46	Haematopoietic and Lymphoid	0.0321825		L.11q24.2.	BCL6	-1.53406	2.73875	2.98301e-05	3	48	Haematopoietic and Lymphoid	0.0379855
TP53_mut	TP53	-0.801016	2.57878	5.48006e-08	26	10	Large Intestine	0.00269668		ASXL1_mut	DLL1	-0.177048	2.45612	3.67474e-06	5	46	Haematopoietic and Lymphoid	0.0173217		L.11q24.2.	ITSN2	-1.43261	2.98973	7.13031e-06	3	48	Haematopoietic and Lymphoid	0.0165765
WHSC1_mut	C11orf53	-0.430025	2.94137	3.34926e-06	4	32	Large Intestine	0.0399439		ASXL1_mut	ITGB5	-0.280772	2.285	1.28056e-05	5	46	Haematopoietic and Lymphoid	0.0321825		L.11q24.2.	MEF2B	-2.0761	3.03642	5.44358e-06	3	48	Haematopoietic and Lymphoid	0.0139115
ZFHX3_mut	CASS4	0.786768	2.74363	2.15811e-06	5	31	Large Intestine	0.0326764		CREBBP_mut	PCNA	0.53674	2.14403	1.0346e-05	6	45	Haematopoietic and Lymphoid	0.0321825		L.11q24.2..1	BCL6	-1.53406	2.73875	2.98301e-05	3	48	Haematopoietic and Lymphoid	0.0379855
L.6q14.1..SYNCRIP.ZNF292.	YAP1	-0.792188	1.93402	4.20676e-06	12	24	Large Intestine	0.0435812		EZH2_mut	TTC7A	-0.647941	1.99477	3.10813e-05	6	45	Haematopoietic and Lymphoid	0.0484348		L.11q24.2..1	ITSN2	-1.43261	2.98973	7.13031e-06	3	48	Haematopoietic and Lymphoid	0.0165765
G.3q26.1.	TDP2	-0.697806	2.61586	4.77609e-06	5	31	Large Intestine	0.044767		KRAS_mut	KRAS	-0.851851	3.46945	2.22193e-08	4	47	Haematopoietic and Lymphoid	0.00148887		L.11q24.2..1	MEF2B	-2.0761	3.03642	5.44358e-06	3	48	Haematopoietic and Lymphoid	0.0139115
G.13q32.1..ERCC5.ING1.IRS2.TFDP1.	FAR1	-0.57753	2.9085	4.03284e-06	4	32	Large Intestine	0.0435812		KRAS_mut	PUS3	0.411655	2.4369	2.30537e-05	4	47	Haematopoietic and Lymphoid	0.0401241		G.12p12.3..KRAS.	XPR1	-1.36534	3.36759	7.81986e-07	3	48	Haematopoietic and Lymphoid	0.00388143
MSI	WRN	-1.90558	4.34947	8.56846e-14	11	25	Large Intestine	8.4329e-09		NRAS_mut	NRAS	-1.05965	4.97925	6.79981e-19	10	41	Haematopoietic and Lymphoid	9.11283e-14		L.6q23.1.	FBXO42	-1.33577	2.63898	5.21175e-05	3	48	Haematopoietic and Lymphoid	0.0465175
ARID1A_mut	ARID1B	-1.49268	4.90234	9.83115e-11	3	48	Haematopoietic and Lymphoid	4.26664e-06		PIK3CA_mut	RUSC1	0.298257	2.78562	2.28994e-05	3	48	Haematopoietic and Lymphoid	0.0401241		L.6q23.1.	XBP1	-0.889228	2.77294	2.46005e-05	3	48	Haematopoietic and Lymphoid	0.0350731
ARID1A_mut	SMARCAL1	-0.936522	3.88123	4.04006e-08	3	48	Haematopoietic and Lymphoid	0.000451193		TET2_mut	NPB	0.437517	2.80488	2.05329e-05	3	48	Haematopoietic and Lymphoid	0.0373928		L.6q25.1.	XBP1	-0.948194	3.05088	5.00582e-06	3	48	Haematopoietic and Lymphoid	0.0139115
ARID1A_mut	PCNA	2.01655	2.93872	1.00573e-05	3	48	Haematopoietic and Lymphoid	0.0165022		TP53_mut	MDM2	0.491304	1.41358	8.62441e-06	30	21	Haematopoietic and Lymphoid	0.0281905		L.6q25.2.	XBP1	-0.948194	3.05088	5.00582e-06	3	48	Haematopoietic and Lymphoid	0.0139115
ARID1A_mut	KDELR1	-0.856769	2.94694	9.12364e-06	3	48	Haematopoietic and Lymphoid	0.0165022		TP53_mut	MDM4	0.422149	1.29801	3.40908e-05	30	21	Haematopoietic and Lymphoid	0.0492841		G.3q26.1.	DERL1	-0.707047	2.16818	8.0404e-06	6	45	Haematopoietic and Lymphoid	0.017959
ASXL1_mut	DLL1	-0.497574	2.76553	3.67065e-07	5	46	Haematopoietic and Lymphoid	0.00175688		TP53_mut	PPM1D	0.42158	1.37654	1.34478e-05	30	21	Haematopoietic and Lymphoid	0.0321825		G.3q26.1.	KRAS	-1.15472	2.252	4.13771e-06	6	45	Haematopoietic and Lymphoid	0.0128958
CREBBP_mut	PCNA	1.50802	2.22437	5.51393e-06	6	45	Haematopoietic and Lymphoid	0.012114		L.18q22.1.	CCND1	-0.671794	2.5479	1.18041e-05	5	46	Haematopoietic and Lymphoid	0.0321825		G.1q21.2..PIP5K1A.SETDB1.	IRS1	-1.24612	2.4071	5.26666e-06	5	46	Haematopoietic and Lymphoid	0.0139115
EP300_mut	MEF2B	-1.24629	2.35415	3.92413e-05	4	47	Haematopoietic and Lymphoid	0.0410857		L.18q22.1.	ZNF324	0.156894	2.14041	3.60393e-05	5	46	Haematopoietic and Lymphoid	0.0492841		G.1q21.2..PIP5K1A.SETDB1.	KBTBD2	-0.53504	2.17033	2.91436e-05	5	46	Haematopoietic and Lymphoid	0.0379195
EP300_mut	TTC7A	-1.45591	2.52907	1.26652e-05	4	47	Haematopoietic and Lymphoid	0.0193499		L.10q23.33.	ALDH18A1	-0.489129	2.84466	1.63797e-05	3	48	Haematopoietic and Lymphoid	0.0337715		G.1q21.3.	CCND2	-2.43868	2.65527	5.52229e-06	4	47	Haematopoietic and Lymphoid	0.0139115
EP300_mut	SPATS1	0.58264	2.53341	1.23108e-05	4	47	Haematopoietic and Lymphoid	0.0191842		L.10q24.1.	ALDH18A1	-0.489129	2.84466	1.63797e-05	3	48	Haematopoietic and Lymphoid	0.0337715		G.1q21.3.	FGFR3	-0.938554	2.41921	2.58432e-05	4	47	Haematopoietic and Lymphoid	0.0353408
EZH2_mut	DOCK2	-0.735792	1.98246	3.41672e-05	6	45	Haematopoietic and Lymphoid	0.0363409		L.10q24.2.	ALDH18A1	-0.489129	2.84466	1.63797e-05	3	48	Haematopoietic and Lymphoid	0.0337715		G.1q21.3.	IRS1	-1.49099	3.02046	4.76482e-07	4	47	Haematopoietic and Lymphoid	0.00277636
EZH2_mut	EBF1	-1.60909	1.93088	5.06938e-05	6	45	Haematopoietic and Lymphoid	0.0461082		L.11q14.1..MED17.	RPGRIP1	0.679301	2.70777	3.54995e-05	3	48	Haematopoietic and Lymphoid	0.0492841		G.1q21.3.	KBTBD2	-0.584589	2.35897	3.80497e-05	4	47	Haematopoietic and Lymphoid	0.0417973
EZH2_mut	TTC7A	-1.20006	2.07259	1.70119e-05	6	45	Haematopoietic and Lymphoid	0.0217519		L.11q14.1..MED17.	STAT3	-0.628343	3.65932	1.37933e-07	3	48	Haematopoietic and Lymphoid	0.00369706		G.1q21.3.	SMAD7	-1.4339	2.32387	4.75991e-05	4	47	Haematopoietic and Lymphoid	0.0465175
KRAS_mut	KRAS	-1.7642	4.00849	5.58388e-10	4	47	Haematopoietic and Lymphoid	1.06904e-05		L.11q14.1..MED17.	PPWD1	0.67468	3.33441	9.51388e-07	3	48	Haematopoietic and Lymphoid	0.0118612		G.1q22.	CCND2	-2.43868	2.65527	5.52229e-06	4	47	Haematopoietic and Lymphoid	0.0139115
KRAS_mut	P4HA3	-0.33819	2.30119	5.72711e-05	4	47	Haematopoietic and Lymphoid	0.0488869		L.11q14.1..MED17.	RASA2	-0.318207	2.84025	1.67959e-05	3	48	Haematopoietic and Lymphoid	0.0338688		G.1q22.	FGFR3	-0.938554	2.41921	2.58432e-05	4	47	Haematopoietic and Lymphoid	0.0353408
KRAS_mut	TLE3	-0.66885	2.43264	2.36978e-05	4	47	Haematopoietic and Lymphoid	0.0283561		L.11q24.2.	BCL6	-0.735812	3.137	3.03289e-06	3	48	Haematopoietic and Lymphoid	0.0173217		G.1q22.	IRS1	-1.49099	3.02046	4.76482e-07	4	47	Haematopoietic and Lymphoid	0.00277636
NRAS_mut	NRAS	-2.14938	5.91826	5.96363e-22	10	41	Haematopoietic and Lymphoid	7.99221e-17		L.11q24.2.	ITSN2	-0.273394	3.19312	2.18443e-06	3	48	Haematopoietic and Lymphoid	0.0173217		G.1q22.	KBTBD2	-0.584589	2.35897	3.80497e-05	4	47	Haematopoietic and Lymphoid	0.0417973
PIK3CA_mut	PIK3CA	-1.15686	2.79002	2.23359e-05	3	48	Haematopoietic and Lymphoid	0.0272124		L.11q24.2.	MEF2B	-0.654649	2.99591	6.88076e-06	3	48	Haematopoietic and Lymphoid	0.0230533		G.1q22.	SMAD7	-1.4339	2.32387	4.75991e-05	4	47	Haematopoietic and Lymphoid	0.0465175
TP53_mut	MDM2	0.825584	1.44545	5.87038e-06	30	21	Haematopoietic and Lymphoid	0.0122926		L.11q24.2..1	BCL6	-0.735812	3.137	3.03289e-06	3	48	Haematopoietic and Lymphoid	0.0173217		G.1q23.2..SDHC.	CCND2	-2.43868	2.65527	5.52229e-06	4	47	Haematopoietic and Lymphoid	0.0139115
TP53_mut	MDM4	0.75167	1.36644	1.51708e-05	30	21	Haematopoietic and Lymphoid	0.0209585		L.11q24.2..1	ITSN2	-0.273394	3.19312	2.18443e-06	3	48	Haematopoietic and Lymphoid	0.0173217		G.1q23.2..SDHC.	FGFR3	-0.938554	2.41921	2.58432e-05	4	47	Haematopoietic and Lymphoid	0.0353408
L.18q22.1.	CCND1	-1.41863	2.96301	7.58958e-07	5	46	Haematopoietic and Lymphoid	0.00283581		L.11q24.2..1	MEF2B	-0.654649	2.99591	6.88076e-06	3	48	Haematopoietic and Lymphoid	0.0230533		G.1q23.2..SDHC.	IRS1	-1.49099	3.02046	4.76482e-07	4	47	Haematopoietic and Lymphoid	0.00277636
L.10q23.33.	ALDH18A1	-0.890632	2.63693	5.27134e-05	3	48	Haematopoietic and Lymphoid	0.0461082		L.16p13.3..CREBBP.	YRDC	0.773046	2.73233	3.0927e-05	3	48	Haematopoietic and Lymphoid	0.0484348		G.1q23.2..SDHC.	KBTBD2	-0.584589	2.35897	3.80497e-05	4	47	Haematopoietic and Lymphoid	0.0417973
L.10q24.1.	ALDH18A1	-0.890632	2.63693	5.27134e-05	3	48	Haematopoietic and Lymphoid	0.0461082		G.12p12.3..KRAS.	XPR1	-0.678215	2.88785	1.28024e-05	3	48	Haematopoietic and Lymphoid	0.0321825		G.1q23.2..SDHC.	SMAD7	-1.4339	2.32387	4.75991e-05	4	47	Haematopoietic and Lymphoid	0.0465175
L.10q24.2.	ALDH18A1	-0.890632	2.63693	5.27134e-05	3	48	Haematopoietic and Lymphoid	0.0461082		G.1q21.3.	BAMBI	-0.34437	2.37315	3.47491e-05	4	47	Haematopoietic and Lymphoid	0.0492841		G.1q32.1..MDM4.PIK3C2B.ZC3H11A.	STAG1	-0.999501	3.43037	5.3916e-07	3	48	Haematopoietic and Lymphoid	0.00301067
L.11q14.1..MED17.	STAT3	-1.70348	3.6735	1.2673e-07	3	48	Haematopoietic and Lymphoid	0.000999049		G.1q21.3.	CCND2	-1.0655	2.67674	4.79031e-06	4	47	Haematopoietic and Lymphoid	0.0178327		G.1q32.1..MDM4.PIK3C2B.ZC3H11A.	UBIAD1	-1.19648	2.73037	3.12704e-05	3	48	Haematopoietic and Lymphoid	0.0391658
L.11q14.1..MED17.	PPWD1	1.54263	2.84316	1.652e-05	3	48	Haematopoietic and Lymphoid	0.0217519		G.1q21.3.	IRS1	-0.827743	2.75635	2.82056e-06	4	47	Haematopoietic and Lymphoid	0.0173217		G.1q42.13..ARID4B.FH.	BATF3	-1.21556	2.79503	2.17115e-05	3	48	Haematopoietic and Lymphoid	0.0323298
L.11q14.1..MED17.	RASA2	-1.26173	4.02779	1.51766e-08	3	48	Haematopoietic and Lymphoid	0.00020339		G.1q22.	BAMBI	-0.34437	2.37315	3.47491e-05	4	47	Haematopoietic and Lymphoid	0.0492841		G.1q42.13..ARID4B.FH.	STAG1	-0.937207	3.09245	3.9319e-06	3	48	Haematopoietic and Lymphoid	0.0125461
L.11q22.3..SDHD.	PSMB6	1.55216	2.12714	3.95862e-05	5	46	Haematopoietic and Lymphoid	0.0410859		G.1q22.	CCND2	-1.0655	2.67674	4.79031e-06	4	47	Haematopoietic and Lymphoid	0.0178327		L.1p36.32..RPL22.	SMARCAL1	-0.655939	2.1371	3.86793e-05	5	46	Haematopoietic and Lymphoid	0.041835
L.11q24.2.	BCL6	-1.46865	2.73055	3.12374e-05	3	48	Haematopoietic and Lymphoid	0.0348859		G.1q22.	IRS1	-0.827743	2.75635	2.82056e-06	4	47	Haematopoietic and Lymphoid	0.0173217		L.1p32.3..CDKN2C.FAF1.	IGF1R	-1.3066	2.09231	5.06019e-05	5	46	Haematopoietic and Lymphoid	0.0465175
L.11q24.2.	MEF2B	-1.65167	3.37202	7.61768e-07	3	48	Haematopoietic and Lymphoid	0.00283581		G.1q23.2..SDHC.	BAMBI	-0.34437	2.37315	3.47491e-05	4	47	Haematopoietic and Lymphoid	0.0492841		L.1p32.3..CDKN2C.FAF1.	IRF2	-1.04243	2.16605	3.00447e-05	5	46	Haematopoietic and Lymphoid	0.0379855
L.11q24.2..1	BCL6	-1.46865	2.73055	3.12374e-05	3	48	Haematopoietic and Lymphoid	0.0348859		G.1q23.2..SDHC.	CCND2	-1.0655	2.67674	4.79031e-06	4	47	Haematopoietic and Lymphoid	0.0178327		L.1p32.3..CDKN2C.FAF1.	MAF	-1.55304	2.56421	1.65257e-06	5	46	Haematopoietic and Lymphoid	0.00655435
L.11q24.2..1	MEF2B	-1.65167	3.37202	7.61768e-07	3	48	Haematopoietic and Lymphoid	0.00283581		G.1q23.2..SDHC.	IRS1	-0.827743	2.75635	2.82056e-06	4	47	Haematopoietic and Lymphoid	0.0173217		L.1p32.3..CDKN2C.FAF1.	PIM2	-1.3515	2.45154	4.34384e-06	5	46	Haematopoietic and Lymphoid	0.0132305
G.8q24.21..MYC.	RELA	-0.787033	2.50026	2.65377e-06	5	46	Haematopoietic and Lymphoid	0.00646632		G.1q32.1..MDM4.PIK3C2B.ZC3H11A.	STAG1	-0.370574	2.881	1.33134e-05	3	48	Haematopoietic and Lymphoid	0.0321825		L.1p32.3..CDKN2C.FAF1.	SMAD7	-1.74583	3.45804	1.95086e-09	5	46	Haematopoietic and Lymphoid	6.53617e-05
G.8q24.21..MYC.	SCAP	-2.06002	2.32595	9.51833e-06	5	46	Haematopoietic and Lymphoid	0.0165022		G.1q42.13..ARID4B.FH.	STAG1	-0.389245	3.10381	3.68034e-06	3	48	Haematopoietic and Lymphoid	0.0173217		L.1p32.3..CDKN2C.FAF1.	XBP1	-0.680915	2.0941	4.99674e-05	5	46	Haematopoietic and Lymphoid	0.0465175
L.16p13.3..CREBBP.	DUSP1	-0.772805	2.64604	5.01107e-05	3	48	Haematopoietic and Lymphoid	0.0461082		L.1p32.3..CDKN2C.FAF1.	MAF	-0.626597	2.40601	5.30886e-06	5	46	Haematopoietic and Lymphoid	0.019229		L.1p32.3..CDKN2C.FAF1.	ZBTB38	-0.964595	2.32141	9.83718e-06	5	46	Haematopoietic and Lymphoid	0.0205991
L.16p13.3..CREBBP.	RUNX1T1	-0.791799	2.83769	1.70423e-05	3	48	Haematopoietic and Lymphoid	0.0217519		L.1p32.3..CDKN2C.FAF1.	SMAD7	-0.832282	2.8345	2.18448e-07	5	46	Haematopoietic and Lymphoid	0.00487926		L.1p13.2..ATP1A1.CSDE1.NRAS.	IGF1R	-1.46743	2.36467	3.66886e-05	4	47	Haematopoietic and Lymphoid	0.0413181
L.16p13.3..CREBBP.	SIRT7	-1.23454	4.53481	9.23251e-08	3	48	Haematopoietic and Lymphoid	0.000773315		L.1p13.2..ATP1A1.CSDE1.NRAS.	SMAD7	-0.785483	2.44093	2.2462e-05	4	47	Haematopoietic and Lymphoid	0.0401241		L.1p13.2..ATP1A1.CSDE1.NRAS.	IRS1	-1.27645	2.37713	3.38723e-05	4	47	Haematopoietic and Lymphoid	0.0408053
G.12p12.3..KRAS.	KRAS	-1.45981	2.64307	5.09464e-05	3	48	Haematopoietic and Lymphoid	0.0461082		L.1p13.2..ATP1A1.CSDE1.NRAS.	TCF7L2	-0.173185	2.46717	1.89511e-05	4	47	Haematopoietic and Lymphoid	0.0357711		L.1p13.2..ATP1A1.CSDE1.NRAS.	SMAD7	-1.56966	2.65301	5.60546e-06	4	47	Haematopoietic and Lymphoid	0.0139115
G.12p12.3..KRAS.	XPR1	-1.10033	3.58542	2.14402e-07	3	48	Haematopoietic and Lymphoid	0.00143666		L.Xq21.33.	PRR7	0.106294	1.38519	1.00939e-05	28	23	Haematopoietic and Lymphoid	0.0321825		L.17p11.2.	ACOX1	-0.593706	1.92977	5.11209e-05	6	45	Haematopoietic and Lymphoid	0.0465175
L.5q21.1..APC.	IL6ST	-0.962505	1.96238	3.98547e-05	6	45	Haematopoietic and Lymphoid	0.0410859		L.Xq22.3.	PRR7	0.10438	1.35037	1.46237e-05	27	24	Haematopoietic and Lymphoid	0.0337715		L.17p11.2..1	ACOX1	-0.593706	1.92977	5.11209e-05	6	45	Haematopoietic and Lymphoid	0.0465175
L.6q23.1.	FBXO42	-1.17494	3.02423	5.84162e-06	3	48	Haematopoietic and Lymphoid	0.0122926		L.Xq22.3..1	PRR7	0.10438	1.35037	1.46237e-05	27	24	Haematopoietic and Lymphoid	0.0337715		L.17p11.2..2	ACOX1	-0.593706	1.92977	5.11209e-05	6	45	Haematopoietic and Lymphoid	0.0465175
L.6q25.1.	MEF2C	-1.72356	2.67748	4.20558e-05	3	48	Haematopoietic and Lymphoid	0.0414423		L.2q32.1.	STAT3	-0.610621	3.48218	3.96401e-07	3	48	Haematopoietic and Lymphoid	0.00664051		L.Xq22.3.	AGPAT2	-0.256618	1.26782	3.93327e-05	27	24	Haematopoietic and Lymphoid	0.041835
L.6q25.1.	SMAD7	-1.42355	2.72411	3.23891e-05	3	48	Haematopoietic and Lymphoid	0.0350349		L.2q36.1..CUL3.	LRRC57	-0.384729	2.82918	1.78874e-05	3	48	Haematopoietic and Lymphoid	0.035039		L.Xq22.3..1	AGPAT2	-0.256618	1.26782	3.93327e-05	27	24	Haematopoietic and Lymphoid	0.041835
L.6q25.1.	XBP1	-0.842829	3.20986	1.98019e-06	3	48	Haematopoietic and Lymphoid	0.00541586		L.13q11..PABPC3.SACS.ZMYM2.	ZBTB38	-0.403109	2.369	3.56847e-05	4	47	Haematopoietic and Lymphoid	0.0492841		L.2q32.1.	FBXO42	-1.37426	2.74743	2.84074e-05	3	48	Haematopoietic and Lymphoid	0.0373239
L.6q25.2.	MEF2C	-1.72356	2.67748	4.20558e-05	3	48	Haematopoietic and Lymphoid	0.0414423		L.13q12.3.	RUNX1T1	-0.240296	2.7635	2.59476e-05	3	48	Haematopoietic and Lymphoid	0.0440177		L.2q32.1.	STAT3	-1.52528	3.09527	3.86786e-06	3	48	Haematopoietic and Lymphoid	0.0125461
L.6q25.2.	SMAD7	-1.42355	2.72411	3.23891e-05	3	48	Haematopoietic and Lymphoid	0.0350349		L.13q13.1.	RUNX1T1	-0.240296	2.7635	2.59476e-05	3	48	Haematopoietic and Lymphoid	0.0440177		L.2q32.1.	WDR73	-1.04734	2.65792	4.69054e-05	3	48	Haematopoietic and Lymphoid	0.0465175
L.6q25.2.	XBP1	-0.842829	3.20986	1.98019e-06	3	48	Haematopoietic and Lymphoid	0.00541586		L.13q14.2.	XBP1	-0.413247	2.75445	2.73067e-05	3	48	Haematopoietic and Lymphoid	0.0451794		L.2q36.1..CUL3.	LRRC57	-0.796171	2.76501	2.57267e-05	3	48	Haematopoietic and Lymphoid	0.0353408
G.3q26.1.	DERL1	-0.545123	1.91689	5.63825e-05	6	45	Haematopoietic and Lymphoid	0.0484369		L.13q14.2..RB1.	XBP1	-0.413247	2.75445	2.73067e-05	3	48	Haematopoietic and Lymphoid	0.0451794		L.2q36.1..CUL3.	CEP78	-0.672883	2.72225	3.27293e-05	3	48	Haematopoietic and Lymphoid	0.0406134
G.3q26.1.	KRAS	-1.28254	2.56441	3.33057e-07	6	45	Haematopoietic and Lymphoid	0.00165315		L.14q32.32.	IGF1R	-0.67437	2.53066	1.25337e-05	4	47	Haematopoietic and Lymphoid	0.0321825		L.22q11.1.	XBP1	-0.948817	3.05396	4.91718e-06	3	48	Haematopoietic and Lymphoid	0.0139115
L.3p26.3..SRGAP3.	UMPS	0.89565	1.73061	4.26818e-05	8	43	Haematopoietic and Lymphoid	0.0417522		L.14q32.32.	IRS1	-0.74772	2.36844	3.58127e-05	4	47	Haematopoietic and Lymphoid	0.0492841		L.13q11..PABPC3.SACS.ZMYM2.	SCFD2	-0.748127	2.42969	2.41535e-05	4	47	Haematopoietic and Lymphoid	0.034806
G.1q21.2..PIP5K1A.SETDB1.	IRS1	-1.06051	2.28388	1.29097e-05	5	46	Haematopoietic and Lymphoid	0.0193499		L.14q32.32.	NFKB1	-0.480841	2.96941	6.73336e-07	4	47	Haematopoietic and Lymphoid	0.0100264		L.13q12.3.	RUNX1T1	-0.870181	2.75651	2.69902e-05	3	48	Haematopoietic and Lymphoid	0.0361712
G.1q21.2..PIP5K1A.SETDB1.	KBTBD2	-0.502537	2.18672	2.59328e-05	5	46	Haematopoietic and Lymphoid	0.0304861		chr1.146649622.146649852.PDIA3P._HypMET	IRF2BP2	-0.418387	1.92589	3.34307e-06	9	42	Haematopoietic and Lymphoid	0.0173217		L.13q12.3.	SCFD2	-0.993814	3.51361	3.28834e-07	3	48	Haematopoietic and Lymphoid	0.00220345
G.1q21.3.	BAMBI	-0.573446	2.56925	9.73527e-06	4	47	Haematopoietic and Lymphoid	0.0165022		chr1.146649622.146649852.PDIA3P._HypMET	RHOF	-0.179917	1.75817	1.60199e-05	9	42	Haematopoietic and Lymphoid	0.0337715		L.13q13.1.	RUNX1T1	-0.870181	2.75651	2.69902e-05	3	48	Haematopoietic and Lymphoid	0.0361712
G.1q21.3.	CCND2	-2.20186	2.59788	8.06545e-06	4	47	Haematopoietic and Lymphoid	0.0156652		chr1.146649622.146649852.PDIA3P._HypMET	SPI1	-0.516275	1.91379	4.07981e-06	9	42	Haematopoietic and Lymphoid	0.0173217		L.13q13.1.	SCFD2	-0.993814	3.51361	3.28834e-07	3	48	Haematopoietic and Lymphoid	0.00220345
G.1q21.3.	IRS1	-1.29261	2.939	8.26992e-07	4	47	Haematopoietic and Lymphoid	0.0028418		chr1.181451311.181452049.._HypMET	TTC7A	-0.434409	1.35164	1.80937e-05	21	30	Haematopoietic and Lymphoid	0.035039		L.13q14.2.	XBP1	-0.874794	2.70867	3.53198e-05	3	48	Haematopoietic and Lymphoid	0.0408053
G.1q21.3.	KBTBD2	-0.5443	2.3473	4.0997e-05	4	47	Haematopoietic and Lymphoid	0.0413102		chr1.181451311.181452049.._HypMET	ZEB1	-0.231581	1.39642	1.23866e-05	21	30	Haematopoietic and Lymphoid	0.0321825		L.13q14.2..RB1.	XBP1	-0.874794	2.70867	3.53198e-05	3	48	Haematopoietic and Lymphoid	0.0408053
G.1q22.	BAMBI	-0.573446	2.56925	9.73527e-06	4	47	Haematopoietic and Lymphoid	0.0165022		chr1.248100325.248100726.OR2L13._HypMET	CEBPA	-0.0780105	2.90191	1.31381e-07	5	46	Haematopoietic and Lymphoid	0.00369706		L.14q32.32.	CCND2	-2.35835	2.52479	1.30242e-05	4	47	Haematopoietic and Lymphoid	0.0258357
G.1q22.	CCND2	-2.20186	2.59788	8.06545e-06	4	47	Haematopoietic and Lymphoid	0.0156652		chr1.248100325.248100726.OR2L13._HypMET	IRF2BP2	-0.48807	2.14553	3.47548e-05	5	46	Haematopoietic and Lymphoid	0.0492841		L.14q32.32.	IGF1R	-1.55164	2.56486	1.00195e-05	4	47	Haematopoietic and Lymphoid	0.020658
G.1q22.	IRS1	-1.29261	2.939	8.26992e-07	4	47	Haematopoietic and Lymphoid	0.0028418		chr1.248100325.248100726.OR2L13._HypMET	RXRA	-0.172429	2.2186	2.06473e-05	5	46	Haematopoietic and Lymphoid	0.0373928		L.14q32.32.	IRS1	-1.32931	2.5213	1.33245e-05	4	47	Haematopoietic and Lymphoid	0.0258797
G.1q22.	KBTBD2	-0.5443	2.3473	4.0997e-05	4	47	Haematopoietic and Lymphoid	0.0413102		chr13.25670041.25670531.PABPC3._HypMET	IRF2BP2	-0.418387	1.92589	3.34307e-06	9	42	Haematopoietic and Lymphoid	0.0173217		L.14q32.32.	NFKB1	-1.49757	2.88255	1.21019e-06	4	47	Haematopoietic and Lymphoid	0.00506827
G.1q23.2..SDHC.	BAMBI	-0.573446	2.56925	9.73527e-06	4	47	Haematopoietic and Lymphoid	0.0165022		chr13.25670041.25670531.PABPC3._HypMET	RHOF	-0.179917	1.75817	1.60199e-05	9	42	Haematopoietic and Lymphoid	0.0337715		L.14q32.32.	PHLDB1	-0.403047	2.43817	2.28665e-05	4	47	Haematopoietic and Lymphoid	0.0336755
G.1q23.2..SDHC.	CCND2	-2.20186	2.59788	8.06545e-06	4	47	Haematopoietic and Lymphoid	0.0156652		chr13.25670041.25670531.PABPC3._HypMET	SPI1	-0.516275	1.91379	4.07981e-06	9	42	Haematopoietic and Lymphoid	0.0173217		L.14q32.32.	ZNF296	-0.872479	2.32682	4.67146e-05	4	47	Haematopoietic and Lymphoid	0.0465175
G.1q23.2..SDHC.	IRS1	-1.29261	2.939	8.26992e-07	4	47	Haematopoietic and Lymphoid	0.0028418		chr15.45315201.45315543.SORD._HypMET	PDS5A	-0.53327	2.01665	2.77035e-05	6	45	Haematopoietic and Lymphoid	0.045277		chr1.146649622.146649852.PDIA3P._HypMET	CEBPA	-1.23367	2.63312	3.63793e-09	9	42	Haematopoietic and Lymphoid	6.96487e-05
G.1q23.2..SDHC.	KBTBD2	-0.5443	2.3473	4.0997e-05	4	47	Haematopoietic and Lymphoid	0.0413102		chr16.56659107.56659660.MT1E._HypMET	PTDSS1	-0.4339	1.35353	2.01107e-05	20	31	Haematopoietic and Lymphoid	0.0373928		chr1.146649622.146649852.PDIA3P._HypMET	IRF2BP2	-1.06377	2.26239	1.32945e-07	9	42	Haematopoietic and Lymphoid	0.00127262
G.1q32.1..MDM4.PIK3C2B.ZC3H11A.	BATF3	-0.996555	2.81628	1.92474e-05	3	48	Haematopoietic and Lymphoid	0.0243345		chr17.46673532.46674181.LOC404266._HypMET	IRF2BP2	-0.418387	1.92589	3.34307e-06	9	42	Haematopoietic and Lymphoid	0.0173217		chr1.146649622.146649852.PDIA3P._HypMET	RHOF	-0.455964	1.7711	1.42167e-05	9	42	Haematopoietic and Lymphoid	0.0263239
G.1q32.1..MDM4.PIK3C2B.ZC3H11A.	STAG1	-1.03211	3.97628	2.06693e-08	3	48	Haematopoietic and Lymphoid	0.00025182		chr17.46673532.46674181.LOC404266._HypMET	RHOF	-0.179917	1.75817	1.60199e-05	9	42	Haematopoietic and Lymphoid	0.0337715		chr1.146649622.146649852.PDIA3P._HypMET	SAMD4B	-0.557958	1.6726	3.50746e-05	9	42	Haematopoietic and Lymphoid	0.0408053
G.1q32.1..MDM4.PIK3C2B.ZC3H11A.	UBIAD1	-0.930949	2.79956	2.1161e-05	3	48	Haematopoietic and Lymphoid	0.0260175		chr17.46673532.46674181.LOC404266._HypMET	SPI1	-0.516275	1.91379	4.07981e-06	9	42	Haematopoietic and Lymphoid	0.0173217		chr1.146649622.146649852.PDIA3P._HypMET	SPI1	-1.34788	1.73466	2.13098e-05	9	42	Haematopoietic and Lymphoid	0.0323298
G.1q42.13..ARID4B.FH.	BATF3	-1.10857	3.31804	1.04793e-06	3	48	Haematopoietic and Lymphoid	0.0033438		chr19.12831793.12832225.TNPO2._HypMET	RHOF	-0.222102	2.21676	5.47508e-06	6	45	Haematopoietic and Lymphoid	0.0193092		chr1.146649622.146649852.PDIA3P._HypMET	ZEB2	-1.21908	1.76725	1.47318e-05	9	42	Haematopoietic and Lymphoid	0.0263239
G.1q42.13..ARID4B.FH.	STAG1	-0.973635	3.57592	2.26895e-07	3	48	Haematopoietic and Lymphoid	0.00144798		chr19.21265164.21265433.ZNF714._HypMET	ZEB1	-0.23138	1.36825	3.28042e-05	17	34	Haematopoietic and Lymphoid	0.0492841		chr1.181451311.181452049.._HypMET	TTC7A	-0.954542	1.29542	3.51445e-05	21	30	Haematopoietic and Lymphoid	0.0408053
G.1q42.13..ARID4B.FH.	STAT3	-1.39297	2.67859	4.17959e-05	3	48	Haematopoietic and Lymphoid	0.0414423		chr19.58458686.58459219.ZNF256._HypMET	TTC7A	-0.478842	1.48956	1.83018e-05	14	37	Haematopoietic and Lymphoid	0.035039		chr1.181451311.181452049.._HypMET	ZEB1	-0.438385	1.61725	8.72347e-07	21	30	Haematopoietic and Lymphoid	0.0041753
G.1q42.13..ARID4B.FH.	PHLDB1	0.679434	2.63601	5.29837e-05	3	48	Haematopoietic and Lymphoid	0.0461082		chr2.85811340.85811855.VAMP5._HypMET	IRF2BP2	-0.417913	1.87591	1.19836e-05	8	43	Haematopoietic and Lymphoid	0.0321825		chr1.248100325.248100726.OR2L13._HypMET	CEBPA	-1.62625	3.58034	7.75813e-10	5	46	Haematopoietic and Lymphoid	3.46571e-05
L.1p36.32..RPL22.	SMARCAL1	-0.621645	2.29262	1.28173e-05	5	46	Haematopoietic and Lymphoid	0.0193499		chr2.85811340.85811855.VAMP5._HypMET	RHOF	-0.18363	1.77302	2.95565e-05	8	43	Haematopoietic and Lymphoid	0.0471552		chr1.248100325.248100726.OR2L13._HypMET	IRF2BP2	-1.17501	2.28175	1.31091e-05	5	46	Haematopoietic and Lymphoid	0.0258357
L.1p36.32..RPL22.	PAK2	-0.426084	2.22384	1.98876e-05	5	46	Haematopoietic and Lymphoid	0.0249089		chr22.20459267.20461473.._HypMET	CEBPA	-0.0658962	2.41007	3.07802e-07	7	44	Haematopoietic and Lymphoid	0.00589291		chr1.248100325.248100726.OR2L13._HypMET	RXRA	-0.584457	2.10116	4.75489e-05	5	46	Haematopoietic and Lymphoid	0.0465175
L.1p32.3..CDKN2C.FAF1.	MAF	-1.55445	2.74633	4.24026e-07	5	46	Haematopoietic and Lymphoid	0.00195953		chr22.20459267.20461473.._HypMET	IRF2BP2	-0.437154	1.95269	1.53725e-05	7	44	Haematopoietic and Lymphoid	0.0337715		chr1.248100325.248100726.OR2L13._HypMET	SPI1	-1.74302	2.25347	1.69625e-05	5	46	Haematopoietic and Lymphoid	0.0280648
L.1p32.3..CDKN2C.FAF1.	PIM2	-1.17577	2.28297	1.29947e-05	5	46	Haematopoietic and Lymphoid	0.0193499		chr22.20459267.20461473.._HypMET	PDS5A	-0.538719	2.11615	4.17775e-06	7	44	Haematopoietic and Lymphoid	0.0173217		chr13.25670041.25670531.PABPC3._HypMET	CEBPA	-1.23367	2.63312	3.63793e-09	9	42	Haematopoietic and Lymphoid	6.96487e-05
L.1p32.3..CDKN2C.FAF1.	SMAD7	-1.35483	2.88252	1.52088e-07	5	46	Haematopoietic and Lymphoid	0.00113234		chr22.20459267.20461473.._HypMET	SPI1	-0.570714	2.11369	4.26527e-06	7	44	Haematopoietic and Lymphoid	0.0173217		chr13.25670041.25670531.PABPC3._HypMET	IRF2BP2	-1.06377	2.26239	1.32945e-07	9	42	Haematopoietic and Lymphoid	0.00127262
L.1p32.3..CDKN2C.FAF1.	XBP1	-0.587064	2.09989	4.79739e-05	5	46	Haematopoietic and Lymphoid	0.0452766		chr3.139258152.139258731.RBP1._HypMET	TTC7A	-0.469596	1.51438	2.94034e-06	20	31	Haematopoietic and Lymphoid	0.0173217		chr13.25670041.25670531.PABPC3._HypMET	RHOF	-0.455964	1.7711	1.42167e-05	9	42	Haematopoietic and Lymphoid	0.0263239
L.1p32.3..CDKN2C.FAF1.	ZBTB38	-0.770958	2.09165	5.08364e-05	5	46	Haematopoietic and Lymphoid	0.0461082		chr3.139258152.139258731.RBP1._HypMET	ZEB1	-0.232764	1.40193	1.31225e-05	20	31	Haematopoietic and Lymphoid	0.0321825		chr13.25670041.25670531.PABPC3._HypMET	SAMD4B	-0.557958	1.6726	3.50746e-05	9	42	Haematopoietic and Lymphoid	0.0408053
L.1p13.2..ATP1A1.CSDE1.NRAS.	IGF1R	-0.947761	2.38398	3.24165e-05	4	47	Haematopoietic and Lymphoid	0.0350349		chr3.99594969.99595215.C3orf26..FILIP1L..MIR548G._HypMET	CTBP1	-0.409958	1.68903	1.58253e-06	15	36	Haematopoietic and Lymphoid	0.0163142		chr13.25670041.25670531.PABPC3._HypMET	SPI1	-1.34788	1.73466	2.13098e-05	9	42	Haematopoietic and Lymphoid	0.0323298
L.1p13.2..ATP1A1.CSDE1.NRAS.	IRS1	-1.12808	2.38673	3.18504e-05	4	47	Haematopoietic and Lymphoid	0.0350349		chr3.99594969.99595215.C3orf26..FILIP1L..MIR548G._HypMET	PIK3CA	-0.32445	1.60133	3.74175e-06	15	36	Haematopoietic and Lymphoid	0.0173217		chr13.25670041.25670531.PABPC3._HypMET	ZEB2	-1.21908	1.76725	1.47318e-05	9	42	Haematopoietic and Lymphoid	0.0263239
L.1p13.2..ATP1A1.CSDE1.NRAS.	SMAD7	-1.46729	3.07365	3.32036e-07	4	47	Haematopoietic and Lymphoid	0.00165315		chr3.99594969.99595215.C3orf26..FILIP1L..MIR548G._HypMET	ZEB1	-0.263774	1.6393	2.76503e-06	15	36	Haematopoietic and Lymphoid	0.0173217		chr15.45315201.45315543.SORD._HypMET	C17orf58	-0.680896	1.9265	5.24118e-05	6	45	Haematopoietic and Lymphoid	0.0465175
L.1p13.2..ATP1A1.CSDE1.NRAS.	TCF3	-1.22945	2.69717	4.18296e-06	4	47	Haematopoietic and Lymphoid	0.00983479		chr5.67584213.67584451.PIK3R1._HypMET	IRF2BP2	-0.417913	1.87591	1.19836e-05	8	43	Haematopoietic and Lymphoid	0.0321825		chr15.45315201.45315543.SORD._HypMET	CEBPA	-1.1764	2.14711	9.49222e-06	6	45	Haematopoietic and Lymphoid	0.0201922
L.Xq28.	PAX3	0.174062	1.24327	5.14094e-05	25	26	Haematopoietic and Lymphoid	0.0461082		chr5.67584213.67584451.PIK3R1._HypMET	RHOF	-0.18363	1.77302	2.95565e-05	8	43	Haematopoietic and Lymphoid	0.0471552		chr15.45315201.45315543.SORD._HypMET	PDS5A	-1.02546	1.99049	3.38383e-05	6	45	Haematopoietic and Lymphoid	0.0408053
L.2q32.1.	SP110	-0.694128	2.72674	3.32609e-05	3	48	Haematopoietic and Lymphoid	0.0356599		chr6.31148369.31148577.PSORS1C3._HypMET	RUNX1T1	-0.248463	2.9019	1.18135e-05	3	48	Haematopoietic and Lymphoid	0.0321825		chr15.45315201.45315543.SORD._HypMET	RHOF	-0.511217	1.93929	4.75454e-05	6	45	Haematopoietic and Lymphoid	0.0465175
L.2q32.1.	STAT3	-1.64233	3.44835	4.84604e-07	3	48	Haematopoietic and Lymphoid	0.00209499		chr7.143582125.143582610.FAM115A._HypMET	IRF2BP2	-0.411971	1.83671	1.69324e-05	8	43	Haematopoietic and Lymphoid	0.0338688		chr16.56659107.56659660.MT1E._HypMET	TTC7A	-0.980244	1.34108	2.32791e-05	20	31	Haematopoietic and Lymphoid	0.0339105
L.2q36.1..CUL3.	LRRC57	-1.01412	2.8508	1.58173e-05	3	48	Haematopoietic and Lymphoid	0.0212366		chr9.140310894.140312457.EXD3._HypMET	CEBPA	-0.0551388	1.87558	1.20185e-05	8	43	Haematopoietic and Lymphoid	0.0321825		chr17.46673532.46674181.LOC404266._HypMET	CEBPA	-1.23367	2.63312	3.63793e-09	9	42	Haematopoietic and Lymphoid	6.96487e-05
L.2q36.1..CUL3.	CEP78	-0.58484	2.86385	1.4683e-05	3	48	Haematopoietic and Lymphoid	0.0204975		chr9.140310894.140312457.EXD3._HypMET	IRF2BP2	-0.452258	2.11983	1.33933e-06	8	43	Haematopoietic and Lymphoid	0.0149576		chr17.46673532.46674181.LOC404266._HypMET	IRF2BP2	-1.06377	2.26239	1.32945e-07	9	42	Haematopoietic and Lymphoid	0.00127262
L.2q37.2.	MAP3K20	-0.932795	3.18785	2.25289e-06	3	48	Haematopoietic and Lymphoid	0.00572273		chr9.140310894.140312457.EXD3._HypMET	RHOF	-0.182798	1.76155	3.26543e-05	8	43	Haematopoietic and Lymphoid	0.0492841		chr17.46673532.46674181.LOC404266._HypMET	RHOF	-0.455964	1.7711	1.42167e-05	9	42	Haematopoietic and Lymphoid	0.0263239
L.2q37.2.	TMEM240	-0.589193	3.17614	2.41273e-06	3	48	Haematopoietic and Lymphoid	0.00598787		ARFGEF1_mut	PSMA3	0.503975	2.71063	1.26606e-05	3	90	Lung	0.0292167		chr17.46673532.46674181.LOC404266._HypMET	SAMD4B	-0.557958	1.6726	3.50746e-05	9	42	Haematopoietic and Lymphoid	0.0408053
L.2q37.3.	MAP3K20	-0.790028	2.6511	5.67679e-06	4	47	Haematopoietic and Lymphoid	0.0122707		ARID2_mut	AVEN	-0.337136	2.97466	2.09447e-06	3	90	Lung	0.0124265		chr17.46673532.46674181.LOC404266._HypMET	SPI1	-1.34788	1.73466	2.13098e-05	9	42	Haematopoietic and Lymphoid	0.0323298
L.22q11.1.	XBP1	-0.799069	2.95576	8.67239e-06	3	48	Haematopoietic and Lymphoid	0.0165022		ASH1L_mut	FBXL5	-0.354144	2.73014	1.11185e-05	3	90	Lung	0.0270661		chr17.46673532.46674181.LOC404266._HypMET	ZEB2	-1.21908	1.76725	1.47318e-05	9	42	Haematopoietic and Lymphoid	0.0263239
L.13q11..PABPC3.SACS.ZMYM2.	ZBTB38	-0.877063	2.40774	2.78262e-05	4	47	Haematopoietic and Lymphoid	0.0321479		BRAF_mut	EFR3A	-0.848264	2.85293	4.85311e-06	3	90	Lung	0.0177938		chr19.12831793.12832225.TNPO2._HypMET	RHOF	-0.552139	2.16919	7.9762e-06	6	45	Haematopoietic and Lymphoid	0.017959
L.13q12.3.	RUNX1T1	-0.757183	2.66134	4.60193e-05	3	48	Haematopoietic and Lymphoid	0.0439067		BRAF_mut	LRRC1	-0.190586	2.61606	2.35939e-05	3	90	Lung	0.0415333		chr19.21265164.21265433.ZNF714._HypMET	UAP1	-0.447313	1.32406	4.82839e-05	17	34	Haematopoietic and Lymphoid	0.0465175
L.13q12.3.	XBP1	-0.758508	2.73835	2.98973e-05	3	48	Haematopoietic and Lymphoid	0.0339552		BRAF_mut	ME1	-0.274911	2.57418	3.09592e-05	3	90	Lung	0.0492906		chr19.58458686.58459219.ZNF256._HypMET	ZEB1	-0.428946	1.48349	2.1486e-05	14	37	Haematopoietic and Lymphoid	0.0323298
L.13q13.1.	RUNX1T1	-0.757183	2.66134	4.60193e-05	3	48	Haematopoietic and Lymphoid	0.0439067		BRAF_mut	NR3C1	-0.26377	2.98636	1.93022e-06	3	90	Lung	0.012274		chr2.85811340.85811855.VAMP5._HypMET	C17orf58	-0.635638	1.8396	1.65075e-05	8	43	Haematopoietic and Lymphoid	0.0276534
L.13q13.1.	XBP1	-0.758508	2.73835	2.98973e-05	3	48	Haematopoietic and Lymphoid	0.0339552		BRAF_mut	PAK2	-0.540894	2.87125	4.28142e-06	3	90	Lung	0.0175099		chr2.85811340.85811855.VAMP5._HypMET	CEBPA	-1.14371	2.20246	6.29926e-07	8	43	Haematopoietic and Lymphoid	0.00324693
L.13q14.2.	XBP1	-0.794288	2.92929	1.00972e-05	3	48	Haematopoietic and Lymphoid	0.0165022		CTNNB1_mut	SEC23A	-0.370284	2.24134	3.1063e-05	4	89	Lung	0.0492906		chr2.85811340.85811855.VAMP5._HypMET	IRF2BP2	-1.09419	2.29433	2.70966e-07	8	43	Haematopoietic and Lymphoid	0.00202108
L.13q14.2..RB1.	XBP1	-0.794288	2.92929	1.00972e-05	3	48	Haematopoietic and Lymphoid	0.0165022		EP300_mut	SNX29	-0.0674862	2.25562	2.79376e-05	4	89	Lung	0.0467813		chr2.85811340.85811855.VAMP5._HypMET	RHOF	-0.504458	2.01467	3.4707e-06	8	43	Haematopoietic and Lymphoid	0.0119264
L.14q32.32.	CCND2	-2.13768	2.48616	1.67519e-05	4	47	Haematopoietic and Lymphoid	0.0217519		FAT1_mut	AGPAT1	-0.335817	2.48923	4.67805e-06	4	89	Lung	0.0177938		chr2.85811340.85811855.VAMP5._HypMET	ZEB2	-1.20954	1.71182	5.01781e-05	8	43	Haematopoietic and Lymphoid	0.0465175
L.14q32.32.	DPM2	-1.07092	2.45247	2.08455e-05	4	47	Haematopoietic and Lymphoid	0.025867		FAT1_mut	DLL1	-0.154558	2.28833	2.18791e-05	4	89	Lung	0.0393869		chr20.42543097.42545137.TOX2._HypMET	ZEB1	-0.376307	1.28616	3.87799e-05	27	24	Haematopoietic and Lymphoid	0.041835
L.14q32.32.	IGF1R	-1.00514	2.59857	8.02905e-06	4	47	Haematopoietic and Lymphoid	0.0156652		FAT1_mut	LRP8	-0.417708	2.78939	4.13885e-07	4	89	Lung	0.00434208		chr22.20459267.20461473.._HypMET	CEBPA	-1.62928	4.65419	1.93616e-15	7	44	Haematopoietic and Lymphoid	1.29738e-10
L.14q32.32.	IRS1	-1.18385	2.56093	1.02813e-05	4	47	Haematopoietic and Lymphoid	0.0166008		FAT1_mut	ZEB2	0.499181	2.54773	2.94743e-06	4	89	Lung	0.0152307		chr22.20459267.20461473.._HypMET	IRF2BP2	-1.15632	2.4245	2.71456e-07	7	44	Haematopoietic and Lymphoid	0.00202108
L.14q32.32.	KRAS	-1.34671	2.49471	1.58463e-05	4	47	Haematopoietic and Lymphoid	0.0212366		INPPL1_mut	HOXB13	-0.360758	2.78678	7.60325e-06	3	90	Lung	0.0217495		chr22.20459267.20461473.._HypMET	PDS5A	-1.07881	2.22485	1.66285e-06	7	44	Haematopoietic and Lymphoid	0.00655435
L.14q32.32.	MEF2C	-1.64921	2.67207	4.94102e-06	4	47	Haematopoietic and Lymphoid	0.0112233		KRAS_mut	KRAS	-0.735519	2.70843	1.36346e-19	25	68	Lung	4.36827e-14		chr22.20459267.20461473.._HypMET	SAMD4B	-0.639205	1.94492	1.64011e-05	7	44	Haematopoietic and Lymphoid	0.0276534
L.14q32.32.	NFKB1	-1.17967	2.67444	4.86378e-06	4	47	Haematopoietic and Lymphoid	0.0112233		LAMA2_mut	PTDSS2	-0.437539	3.25046	2.93366e-07	3	90	Lung	0.00375957		chr22.20459267.20461473.._HypMET	SPI1	-1.59691	2.12774	3.78852e-06	7	44	Haematopoietic and Lymphoid	0.0125461
chr1.146649622.146649852.PDIA3P._HypMET	CEBPA	-1.19334	2.93854	1.91021e-10	9	42	Haematopoietic and Lymphoid	4.26664e-06		MACF1_mut	SEC23A	-0.365111	2.25868	3.93996e-06	5	88	Lung	0.0175099		chr22.20459267.20461473.._HypMET	ZEB2	-1.26917	1.79109	5.80815e-05	7	44	Haematopoietic and Lymphoid	0.0498964
chr1.146649622.146649852.PDIA3P._HypMET	IRF2BP2	-1.02344	2.02498	1.30481e-06	9	42	Haematopoietic and Lymphoid	0.00372054		MED23_mut	LRP8	-0.425334	2.74594	1.00044e-05	3	90	Lung	0.0252732		chr22.20459267.20461473.._HypMET	MICU1	-0.622908	1.87923	2.82593e-05	7	44	Haematopoietic and Lymphoid	0.0373239
chr1.146649622.146649852.PDIA3P._HypMET	SPI1	-1.29989	2.19036	2.98518e-07	9	42	Haematopoietic and Lymphoid	0.00160025		NF2_mut	LMNA	-0.389071	2.02323	2.92818e-05	5	88	Lung	0.0480034		chr22.20459267.20461473.._HypMET	CDCA8	-0.493923	1.82384	4.69396e-05	7	44	Haematopoietic and Lymphoid	0.0465175
chr1.146649622.146649852.PDIA3P._HypMET	ZEB2	-1.07514	1.76952	1.44258e-05	9	42	Haematopoietic and Lymphoid	0.0204975		NRAS_mut	NRAS	-0.871893	4.58905	3.5024e-14	4	89	Lung	5.61052e-09		chr3.139258152.139258731.RBP1._HypMET	TTC7A	-1.02872	1.44034	7.17404e-06	20	31	Haematopoietic and Lymphoid	0.0165765
chr1.181451311.181452049.._HypMET	TTC7A	-0.746353	1.2608	5.26505e-05	21	30	Haematopoietic and Lymphoid	0.0461082		PLXNB2_mut	PARD6B	-0.590915	2.8486	4.99853e-06	3	90	Lung	0.0177938		chr3.139258152.139258731.RBP1._HypMET	ZEB1	-0.429254	1.55523	2.12942e-06	20	31	Haematopoietic and Lymphoid	0.0081536
chr1.181451311.181452049.._HypMET	ZEB1	-0.402946	1.67009	4.57654e-07	21	30	Haematopoietic and Lymphoid	0.00204443		SMARCA4_mut	SMARCA2	-0.411804	1.31246	1.81692e-06	19	74	Lung	0.012274		chr3.99594969.99595215.C3orf26..FILIP1L..MIR548G._HypMET	ZEB1	-0.401433	1.36104	5.80608e-05	15	36	Haematopoietic and Lymphoid	0.0498964
chr1.248100325.248100726.OR2L13._HypMET	CEBPA	-1.46733	3.43796	2.27054e-09	5	46	Haematopoietic and Lymphoid	3.80361e-05		TP53_mut	MDM2	0.491278	1.73505	4.33174e-10	72	21	Lung	3.46953e-05		chr5.67584213.67584451.PIK3R1._HypMET	C17orf58	-0.635638	1.8396	1.65075e-05	8	43	Haematopoietic and Lymphoid	0.0276534
chr1.248100325.248100726.OR2L13._HypMET	SPI1	-1.69001	2.8805	1.6998e-07	5	46	Haematopoietic and Lymphoid	0.00119895		TP53_mut	MDM4	0.213736	1.19084	6.15385e-06	72	21	Lung	0.0195132		chr5.67584213.67584451.PIK3R1._HypMET	CEBPA	-1.14371	2.20246	6.29926e-07	8	43	Haematopoietic and Lymphoid	0.00324693
chr13.25670041.25670531.PABPC3._HypMET	CEBPA	-1.19334	2.93854	1.91021e-10	9	42	Haematopoietic and Lymphoid	4.26664e-06		TP53_mut	PPM1D	0.265196	1.34615	4.69232e-07	72	21	Lung	0.00442619		chr5.67584213.67584451.PIK3R1._HypMET	IRF2BP2	-1.09419	2.29433	2.70966e-07	8	43	Haematopoietic and Lymphoid	0.00202108
chr13.25670041.25670531.PABPC3._HypMET	IRF2BP2	-1.02344	2.02498	1.30481e-06	9	42	Haematopoietic and Lymphoid	0.00372054		TP53_mut	TP53	-0.645918	1.71808	5.94598e-10	72	21	Lung	3.80997e-05		chr5.67584213.67584451.PIK3R1._HypMET	RHOF	-0.504458	2.01467	3.4707e-06	8	43	Haematopoietic and Lymphoid	0.0119264
chr13.25670041.25670531.PABPC3._HypMET	SPI1	-1.29989	2.19036	2.98518e-07	9	42	Haematopoietic and Lymphoid	0.00160025		L.19p13.3..GNA11.	ZSWIM7	-0.261125	2.12445	1.25453e-05	5	88	Lung	0.0292167		chr5.67584213.67584451.PIK3R1._HypMET	ZEB2	-1.20954	1.71182	5.01781e-05	8	43	Haematopoietic and Lymphoid	0.0465175
chr13.25670041.25670531.PABPC3._HypMET	ZEB2	-1.07514	1.76952	1.44258e-05	9	42	Haematopoietic and Lymphoid	0.0204975		L.19p13.3.	ZSWIM7	-0.261125	2.12445	1.25453e-05	5	88	Lung	0.0292167		chr6.31148369.31148577.PSORS1C3._HypMET	SAMD4B	-0.948964	2.90815	1.13982e-05	3	48	Haematopoietic and Lymphoid	0.0231446
chr15.45315201.45315543.SORD._HypMET	CEBPA	-1.17607	2.44758	8.60089e-07	6	45	Haematopoietic and Lymphoid	0.00288164		L.19p13.2..SMARCA4.	PSMA3	0.357722	1.91819	1.68835e-05	6	87	Lung	0.0335974		chr6.31148369.31148577.PSORS1C3._HypMET	TUBB4B	-1.01741	2.6736	4.29763e-05	3	48	Haematopoietic and Lymphoid	0.0448638
chr15.45315201.45315543.SORD._HypMET	GSE1	-0.556356	2.12913	1.09325e-05	6	45	Haematopoietic and Lymphoid	0.017442		L.19p12.	ZSWIM7	-0.272832	2.24397	4.48155e-06	5	88	Lung	0.0175099		chr7.143582125.143582610.FAM115A._HypMET	CEBPA	-1.09083	2.04	2.76174e-06	8	43	Haematopoietic and Lymphoid	0.010281
chr15.45315201.45315543.SORD._HypMET	PDS5A	-1.17348	2.27542	3.68625e-06	6	45	Haematopoietic and Lymphoid	0.00882173		L.19p12.	RPS16	0.372163	2.15817	9.41154e-06	5	88	Lung	0.0247187		chr7.143582125.143582610.FAM115A._HypMET	IRF2BP2	-0.990499	1.95307	6.0325e-06	8	43	Haematopoietic and Lymphoid	0.0146991
chr15.45315201.45315543.SORD._HypMET	RHOF	-0.438761	2.17456	7.64523e-06	6	45	Haematopoietic and Lymphoid	0.0156652		L.19p12..1	ZSWIM7	-0.272832	2.24397	4.48155e-06	5	88	Lung	0.0175099		chr7.143582125.143582610.FAM115A._HypMET	SPI1	-1.35297	1.70888	5.44327e-05	8	43	Haematopoietic and Lymphoid	0.0479925
chr16.56659107.56659660.MT1E._HypMET	TTC7A	-0.753116	1.27274	5.15593e-05	20	31	Haematopoietic and Lymphoid	0.0461082		L.19p12..1	RPS16	0.372163	2.15817	9.41154e-06	5	88	Lung	0.0247187		chr8.67344497.67344989.RRS1._HypMET	IRF2BP2	0.653834	1.2333	5.78238e-05	25	26	Haematopoietic and Lymphoid	0.0498964
chr17.46673532.46674181.LOC404266._HypMET	CEBPA	-1.19334	2.93854	1.91021e-10	9	42	Haematopoietic and Lymphoid	4.26664e-06		G.18q11.1.	AGPAT1	-0.428101	3.27405	2.47054e-07	3	90	Lung	0.0035978		chr8.67344497.67344989.RRS1._HypMET	ZEB1	-0.368221	1.24885	5.71013e-05	25	26	Haematopoietic and Lymphoid	0.0498964
chr17.46673532.46674181.LOC404266._HypMET	IRF2BP2	-1.02344	2.02498	1.30481e-06	9	42	Haematopoietic and Lymphoid	0.00372054		G.18q11.1.	TBXT	0.0923037	2.59889	2.63819e-05	3	90	Lung	0.045499		chr9.140310894.140312457.EXD3._HypMET	CEBPA	-1.23335	2.51584	3.49888e-08	8	43	Haematopoietic and Lymphoid	0.000451586
chr17.46673532.46674181.LOC404266._HypMET	SPI1	-1.29989	2.19036	2.98518e-07	9	42	Haematopoietic and Lymphoid	0.00160025		L.18p11.21.	PSMA3	0.399668	2.15591	9.59539e-06	5	88	Lung	0.0249934		chr9.140310894.140312457.EXD3._HypMET	IRF2BP2	-1.05465	2.15666	9.57478e-07	8	43	Haematopoietic and Lymphoid	0.00427724
chr17.46673532.46674181.LOC404266._HypMET	ZEB2	-1.07514	1.76952	1.44258e-05	9	42	Haematopoietic and Lymphoid	0.0204975		G.10p15.3..GATA3.KLF6.LARP4B.VIM.	KDELR2	-0.243737	2.35029	1.36987e-05	4	89	Lung	0.0303928		chr9.140310894.140312457.EXD3._HypMET	RHOF	-0.451203	1.70903	5.13992e-05	8	43	Haematopoietic and Lymphoid	0.0465175
chr17.6558221.6558441.._HypMET	SPI1	-1.86434	2.9195	1.12208e-05	3	48	Haematopoietic and Lymphoid	0.0176914		G.10p12.1..CUL2.EPC1.	FBXO42	-0.415457	1.73602	9.41278e-06	8	85	Lung	0.0247187		chr9.140310894.140312457.EXD3._HypMET	ZEB2	-1.26287	1.8207	1.94883e-05	8	43	Haematopoietic and Lymphoid	0.0318505
chr19.12831793.12832225.TNPO2._HypMET	CEBPA	-1.00331	1.92531	5.28889e-05	6	45	Haematopoietic and Lymphoid	0.0461082		G.10q22.1..KAT6B.	GALK2	0.308657	2.09432	1.61839e-05	5	88	Lung	0.0328167		ARID2_mut	SKIV2L	-0.826814	2.78665	7.60989e-06	3	90	Lung	0.0212006
chr19.12831793.12832225.TNPO2._HypMET	GSE1	-0.535485	2.01328	2.6946e-05	6	45	Haematopoietic and Lymphoid	0.0314017		L.10p12.2.	IRF9	0.265653	1.87082	2.59771e-05	6	87	Lung	0.0452785		ARID2_mut	TTC37	-0.917468	2.90262	3.45116e-06	3	90	Lung	0.0153568
chr19.12831793.12832225.TNPO2._HypMET	RHOF	-0.434612	2.14372	9.74872e-06	6	45	Haematopoietic and Lymphoid	0.0165022		L.10p12.2.	ISG15	-0.217865	1.94754	1.28884e-05	6	87	Lung	0.0294944		BRAF_mut	EFR3A	-1.32875	2.65582	1.8188e-05	3	90	Lung	0.0347524
chr19.21265164.21265433.ZNF714._HypMET	TCF3	-0.629599	1.31335	5.44029e-05	17	34	Haematopoietic and Lymphoid	0.0470378		L.10q21.1.	MET	-0.310501	2.19978	6.5797e-06	5	88	Lung	0.0201379		BRAF_mut	SDF2L1	-0.794476	2.83163	5.61144e-06	3	90	Lung	0.0187271
chr19.52390841.52391368.ZNF577._HypMET	SPI1	-1.98367	3.21452	2.0525e-06	3	48	Haematopoietic and Lymphoid	0.00550135		L.10q21.1.	VDAC2	-0.201549	2.18409	7.53363e-06	5	88	Lung	0.0217495		BRAF_mut	PAK2	-1.39799	3.49324	4.88467e-08	3	90	Lung	0.00111783
chr2.85811340.85811855.VAMP5._HypMET	CEBPA	-1.11653	2.44395	6.80814e-08	8	43	Haematopoietic and Lymphoid	0.000651714		L.10q24.2..1	NPB	0.447251	3.01907	1.53483e-06	3	90	Lung	0.0117079		FAT1_mut	AGPAT1	-0.718646	2.26794	2.54858e-05	4	89	Lung	0.0415597
chr2.85811340.85811855.VAMP5._HypMET	IRF2BP2	-1.07533	2.13075	1.21257e-06	8	43	Haematopoietic and Lymphoid	0.00369327		L.10q25.2.	NPB	0.424509	2.82513	5.86481e-06	3	90	Lung	0.0191158		FAT1_mut	LRP8	-0.903992	2.64397	1.36264e-06	4	89	Lung	0.0085601
chr2.85811340.85811855.VAMP5._HypMET	SPI1	-1.19504	1.86169	1.45405e-05	8	43	Haematopoietic and Lymphoid	0.0204975		L.10q25.3.	NPB	0.442645	2.97911	2.03046e-06	3	90	Lung	0.012274		FAT1_mut	OTX2	-0.687058	2.47555	5.20756e-06	4	89	Lung	0.0179365
chr20.42543097.42545137.TOX2._HypMET	ZEB1	-0.332951	1.25194	5.7716e-05	27	24	Haematopoietic and Lymphoid	0.0489549		L.10q26.3.	NPB	0.38334	2.57592	2.35465e-06	4	89	Lung	0.0128062		FAT1_mut	WSB2	-0.882781	2.57242	2.42139e-06	4	89	Lung	0.0129295
chr22.20459267.20461473.._HypMET	CEBPA	-1.53609	5.13447	5.20938e-17	7	44	Haematopoietic and Lymphoid	3.4907e-12		L.10q26.3..1	NPB	0.38334	2.57592	2.35465e-06	4	89	Lung	0.0128062		INPPL1_mut	MET	-0.74976	2.57389	3.10164e-05	3	90	Lung	0.0451686
chr22.20459267.20461473.._HypMET	IDE	0.865254	1.89775	2.42537e-05	7	44	Haematopoietic and Lymphoid	0.0287645		L.10q26.3..2	NPB	0.38334	2.57592	2.35465e-06	4	89	Lung	0.0128062		KRAS_mut	DUSP4	-0.352238	1.03645	2.60723e-05	25	68	Lung	0.0415597
chr22.20459267.20461473.._HypMET	IRF2BP2	-1.05609	2.00874	9.61717e-06	7	44	Haematopoietic and Lymphoid	0.0165022		G.11q13.2.	SPOCK3	0.0726204	2.19943	6.59987e-06	5	88	Lung	0.0201379		KRAS_mut	KRAS	-1.36466	2.58874	1.5383e-18	25	68	Lung	2.46422e-13
chr22.20459267.20461473.._HypMET	KLF4	-0.226022	1.95306	1.53261e-05	7	44	Haematopoietic and Lymphoid	0.0209585		G.11q13.2..CCND1.CTTN.	PTDSS2	-0.225525	1.62594	4.92498e-06	10	83	Lung	0.0177938		LAMA2_mut	PTDSS2	-1.01335	3.22177	3.61273e-07	3	90	Lung	0.00353101
chr22.20459267.20461473.._HypMET	PDS5A	-1.19138	2.4348	2.74768e-07	7	44	Haematopoietic and Lymphoid	0.00160025		G.11q13.5.	KRT83	0.116253	1.6212	3.12314e-05	8	85	Lung	0.0492906		MED23_mut	FAM83D	-0.808461	2.65907	1.7804e-05	3	90	Lung	0.0347524
chr22.20459267.20461473.._HypMET	SPI1	-1.49102	2.58316	7.62123e-08	7	44	Haematopoietic and Lymphoid	0.000680911		G.11q13.5.	SPOCK3	0.0547676	1.63405	2.73713e-05	8	85	Lung	0.0461541		MED23_mut	LRP8	-0.981047	2.82532	5.85709e-06	3	90	Lung	0.019148
chr22.20459267.20461473.._HypMET	MICU1	-0.519081	2.0106	9.4681e-06	7	44	Haematopoietic and Lymphoid	0.0165022		G.11q14.1.	H2AC15	0.223161	2.50893	4.14307e-07	5	88	Lung	0.00434208		MED23_mut	L3MBTL1	-0.654011	2.65753	1.79847e-05	3	90	Lung	0.0347524
chr22.24384134.24384405.GSTT1._HypMET	ZEB1	-0.363909	1.38143	3.58237e-05	16	35	Haematopoietic and Lymphoid	0.0378028		L.11p13.	UROS	-0.475198	2.57769	3.02642e-05	3	90	Lung	0.0492189		MGA_mut	SEC23A	-0.582571	2.12025	2.51995e-06	6	87	Lung	0.0129911
chr3.139258152.139258731.RBP1._HypMET	TTC7A	-0.812562	1.42086	9.05489e-06	20	31	Haematopoietic and Lymphoid	0.0165022		L.11p13.	WRAP73	-0.262673	2.68791	1.47192e-05	3	90	Lung	0.0312408		MLL2_mut	NFIB	-0.72437	1.79447	1.55622e-05	7	86	Lung	0.0323757
chr3.139258152.139258731.RBP1._HypMET	ZEB1	-0.402468	1.6581	6.15839e-07	20	31	Haematopoietic and Lymphoid	0.00257913		L.11p13.	FBXL5	-0.367015	2.85459	4.79845e-06	3	90	Lung	0.0177938		NF2_mut	LMNA	-0.79117	2.06622	2.04877e-05	5	88	Lung	0.0368758
chr3.99594969.99595215.C3orf26..FILIP1L..MIR548G._HypMET	CTBP1	-0.578744	1.38248	4.61949e-05	15	36	Haematopoietic and Lymphoid	0.0439067		L.11q22.3..CASP1.	FAM126B	-0.265619	3.1965	4.3369e-07	3	90	Lung	0.00434208		NRAS_mut	NRAS	-1.74308	6.24358	6.92277e-21	4	89	Lung	2.21793e-15
chr3.99594969.99595215.C3orf26..FILIP1L..MIR548G._HypMET	ZEB1	-0.40103	1.58235	5.21675e-06	15	36	Haematopoietic and Lymphoid	0.0116521		L.11q22.3..CASP1..1	FAM126B	-0.265619	3.1965	4.3369e-07	3	90	Lung	0.00434208		PIK3CA_mut	PIK3CA	-0.896125	1.96899	1.05661e-05	6	87	Lung	0.0252626
chr5.67584213.67584451.PIK3R1._HypMET	CEBPA	-1.11653	2.44395	6.80814e-08	8	43	Haematopoietic and Lymphoid	0.000651714		L.11q22.3.	FAM126B	-0.265619	3.1965	4.3369e-07	3	90	Lung	0.00434208		PLXNB2_mut	ENTR1	-0.58669	2.74603	9.99853e-06	3	90	Lung	0.0246412
chr5.67584213.67584451.PIK3R1._HypMET	IRF2BP2	-1.07533	2.13075	1.21257e-06	8	43	Haematopoietic and Lymphoid	0.00369327		L.11q24.2.	FAM126B	-0.232577	2.69814	1.37553e-05	3	90	Lung	0.0303928		PLXNB2_mut	FEM1C	-0.487555	2.80881	6.55135e-06	3	90	Lung	0.0199137
chr5.67584213.67584451.PIK3R1._HypMET	SPI1	-1.19504	1.86169	1.45405e-05	8	43	Haematopoietic and Lymphoid	0.0204975		L.11q24.2..1	FAM126B	-0.232577	2.69814	1.37553e-05	3	90	Lung	0.0303928		PLXNB2_mut	PARD6B	-0.961922	2.79032	7.42409e-06	3	90	Lung	0.0208644
chr6.31148369.31148577.PSORS1C3._HypMET	SLC5A3	-0.927181	2.84239	1.6593e-05	3	48	Haematopoietic and Lymphoid	0.0217519		G.8q22.1.	SATB2	-0.119979	2.28921	3.01216e-06	5	88	Lung	0.0153181		PLXNB2_mut	PSAT1	-0.886009	2.90523	3.38969e-06	3	90	Lung	0.0152957
chr6.31148369.31148577.PSORS1C3._HypMET	TUBB4B	-0.903137	2.66516	4.50501e-05	3	48	Haematopoietic and Lymphoid	0.0437495		G.8q23.3..RAD21.	SATB2	-0.103174	2.04541	8.2728e-08	9	84	Lung	0.00147248		RB1_mut	SRD5A3	-0.421879	1.5333	1.4677e-05	10	83	Lung	0.031772
chr7.143582125.143582610.FAM115A._HypMET	CEBPA	-1.03675	2.15074	1.01058e-06	8	43	Haematopoietic and Lymphoid	0.00330326		G.8q24.13.	SATB2	-0.0832597	1.55252	2.65567e-05	9	84	Lung	0.045499		RB1_mut	WSB2	-0.545921	1.56735	9.86469e-06	10	83	Lung	0.0244998
chr7.143582125.143582610.FAM115A._HypMET	SPI1	-1.28082	2.07147	2.2632e-06	8	43	Haematopoietic and Lymphoid	0.00572273		G.8q24.13.	KRT83	0.114079	1.60287	1.52943e-05	9	84	Lung	0.0318182		SMARCA4_mut	SMARCA2	-0.837171	1.23599	6.05229e-06	19	74	Lung	0.0193905
chr9.140310894.140312457.EXD3._HypMET	CEBPA	-1.19272	2.77682	3.11884e-09	8	43	Haematopoietic and Lymphoid	4.64416e-05		G.8q24.13.	SPOCK3	0.0549551	1.66106	7.98708e-06	9	84	Lung	0.0226453		STK11_mut	FZD5	-0.493488	1.42088	2.67005e-05	11	82	Lung	0.0415597
chr9.140310894.140312457.EXD3._HypMET	GFI1	-0.713569	2.07171	2.25838e-06	8	43	Haematopoietic and Lymphoid	0.00572273		G.16p11.2..FUS.TAOK2.	MET	-0.408564	2.91752	3.11407e-06	3	90	Lung	0.0155889		TP53_mut	MDM2	0.966486	1.84929	5.03052e-11	72	21	Lung	4.02922e-06
chr9.140310894.140312457.EXD3._HypMET	IRF2BP2	-1.09686	2.2014	6.36046e-07	8	43	Haematopoietic and Lymphoid	0.00258304		G.16p11.2..FUS.TAOK2.	SYVN1	-0.54362	2.61886	2.31666e-05	3	90	Lung	0.0411986		TP53_mut	MDM4	0.459359	1.20912	4.5832e-06	72	21	Lung	0.0164986
chr9.140310894.140312457.EXD3._HypMET	ZEB2	-1.10522	1.80273	2.28096e-05	8	43	Haematopoietic and Lymphoid	0.0275392		G.16q12.2..MMP2.	ANKH	-0.263541	2.06584	2.05525e-05	5	88	Lung	0.0385067		TP53_mut	PPM1D	0.462218	1.37405	2.90931e-07	72	21	Lung	0.00310696
APC_mut	PPA2	-0.902592	2.5265	4.20527e-05	3	90	Lung	0.0402177		G.16q12.2..MMP2.	ARHGDIA	-0.338592	2.52647	3.52374e-07	5	88	Lung	0.00418127		TP53_mut	TP53	-0.878538	1.68979	1.0066e-09	72	21	Lung	5.37492e-05
ARHGAP29_mut	FAIM	-0.590089	2.66603	1.70065e-05	3	90	Lung	0.0252249		L.16p13.3.	COLCA2	-0.391544	2.94822	2.51765e-06	3	90	Lung	0.0132231		ZNF292_mut	LIPM	-0.643343	2.7354	1.07345e-05	3	90	Lung	0.025475
ARID2_mut	DNM1	-0.601773	2.63899	2.0311e-05	3	90	Lung	0.0274569		L.16p13.3.	FOXA2	-0.418197	2.73359	1.08653e-05	3	90	Lung	0.0267772		L.19p13.3..GNA11.	ZSWIM7	-0.579415	2.07879	1.84402e-05	5	88	Lung	0.0347524
ARID2_mut	IL36A	-0.551217	2.66262	1.7392e-05	3	90	Lung	0.0254437		L.16p13.3.	SLC39A6	-0.508659	3.43604	7.48726e-08	3	90	Lung	0.00141105		L.19p13.3.	ZSWIM7	-0.579415	2.07879	1.84402e-05	5	88	Lung	0.0347524
ARID2_mut	SKIV2L	-0.752279	2.97078	2.15188e-06	3	90	Lung	0.00710745		L.16p13.3.	SMAD7	-0.62197	3.33592	1.57048e-07	3	90	Lung	0.00251577		L.19p12.	ZSWIM7	-0.648094	2.3937	1.18545e-06	5	88	Lung	0.00791243
ARID2_mut	TTC37	-0.773555	3.06627	1.1002e-06	3	90	Lung	0.00482854		L.16p13.3.	THAP7	-0.378702	3.6899	1.10219e-08	3	90	Lung	0.000294267		L.19p12..1	ZSWIM7	-0.648094	2.3937	1.18545e-06	5	88	Lung	0.00791243
ASH1L_mut	PRPS2	-0.5734	2.5312	4.08086e-05	3	90	Lung	0.0392623		L.16p13.3.	ASCL5	-0.240496	2.87513	4.16914e-06	3	90	Lung	0.0175099		L.19q13.2..CIC.	DKK1	-0.665893	2.58005	2.98065e-05	3	90	Lung	0.0440393
BRAF_mut	EFR3A	-1.37879	2.97842	2.04022e-06	3	90	Lung	0.00701325		L.16p13.3..2	FLI1	-0.350637	2.88138	3.99409e-06	3	90	Lung	0.0175099		G.18q11.1.	AGPAT1	-0.906742	2.92799	2.8966e-06	3	90	Lung	0.013851
BRAF_mut	LRRC1	-0.557	2.57992	2.98316e-05	3	90	Lung	0.0333752		L.16q22.2..ZFHX3.	COLCA2	-0.323208	2.40011	9.35452e-06	4	89	Lung	0.0247187		G.18q11.1.	CSTF2	-1.2708	2.9733	2.15561e-06	3	90	Lung	0.0118108
BRAF_mut	RAB34	0.755473	2.70003	1.35843e-05	3	90	Lung	0.0223187		L.16q22.2..ZFHX3.	IL10RB	-0.388207	2.4846	4.85123e-06	4	89	Lung	0.0177938		G.18q11.1.	OTX2	-0.762829	2.7258	1.14449e-05	3	90	Lung	0.0267644
BRAF_mut	PAK2	-1.25212	4.28918	1.00965e-10	3	90	Lung	6.46948e-06		L.16q22.2..ZFHX3.	STAT2	0.293497	2.3408	1.47242e-05	4	89	Lung	0.0312408		G.18q11.1.	LDHB	-0.551055	2.72746	1.13187e-05	3	90	Lung	0.026664
CTNNB1_mut	SEC23A	-0.571698	2.30142	1.98298e-05	4	89	Lung	0.02715		L.16q22.2..ZFHX3.	CA5A	0.459348	2.57573	2.35833e-06	4	89	Lung	0.0128062		L.18q21.2.	ZNF521	-0.260245	1.32247	9.5457e-06	15	78	Lung	0.0240809
EGFR_mut	ADTRP	-0.758351	2.34754	1.39878e-05	4	89	Lung	0.0226336		G.7p22.3..ACTB.CARD11.PMS2.RAC1.	KDELR2	-0.169241	1.63649	1.05235e-05	9	84	Lung	0.026136		L.18q21.2..SMAD4.	ZNF521	-0.266523	1.3718	2.85045e-06	16	77	Lung	0.0138369
EGFR_mut	LRRC57	-0.728744	2.19065	4.51257e-05	4	89	Lung	0.0410408		G.7p14.3.	HDAC1	-0.386633	3.04566	1.27273e-06	3	90	Lung	0.010194		L.18q21.31.	VPS4A	-0.779067	1.33048	8.53551e-06	15	78	Lung	0.0225835
EGFR_mut	TMEM170B	-0.646131	2.50217	4.22571e-06	4	89	Lung	0.0115817		G.7q21.13..AKAP9.	RBAK	0.10531	1.54746	2.80561e-05	9	84	Lung	0.0467813		L.18q21.31.	ZNF521	-0.248702	1.25077	2.55723e-05	15	78	Lung	0.0415597
FAT1_mut	LRP8	-0.836378	2.81774	3.26986e-07	4	89	Lung	0.0021934		G.7q22.1.	SPOCK3	0.0645484	1.93972	1.38536e-05	6	87	Lung	0.0304003		L.18q22.1.	VPS4A	-0.897876	1.58371	4.06935e-07	14	79	Lung	0.00372499
FAT1_mut	WSB2	-0.633865	2.82242	3.14486e-07	4	89	Lung	0.00219034		G.7q36.1..RHEB.	LTO1	0.777385	3.1807	4.86007e-07	3	90	Lung	0.00444879		G.10p15.3..GATA3.KLF6.LARP4B.VIM.	PIK3CB	-0.646202	2.2371	3.20538e-05	4	89	Lung	0.0462589
INPPL1_mut	MET	-1.0038	3.36468	1.27061e-07	3	90	Lung	0.00117152		L.7q22.3.	ACVR1B	0.244736	2.72969	1.11514e-05	3	90	Lung	0.0270661		G.10p12.1..CUL2.EPC1.	FBXO42	-1.05097	1.91817	1.28675e-06	8	85	Lung	0.00841328
KRAS_mut	DUSP4	-0.2948	1.11546	7.0027e-06	25	68	Lung	0.0148579		L.7q22.3.	CD46	-0.34601	3.27971	2.37067e-07	3	90	Lung	0.0035978		G.10p12.1..CUL2.EPC1.	NRAS	-0.828248	2.13405	1.07981e-07	8	85	Lung	0.00183012
KRAS_mut	KRAS	-1.55061	2.58714	1.5893e-18	25	68	Lung	2.54592e-13		L.7q22.3.	CXorf56	-0.707009	2.9695	2.17126e-06	3	90	Lung	0.0126479		L.10p13.	ISG15	-0.589909	1.85659	8.3857e-06	7	86	Lung	0.0225767
LAMA2_mut	PTDSS2	-0.926525	3.50522	4.46493e-08	3	90	Lung	0.000596035		L.7q22.3.	DONSON	0.730055	2.79862	7.01934e-06	3	90	Lung	0.0212158		L.10p13..1	ISG15	-0.589909	1.85659	8.3857e-06	7	86	Lung	0.0225767
MACF1_mut	SEC23A	-0.536147	2.17954	7.83475e-06	5	88	Lung	0.0157869		L.7q22.3.	NPB	0.474227	3.26061	2.72478e-07	3	90	Lung	0.00370298		L.10p12.2.	ISG15	-0.69689	2.25206	6.92422e-07	6	87	Lung	0.00541309
MED23_mut	FAM83D	-0.628773	2.67411	1.61243e-05	3	90	Lung	0.0246404		G.9q21.11..GNAQ.NTRK2.PCSK5.TJP2.	CHKA	-0.33637	2.71308	1.24562e-05	3	90	Lung	0.0292167		L.10q11.21..RET.	KLLN	-0.582975	2.24174	3.09707e-05	4	89	Lung	0.0451686
MED23_mut	HIPK3	-0.4354	2.54076	3.83841e-05	3	90	Lung	0.0383032		G.9q21.11..GNAQ.NTRK2.PCSK5.TJP2.	KRT83	0.198907	2.82266	5.964e-06	3	90	Lung	0.0191158		L.10q11.22.	VDAC2	-1.0508	2.87018	4.3129e-06	3	90	Lung	0.0160671
MED23_mut	LRP8	-1.0074	3.45221	6.63751e-08	3	90	Lung	0.0008179		G.9q21.11..GNAQ.NTRK2.PCSK5.TJP2.	TEKT4	-0.171789	2.98067	2.00851e-06	3	90	Lung	0.012274		L.10q11.23.	VDAC2	-1.0508	2.87018	4.3129e-06	3	90	Lung	0.0160671
MED23_mut	UMPS	-1.09075	2.51357	4.56697e-05	3	90	Lung	0.0412542		G.9q21.11..GNAQ.NTRK2.PCSK5.TJP2.	SPOCK3	0.0929402	2.81665	6.21242e-06	3	90	Lung	0.0195132		L.10q21.1.	VDAC2	-0.919624	2.59805	1.80995e-07	5	88	Lung	0.00279235
MED23_mut	VGF	-0.445276	2.82926	5.70227e-06	3	90	Lung	0.013684		G.9q21.11..GNAQ.NTRK2.PCSK5.TJP2.	SLC12A7	-0.308694	3.94642	1.51647e-09	3	90	Lung	8.09751e-05		L.10q24.2..1	IDE	-0.896395	2.56617	3.2601e-05	3	90	Lung	0.0468375
MED23_mut	L3MBTL1	-0.548614	2.66985	1.65837e-05	3	90	Lung	0.0249443		L.9p24.3..BNC2.CDKN2A.JAK2.PSIP1.	E2F3	0.276747	1.03661	2.60041e-05	68	25	Lung	0.0452785		G.11q13.2.	DUSP5	-0.642686	2.19197	7.03906e-06	5	88	Lung	0.0205017
MLL2_mut	NFIB	-0.660086	1.7129	3.44289e-05	7	86	Lung	0.0360219		L.9q33.2..PTGS1.	KCNK12	-0.448963	3.54793	3.23862e-08	3	90	Lung	0.000648498		G.11q14.1.	DUSP5	-0.615815	2.07917	1.83825e-05	5	88	Lung	0.0347524
MLL2_mut	THAP3	-0.322217	1.97895	2.40242e-06	7	86	Lung	0.00777468		L.9q33.2..PTGS1.	ASCL5	-0.224869	2.64481	1.95508e-05	3	90	Lung	0.0372842		G.11q14.1.	GCLC	-0.451712	2.05072	2.33144e-05	5	88	Lung	0.0403758
NF2_mut	ALG12	-0.519233	2.06654	2.04319e-05	5	88	Lung	0.0275043		L.9q33.3.	KCNK12	-0.448963	3.54793	3.23862e-08	3	90	Lung	0.000648498		L.11p13.	CCND2	-1.11663	3.02519	1.47015e-06	3	90	Lung	0.00872242
NF2_mut	LMNA	-0.700621	2.24732	4.35201e-06	5	88	Lung	0.0116192		L.9q33.3.	ASCL5	-0.224869	2.64481	1.95508e-05	3	90	Lung	0.0372842		L.11p13.	CLTB	-0.757229	2.82982	5.68073e-06	3	90	Lung	0.0187629
NF2_mut	SURF4	-0.569567	1.99382	3.72964e-05	5	88	Lung	0.0376943		L.9q34.2.	FAM126B	-0.232103	2.69138	1.43855e-05	3	90	Lung	0.0311408		L.11p13.	STAT5B	-0.611056	2.72044	1.18609e-05	3	90	Lung	0.0271429
NRAS_mut	FBXO42	-1.07687	2.23739	3.19867e-05	4	89	Lung	0.0348416		L.9q34.2.	NPB	0.461656	3.14639	6.21815e-07	3	90	Lung	0.00553384		L.11p13.	UROS	-0.934749	2.80115	6.90015e-06	3	90	Lung	0.0202815
NRAS_mut	NRAS	-1.84648	6.7384	7.99716e-23	4	89	Lung	2.56215e-17		G.12q14.1..MDM2.NUP107.SRGAP1.	PEX12	-0.24079	1.64958	1.57881e-06	11	82	Lung	0.0117633		L.11q22.3..CASP1.	CHM	-0.569111	2.66958	1.68488e-05	3	90	Lung	0.03395
PIK3CA_mut	PIK3CA	-0.762408	2.00445	7.58812e-06	6	87	Lung	0.0156845		L.5q12.1.	MZT1	0.354032	1.80878	1.35095e-05	7	86	Lung	0.0303928		L.11q22.3..CASP1.	ECHS1	-0.619908	2.60198	2.58561e-05	3	90	Lung	0.0415597
PLXNB2_mut	PARD6B	-0.940143	3.14024	6.49821e-07	3	90	Lung	0.00335792		G.4q12..FIP1L1.PDGFRA.	VSTM2L	0.381815	2.25846	2.73519e-05	4	89	Lung	0.0461541		L.11q22.3..CASP1.	LIPM	-0.730089	3.21672	3.74722e-07	3	90	Lung	0.00353101
PLXNB2_mut	PSAT1	-0.868795	3.12395	7.30079e-07	3	90	Lung	0.00365475		L.4p16.3..FGFR3.	ZNF728	0.183908	2.27158	3.51821e-06	5	88	Lung	0.0170483		L.11q22.3..CASP1..1	CHM	-0.569111	2.66958	1.68488e-05	3	90	Lung	0.03395
RB1_mut	SOX11	-0.255672	1.43945	4.27859e-05	10	83	Lung	0.0405345		L.4q22.1..1	HNF1A	-0.269905	1.67807	1.73413e-05	8	85	Lung	0.0340849		L.11q22.3..CASP1..1	ECHS1	-0.619908	2.60198	2.58561e-05	3	90	Lung	0.0415597
SMARCA4_mut	SMARCA2	-0.70569	1.27153	3.47565e-06	19	74	Lung	0.0101992		L.4q26.	RAB18	-0.406637	1.91734	1.70152e-05	6	87	Lung	0.0336504		L.11q22.3..CASP1..1	LIPM	-0.730089	3.21672	3.74722e-07	3	90	Lung	0.00353101
STK11_mut	CRTC2	-0.405727	1.36998	4.85336e-05	11	82	Lung	0.0429538		L.4q31.21.	SNX29	-0.0725224	2.46513	5.64951e-06	4	89	Lung	0.0191158		L.11q22.3.	CHM	-0.569111	2.66958	1.68488e-05	3	90	Lung	0.03395
STK11_mut	POLR3A	0.754923	1.38144	4.24679e-05	11	82	Lung	0.0403737		G.6p24.2.	PCNP	0.530361	1.85142	3.09348e-05	6	87	Lung	0.0492906		L.11q22.3.	ECHS1	-0.619908	2.60198	2.58561e-05	3	90	Lung	0.0415597
STK11_mut	HOXC10	-0.227294	1.36461	5.16548e-05	11	82	Lung	0.044014		L.6q25.1.	WRAP73	-0.262469	2.68535	1.49711e-05	3	90	Lung	0.0315558		L.11q22.3.	LIPM	-0.730089	3.21672	3.74722e-07	3	90	Lung	0.00353101
TP53_mut	MDM2	0.921474	1.84824	5.13224e-11	72	21	Lung	4.1107e-06		G.3p14.1..FOXP1.MITF.	DUSP1	-0.299408	2.24891	2.9367e-05	4	89	Lung	0.0480034		G.8q23.3..RAD21.	SATB2	-0.342001	1.76247	2.50092e-06	9	84	Lung	0.0129911
TP53_mut	MDM4	0.373084	1.23593	2.96254e-06	72	21	Lung	0.00912638		G.3p14.1..FOXP1.MITF.	RUNX2	0.282872	2.32286	1.68682e-05	4	89	Lung	0.0335974		G.8q24.13.	DUSP5	-0.541646	1.90041	4.88462e-07	9	84	Lung	0.00422958
TP53_mut	PPM1D	0.365756	1.29059	1.1991e-06	72	21	Lung	0.00519149		G.3p14.1..FOXP1.MITF.	SQSTM1	-0.258299	2.40101	9.2899e-06	4	89	Lung	0.0247187		G.8q24.13.	SATB2	-0.317471	1.60554	1.48492e-05	9	84	Lung	0.0319291
TP53_mut	TP53	-0.756718	1.75306	3.09143e-10	72	21	Lung	1.10049e-05		G.3q26.33..SOX2.	HYKK	0.170013	2.26434	3.74939e-06	5	88	Lung	0.0172919		L.8p21.1.	MAML2	-0.297466	1.32227	2.70358e-05	13	80	Lung	0.0415597
TP53_mut	USP28	-0.264494	1.22349	3.62952e-06	72	21	Lung	0.0102477		G.3q27.1.	HYKK	0.203743	2.77412	4.69722e-07	4	89	Lung	0.00442619		G.16q12.2..MMP2.	ARHGDIA	-0.7482	2.16829	8.63033e-06	5	88	Lung	0.0225835
ZNF292_mut	KCNK12	-0.735082	2.51601	4.49647e-05	3	90	Lung	0.0410408		G.3q27.1.	XPNPEP1	0.0892793	2.4978	4.37358e-06	4	89	Lung	0.0175099		G.16q12.2..MMP2.	CLTB	-0.578861	2.15019	1.00766e-05	5	88	Lung	0.024644
ZNF292_mut	KLLN	-0.554007	2.66379	1.72587e-05	3	90	Lung	0.0254437		G.3q27.3..EIF4A2.RFC4.	ZNF728	0.221974	2.70358	1.3268e-05	3	90	Lung	0.0301478		L.16p13.3.	COLCA2	-0.887554	2.66106	1.75718e-05	3	90	Lung	0.0347511
ZNF292_mut	LIPM	-0.651733	2.58802	2.83082e-05	3	90	Lung	0.0326269		G.3q28.	H2AC15	0.248461	2.69002	1.45155e-05	3	90	Lung	0.0312115		L.16p13.3.	KLLN	-0.810171	3.28072	2.35323e-07	3	90	Lung	0.00279235
ZNF292_mut	MAGEH1	-0.846238	2.9837	1.96645e-06	3	90	Lung	0.00700015		G.3q28.	ZNF728	0.225872	2.76249	8.95375e-06	3	90	Lung	0.0247187		L.16p13.3.	SLC39A6	-0.976897	3.78671	5.24065e-09	3	90	Lung	0.000239859
ZNF292_mut	ARHGEF2	-0.562244	2.64976	1.89259e-05	3	90	Lung	0.0266702		L.3p22.2.	SLC4A1AP	-0.175439	1.62154	3.11248e-05	8	85	Lung	0.0492906		L.16p13.3..2	COLCA2	-1.11128	3.5685	2.77298e-08	3	90	Lung	0.000740345
ZNF292_mut	IRAK1	-0.705847	2.76988	8.51994e-06	3	90	Lung	0.0170602		L.3p22.1.	SLC4A1AP	-0.175439	1.62154	3.11248e-05	8	85	Lung	0.0492906		L.16q22.2..ZFHX3.	COLCA2	-0.831096	2.53692	3.21137e-06	4	89	Lung	0.0146981
L.19p13.3..STK11.	CRTC3	-0.427805	1.63534	1.066e-05	9	84	Lung	0.0196281		L.3p21.2.	CCND2	-0.365666	1.65572	2.18828e-05	8	85	Lung	0.0393869		G.7q21.13..AKAP9.	DUSP5	-0.521781	1.80982	1.43733e-06	9	84	Lung	0.00868857
L.19p13.3..GNA11.	ZSWIM7	-0.601895	2.36937	1.47558e-06	5	88	Lung	0.0057371		L.3p21.1.	NPB	0.239285	1.57054	2.18222e-05	9	84	Lung	0.0393869		G.7q21.13..AKAP9.	GAB1	-0.661287	1.60453	1.5016e-05	9	84	Lung	0.0319619
L.19p13.3.	ZSWIM7	-0.601895	2.36937	1.47558e-06	5	88	Lung	0.0057371		L.3p21.1.	RALY	0.374903	1.70251	4.99033e-06	9	84	Lung	0.0177938		G.7q22.1.	DUSP5	-0.666161	2.35422	2.48224e-07	6	87	Lung	0.00282526
L.19p13.3..1	ZSWIM7	-0.511807	1.97419	1.00676e-05	6	87	Lung	0.0189733		L.3p14.1..1	RALY	0.359685	1.63564	4.3846e-06	10	83	Lung	0.0175099		G.7q22.1.	MET	-0.60484	2.13547	2.17503e-06	6	87	Lung	0.0118108
L.19p13.2.	CRTC3	-0.467857	1.77836	1.82344e-05	7	86	Lung	0.026302		G.1q21.3.	PAFAH1B1	0.438492	2.27007	3.56523e-06	5	88	Lung	0.0170483		L.7q22.3.	CD46	-1.20346	3.10206	8.53396e-07	3	90	Lung	0.00621392
L.19p13.2.	ZSWIM7	-0.463916	1.77828	1.82478e-05	7	86	Lung	0.026302		G.1q25.3.	ELF3	-0.295478	2.28008	2.32752e-05	4	89	Lung	0.0411986		G.9q21.11..GNAQ.NTRK2.PCSK5.TJP2.	DUSP5	-0.961126	3.44205	7.15969e-08	3	90	Lung	0.00152922
L.19p13.2..SMARCA4.	XKR7	-0.415051	1.79394	5.15935e-05	6	87	Lung	0.044014		G.1q25.3.	MYB	-0.315267	2.48508	4.83277e-06	4	89	Lung	0.0177938		G.9q21.11..GNAQ.NTRK2.PCSK5.TJP2.	FAM83D	-0.917761	3.12191	7.40788e-07	3	90	Lung	0.00565084
L.19p12.	MAGEH1	-0.635099	2.21359	5.83795e-06	5	88	Lung	0.0137528		G.1q25.3.	TTC7A	-0.462579	2.60024	1.93818e-06	4	89	Lung	0.012274		G.9q21.11..GNAQ.NTRK2.PCSK5.TJP2.	HIPK3	-0.654686	2.86241	4.54849e-06	3	90	Lung	0.0164986
L.19p12.	ZSWIM7	-0.707177	2.95257	5.99967e-09	5	88	Lung	0.000120137		G.1q25.3..DHX9.	ELF3	-0.367334	2.88947	3.7781e-06	3	90	Lung	0.0172919		G.9q21.11..GNAQ.NTRK2.PCSK5.TJP2.	PSMD10	-0.951392	2.64118	2.02977e-05	3	90	Lung	0.0368758
L.19p12.	SSH1	-0.3896	2.13571	1.14008e-05	5	88	Lung	0.0202922		G.1q25.3..DHX9.	FAM149B1	0.776885	2.63027	2.15038e-05	3	90	Lung	0.0393869		G.9q21.11..GNAQ.NTRK2.PCSK5.TJP2.	SLC12A7	-0.93346	3.39972	9.80578e-08	3	90	Lung	0.00183012
L.19p12..1	MAGEH1	-0.635099	2.21359	5.83795e-06	5	88	Lung	0.0137528		G.1q25.3..DHX9.	TTC7A	-0.628607	3.7538	6.75213e-09	3	90	Lung	0.00019666		L.9p24.3..BNC2.CDKN2A.JAK2.PSIP1.	E2F3	0.676239	1.15438	3.59661e-06	68	25	Lung	0.0155715
L.19p12..1	ZSWIM7	-0.707177	2.95257	5.99967e-09	5	88	Lung	0.000120137		G.1q32.1..MDM4.PIK3C2B.ZC3H11A.	TTC7A	-0.467135	2.63327	1.48567e-06	4	89	Lung	0.0116093		L.9q33.2..PTGS1.	ARHGDIA	-0.922537	2.65186	1.86671e-05	3	90	Lung	0.034771
L.19p12..1	SSH1	-0.3896	2.13571	1.14008e-05	5	88	Lung	0.0202922		G.1q32.2.	ELF3	-0.367334	2.88947	3.7781e-06	3	90	Lung	0.0172919		L.9q33.2..PTGS1.	KCNK12	-0.962447	3.06158	1.13736e-06	3	90	Lung	0.00791243
L.19q13.2..CIC.	DBP	-0.549667	2.6146	2.38196e-05	3	90	Lung	0.0299354		G.1q32.2.	FAM149B1	0.776885	2.63027	2.15038e-05	3	90	Lung	0.0393869		L.9q33.3.	ARHGDIA	-0.922537	2.65186	1.86671e-05	3	90	Lung	0.034771
L.19q13.2..CIC.	KCNK12	-0.722135	2.46302	6.28978e-05	3	90	Lung	0.049567		G.1q32.2.	TTC7A	-0.628607	3.7538	6.75213e-09	3	90	Lung	0.00019666		L.9q33.3.	KCNK12	-0.962447	3.06158	1.13736e-06	3	90	Lung	0.00791243
L.19q13.2..CIC.	KLLN	-0.536468	2.56146	3.3606e-05	3	90	Lung	0.0355338		G.1q42.13..ARID4B.FH.	KRT83	0.1044	1.46676	1.54182e-05	11	82	Lung	0.031869		L.9q34.2.	CHM	-0.592309	2.80535	6.81708e-06	3	90	Lung	0.0202229
L.19q13.2..CIC.	MAGEH1	-0.975859	3.61415	1.9626e-08	3	90	Lung	0.00028581		L.1p13.2..ATP1A1.CSDE1.NRAS.	ATP6V1B2	0.396109	1.86875	2.64659e-05	6	87	Lung	0.045499		G.12q14.1..MDM2.NUP107.SRGAP1.	NCOA4	-0.573725	1.51207	8.88086e-06	11	82	Lung	0.0227621
L.19q13.2..CIC.	SLC39A6	-0.637224	2.51722	4.46191e-05	3	90	Lung	0.0409603		G.17q12.	H2AC15	0.279199	3.28547	5.8426e-09	4	89	Lung	0.00019666		L.5q11.2.	MAGEH1	-0.553505	2.25753	4.06108e-06	5	88	Lung	0.0160671
L.19q13.2..CIC.	DKK1	-0.513148	2.59699	2.67081e-05	3	90	Lung	0.0315749		G.17q12.	IFNA4	0.243798	2.36298	1.24357e-05	4	89	Lung	0.0292167		L.5q11.2.	TAS2R10	-0.47396	2.19854	6.6507e-06	5	88	Lung	0.0199137
L.19q13.2..CIC.	IRAK1	-0.703262	2.75727	9.27268e-06	3	90	Lung	0.0178964		G.17q12.	ELF4	-0.244973	2.40819	8.78975e-06	4	89	Lung	0.0244876		L.5q11.2.	ZSWIM7	-0.589709	2.12429	1.2562e-05	5	88	Lung	0.0277561
G.18q11.1.	AGPAT1	-0.796154	3.08254	9.80423e-07	3	90	Lung	0.00455231		G.17q12.	SPOCK3	0.0853187	2.62282	1.61629e-06	4	89	Lung	0.0117689		L.5q11.2..1	MAGEH1	-0.553505	2.25753	4.06108e-06	5	88	Lung	0.0160671
G.18q11.1.	CSTF2	-1.17947	3.01141	1.6196e-06	3	90	Lung	0.00596427		G.17q12.	TES	0.0963622	2.45982	5.88881e-06	4	89	Lung	0.0191158		L.5q11.2..1	TAS2R10	-0.47396	2.19854	6.6507e-06	5	88	Lung	0.0199137
G.18q11.1.	LRP8	-0.860685	2.80877	6.55321e-06	3	90	Lung	0.0144206		L.17p13.2.	ARHGDIA	-0.381153	2.74456	1.00972e-05	3	90	Lung	0.0252732		L.5q11.2..1	ZSWIM7	-0.589709	2.12429	1.2562e-05	5	88	Lung	0.0277561
G.18q11.1.	MET	-0.969608	3.21146	3.89246e-07	3	90	Lung	0.00235297		L.17p13.2.	ZSWIM7	-0.344226	2.8226	5.96656e-06	3	90	Lung	0.0191158		L.4p15.32.	SLC4A8	-0.483116	2.29782	2.03751e-05	4	89	Lung	0.0368758
G.18q11.1.	RAB4A	-0.652212	2.4809	5.61889e-05	3	90	Lung	0.0472491		L.17p13.2..1	ARHGDIA	-0.381153	2.74456	1.00972e-05	3	90	Lung	0.0252732		L.4q22.1..1	KIF5A	-0.410662	1.66295	2.03008e-05	8	85	Lung	0.0368758
G.18q11.1.	PUS3	-0.513687	2.74318	1.01908e-05	3	90	Lung	0.0189822		L.17p13.2..1	ZSWIM7	-0.344226	2.8226	5.96656e-06	3	90	Lung	0.0191158		L.4q23.	CD46	-0.956473	2.4045	9.04319e-06	4	89	Lung	0.0229942
G.18q11.1.	SLC25A47	-0.412259	2.64516	1.95061e-05	3	90	Lung	0.0268215		L.17p13.1..CHD3.GPS2.TP53.	RAB21	-0.266964	1.66198	2.0505e-05	8	85	Lung	0.0385067		L.4q23.	TBX3	-0.788374	3.052	4.48876e-08	4	89	Lung	0.00110625
G.10p15.3..GATA3.KLF6.LARP4B.VIM.	PIK3CB	-0.552519	2.23543	3.24525e-05	4	89	Lung	0.0350074		L.17p13.1.	RAB21	-0.435455	2.83745	2.77392e-07	4	89	Lung	0.00370298		L.4q31.21.	TBX3	-0.809022	3.16501	1.6844e-08	4	89	Lung	0.000513302
G.10p12.1..CUL2.EPC1.	FBXO42	-0.925958	2.01321	4.38633e-07	8	85	Lung	0.00255509		L.17p13.1..1	RAB21	-0.363104	2.3116	2.47085e-06	5	88	Lung	0.0131936		L.6p25.2.	LIPM	-0.547703	2.31652	1.76965e-05	4	89	Lung	0.0347524
G.10p12.1..CUL2.EPC1.	NRAS	-0.743675	1.78245	5.72335e-06	8	85	Lung	0.013684		L.17p13.1..1	SLC33A1	-0.588336	2.0974	1.57694e-05	5	88	Lung	0.0321799		L.6p25.2.	PAX7	-0.393296	2.268	2.54754e-05	4	89	Lung	0.0415597
G.10p12.1..CUL2.EPC1.	VGLL3	-0.454779	1.57714	4.88765e-05	8	85	Lung	0.0430197		L.17p11.2.	RAB21	-0.321966	2.03083	5.91978e-06	6	87	Lung	0.0191158		L.6q25.1.	CLTB	-0.705884	2.59487	2.70788e-05	3	90	Lung	0.0415597
G.10q22.1..KAT6B.	FOXR1	0.45537	1.96237	4.81974e-05	5	88	Lung	0.0427745		L.17p11.2..1	RAB21	-0.321966	2.03083	5.91978e-06	6	87	Lung	0.0191158		L.6q25.1.	LIPM	-0.66543	2.8532	4.84418e-06	3	90	Lung	0.0172443
G.10q22.1..KAT6B.	CXCR5	0.553752	2.64555	1.15819e-07	5	88	Lung	0.00113679		G.2p24.3..MYCN.	FBXO36	-0.130319	1.66017	2.08937e-05	8	85	Lung	0.0389183		L.6q25.1.	SLC39A6	-0.762722	2.7233	1.16372e-05	3	90	Lung	0.0268984
L.10p13.	ISG15	-0.455382	2.07072	9.16822e-07	7	86	Lung	0.00431961		G.2p24.3..MYCN.	FLVCR1	-0.266812	1.73986	9.03588e-06	8	85	Lung	0.0247187		G.3p14.1..FOXP1.MITF.	ELF3	-0.797959	2.33424	1.54752e-05	4	89	Lung	0.0323757
L.10p13.	LRRC57	-0.57843	1.75038	2.39649e-05	7	86	Lung	0.0299354		G.2p24.3..MYCN.	TES	0.0756205	1.97518	6.7669e-07	8	85	Lung	0.00585944		G.3p14.1..FOXP1.MITF.	RUNX2	0.688467	2.26703	2.56594e-05	4	89	Lung	0.0415597
L.10p13..1	ISG15	-0.455382	2.07072	9.16822e-07	7	86	Lung	0.00431961		G.2p16.1..BCL11A.REL.XPO1.	H2AC15	0.198223	2.2056	1.09645e-06	6	87	Lung	0.00900722		G.3p14.1..FOXP1.MITF.	SQSTM1	-0.789026	2.9488	1.08534e-07	4	89	Lung	0.00183012
L.10p13..1	LRRC57	-0.57843	1.75038	2.39649e-05	7	86	Lung	0.0299354		G.2p11.2.	RCN2	0.373209	2.65938	1.7767e-05	3	90	Lung	0.0347087		G.3q26.33..SOX2.	SLC25A28	-0.835632	2.25147	4.19693e-06	5	88	Lung	0.0160671
L.10p12.2.	ISG15	-0.537591	2.52616	4.22821e-08	6	87	Lung	0.000588974		L.2q37.3.	DRP2	0.280261	2.87715	4.11173e-06	3	90	Lung	0.0175099		G.3q27.1.	DLL1	0.46655	2.29427	2.09256e-05	4	89	Lung	0.0374536
L.10p12.2.	MAGEH1	-0.532916	1.81966	4.10872e-05	6	87	Lung	0.039412		L.2q37.3.	SAXO2	0.434654	2.99828	1.77577e-06	3	90	Lung	0.012274		G.3q27.1.	SLC25A28	-1.11307	3.18748	1.38401e-08	4	89	Lung	0.000513302
L.10p12.2.	USP18	-0.667283	1.82615	3.87817e-05	6	87	Lung	0.0383095		L.22q12.1..ZNRF3.	PDRG1	0.370097	2.02787	2.81814e-05	5	88	Lung	0.0467813		G.3q27.3..EIF4A2.RFC4.	SLC25A28	-1.07354	2.89736	3.5787e-06	3	90	Lung	0.0155715
L.10p12.1.	IKBKG	-0.707901	1.84375	3.31384e-05	6	87	Lung	0.0354908		L.22q13.2..ARFGAP3.	GNAQ	-0.120227	1.3682	2.68859e-05	12	81	Lung	0.0458179		L.3p22.2.	SEC23B	-0.735009	1.62798	2.91335e-05	8	85	Lung	0.0434132
L.10p12.1.	MAGEH1	-0.551364	1.89634	2.06107e-05	6	87	Lung	0.0276289		G.14q11.2..CHD8.	AGPAT1	-0.292664	2.15224	9.90184e-06	5	88	Lung	0.0252732		L.3p22.1.	SEC23B	-0.735009	1.62798	2.91335e-05	8	85	Lung	0.0434132
L.10p11.21..CUL2.	ARHGEF2	-0.404375	1.90577	1.89136e-05	6	87	Lung	0.0266702		G.14q21.3..GNG2.SOS2.	ERBB2	-0.615201	2.2999	2.00587e-05	4	89	Lung	0.0380263		L.3p21.2.	CCND2	-0.701916	1.9003	1.5711e-06	8	85	Lung	0.00915185
L.10q11.21..RET.	BUD31	-1.69916	2.61897	1.66727e-06	4	89	Lung	0.00607004		G.14q21.3..GNG2.SOS2.	TUBA1A	0.36625	2.43576	7.10103e-06	4	89	Lung	0.0212621		L.3p21.1.	CCND2	-0.639428	1.71201	4.47645e-06	9	84	Lung	0.0164848
L.10q11.21..RET.	KLLN	-0.480136	2.30608	1.91463e-05	4	89	Lung	0.0266702		L.14q23.1..1	LMNA	-0.522342	2.74743	9.9052e-06	3	90	Lung	0.0252732		L.3q11.1.	HOXC10	-0.731881	2.3651	1.22353e-05	4	89	Lung	0.0277561
L.10q11.21..RET.	MAGEH1	-0.634295	2.15838	5.70867e-05	4	89	Lung	0.0478784		L.14q23.1..1	SURF4	-0.480637	2.71045	1.26759e-05	3	90	Lung	0.0292167		G.1q21.2..PIP5K1A.SETDB1.	NUP37	-0.627445	1.84064	3.03887e-06	8	85	Lung	0.0141101
L.10q11.21..RET.	IRAK1	-0.636773	2.52148	3.62888e-06	4	89	Lung	0.0102477		L.14q23.1..1	SNX29	-0.0867088	2.97957	2.02388e-06	3	90	Lung	0.012274		G.1q21.3.	TFAP2C	-0.50892	2.09452	1.61571e-05	5	88	Lung	0.0331823
L.10q11.22.	VDAC2	-1.12395	3.42933	7.87055e-08	3	90	Lung	0.000869511		L.14q32.2..1	NPB	0.407386	2.68429	1.50758e-05	3	90	Lung	0.0315688		G.1q22.	COPS9	-0.57756	2.26145	2.67503e-05	4	89	Lung	0.0415597
L.10q11.22.	ZDHHC17	0.449139	2.4703	6.00809e-05	3	90	Lung	0.048855		L.15q14.	FAM126B	-0.244407	2.87036	4.30752e-06	3	90	Lung	0.0175099		G.1q25.3.	TTC7A	-0.91235	2.26498	2.60558e-05	4	89	Lung	0.0415597
L.10q11.23.	VDAC2	-1.12395	3.42933	7.87055e-08	3	90	Lung	0.000869511		L.15q14.	NPB	0.535192	3.86344	2.89398e-09	3	90	Lung	0.000132454		G.1q25.3..DHX9.	ELF3	-0.952244	2.81148	6.43394e-06	3	90	Lung	0.0199137
L.10q11.23.	ZDHHC17	0.449139	2.4703	6.00809e-05	3	90	Lung	0.048855		L.15q14.	RALY	0.633363	2.88345	3.9378e-06	3	90	Lung	0.0175099		G.1q25.3..DHX9.	TTC7A	-1.26066	3.29293	2.15248e-07	3	90	Lung	0.00279235
L.10q21.1.	MET	-0.719792	2.34504	1.83482e-06	5	88	Lung	0.00660498		L.15q14..B2M.BUB1B.MGA.TP53BP1.	ACSL4	-0.476187	4.23543	1.54995e-10	3	90	Lung	1.65526e-05		G.1q32.1..MDM4.PIK3C2B.ZC3H11A.	TTC7A	-0.937565	2.34178	1.46145e-05	4	89	Lung	0.031772
L.10q21.1.	VDAC2	-0.936013	2.92835	7.60981e-09	5	88	Lung	0.000143414		L.15q14..B2M.BUB1B.MGA.TP53BP1.	IL10RB	-0.490267	3.22687	3.48173e-07	3	90	Lung	0.00418127		G.1q32.2.	ELF3	-0.952244	2.81148	6.43394e-06	3	90	Lung	0.0199137
L.10q23.2..BMPR1A.FAS.PTEN.	VDAC2	-0.691318	1.97221	4.44936e-05	5	88	Lung	0.0409603		L.15q14..B2M.BUB1B.MGA.TP53BP1.	IRF9	0.372707	2.62988	2.15586e-05	3	90	Lung	0.0393869		G.1q32.2.	TTC7A	-1.26066	3.29293	2.15248e-07	3	90	Lung	0.00279235
L.10q24.2..1	KCTD4	0.307011	2.47226	5.93424e-05	3	90	Lung	0.048755		L.15q14..B2M.BUB1B.MGA.TP53BP1.	STAT2	0.421214	3.60075	2.17257e-08	3	90	Lung	0.00049718		L.1p36.12.	WRN	-0.845895	3.28502	2.28047e-07	3	90	Lung	0.00279235
L.10q25.2.	B3GALT4	1.01839	2.49678	5.08139e-05	3	90	Lung	0.0436458		L.15q14..B2M.BUB1B.MGA.TP53BP1.	NPB	0.511952	3.62311	1.83358e-08	3	90	Lung	0.000451881		G.17q12.	DUSP5	-0.809926	2.86626	2.17922e-07	4	89	Lung	0.00279235
L.10q25.3.	FBXL5	-0.764929	2.62611	2.20967e-05	3	90	Lung	0.0288206		chr1.181451311.181452049.._HypMET	DUSP1	-0.194211	1.4824	6.38254e-06	12	81	Lung	0.0198529		G.17q12..CDK12.ERBB2.MED24.	DUSP5	-0.671854	2.25901	2.7241e-05	4	89	Lung	0.0415597
G.11q13.2..CCND1.CTTN.	TMEM201	-0.350068	1.45213	3.71113e-05	10	83	Lung	0.0376943		chr1.181451311.181452049.._HypMET	SLC16A1	-0.317159	1.46333	8.14997e-06	12	81	Lung	0.0229044		G.17q12..CDK12.ERBB2.MED24.	ELF3	-0.789914	2.30541	1.9243e-05	4	89	Lung	0.0356365
G.11q13.5.	TCF7L2	-0.346364	1.57341	5.07505e-05	8	85	Lung	0.0436458		chr1.181451311.181452049.._HypMET	UBE2Q1	-0.342309	1.41964	1.41779e-05	12	81	Lung	0.0309002		G.17q22..CLTC.PPM1D.	DUSP5	-0.482547	1.63938	1.01891e-05	9	84	Lung	0.0247303
G.11q14.1.	ELF3	-0.585785	1.95268	5.21358e-05	5	88	Lung	0.0441888		chr15.30685087.30685891.CHRFAM7A._HypMET	C11orf53	-0.192789	1.38319	1.23258e-05	13	80	Lung	0.0292167		L.17p13.2.	CLTB	-0.711408	2.6196	2.30551e-05	3	90	Lung	0.0401438
G.11q14.1.	SATB2	-0.326778	1.96504	4.71641e-05	5	88	Lung	0.0420906		chr15.30685087.30685891.CHRFAM7A._HypMET	POU2F3	-0.0935685	1.56903	1.00248e-06	13	80	Lung	0.00845206		L.17p13.2.	LIPM	-0.681697	2.94191	2.6303e-06	3	90	Lung	0.0129911
G.11q14.1.	TCF7L2	-0.445961	2.04065	2.53493e-05	5	88	Lung	0.030647		chr19.37095680.37096589.ZNF529..ZNF382._HypMET	CDK4	-0.387953	0.99289	1.66022e-05	32	61	Lung	0.033453		L.17p13.2.	MAGEH1	-0.650431	2.60032	2.64806e-05	3	90	Lung	0.0415597
L.11p15.4.	CLTB	-0.485568	1.98543	9.06598e-06	6	87	Lung	0.0177652		chr19.58458686.58459219.ZNF256._HypMET	CHD7	-0.483206	2.6188	2.3175e-05	3	90	Lung	0.0411986		L.17p13.2.	ZSWIM7	-0.939184	3.62832	1.76237e-08	3	90	Lung	0.000513302
L.11p15.4.	KLLN	-0.383808	1.83056	3.72869e-05	6	87	Lung	0.0376943		chr20.61560433.61560954.DIDO1._HypMET	HYKK	0.101106	1.31807	2.85197e-05	13	80	Lung	0.047099		L.17p13.2.	SSH1	-0.65925	2.59958	2.62638e-05	3	90	Lung	0.0415597
L.11p15.4.	PRDX6	-0.47139	1.98313	9.26277e-06	6	87	Lung	0.0178964		chr20.61560433.61560954.DIDO1._HypMET	XPNPEP1	0.0523641	1.46596	4.11259e-06	13	80	Lung	0.0175099		L.17p13.2..1	CLTB	-0.711408	2.6196	2.30551e-05	3	90	Lung	0.0401438
L.11p15.4..3	DKK1	-0.313019	1.57355	5.06782e-05	8	85	Lung	0.0436458		chr21.47602431.47602740.C21orf56._HypMET	NFIB	-0.385354	2.22944	5.08668e-06	5	88	Lung	0.0179086		L.17p13.2..1	LIPM	-0.681697	2.94191	2.6303e-06	3	90	Lung	0.0129911
L.11p15.1.	DKK1	-0.397573	2.04776	5.0435e-06	6	87	Lung	0.0124296		chr3.139258152.139258731.RBP1._HypMET	DUSP1	-0.259833	2.01104	1.71951e-06	7	86	Lung	0.0122422		L.17p13.2..1	MAGEH1	-0.650431	2.60032	2.64806e-05	3	90	Lung	0.0415597
L.11p15.1..1	DKK1	-0.397573	2.04776	5.0435e-06	6	87	Lung	0.0124296		chr3.139258152.139258731.RBP1._HypMET	GRHPR	0.114267	1.94558	3.39211e-06	7	86	Lung	0.0167195		L.17p13.2..1	ZSWIM7	-0.939184	3.62832	1.76237e-08	3	90	Lung	0.000513302
L.11p13.	CLTB	-0.735505	3.07811	1.01173e-06	3	90	Lung	0.00463056		chr3.99594969.99595215.C3orf26..FILIP1L..MIR548G._HypMET	C11orf53	-0.220829	1.59321	7.27215e-06	10	83	Lung	0.0215728		L.17p13.2..1	SSH1	-0.65925	2.59958	2.62638e-05	3	90	Lung	0.0415597
L.11p13.	MAGEH1	-0.776618	2.67887	1.5626e-05	3	90	Lung	0.0243542		chr3.99594969.99595215.C3orf26..FILIP1L..MIR548G._HypMET	ITPA	-0.0696716	1.59222	7.35765e-06	10	83	Lung	0.0216262		L.17p13.2..2	LIPM	-0.574643	2.4586	5.94522e-06	4	89	Lung	0.0192398
L.11p13.	UROS	-0.659436	2.55399	3.52591e-05	3	90	Lung	0.0366766		chr3.99594969.99595215.C3orf26..FILIP1L..MIR548G._HypMET	POU2F3	-0.121755	2.15967	5.2466e-09	10	83	Lung	0.00019666		L.17p13.2..2	ZSWIM7	-0.663049	2.39491	9.73585e-06	4	89	Lung	0.0243687
L.11p13.	ARHGEF2	-0.588937	2.80628	6.66459e-06	3	90	Lung	0.0144206		chr6.26250436.26250827.HIST1H2BH..HIST1H3F._HypMET	UXS1	-0.394594	1.34216	1.24169e-07	25	68	Lung	0.00209376		L.17p13.1..CHD3.GPS2.TP53.	GPBAR1	-0.289263	1.74529	8.52803e-06	8	85	Lung	0.0225835
L.11p13.	DKK1	-0.492942	2.47427	5.85943e-05	3	90	Lung	0.0483829		chr6.27858166.27858564.._HypMET	XPNPEP1	0.063856	1.78119	5.80186e-06	8	85	Lung	0.0191158		L.17p13.1.	RAB21	-0.801355	2.47421	5.26256e-06	4	89	Lung	0.0179365
L.11p13.	IRAK1	-0.666399	2.58099	2.9626e-05	3	90	Lung	0.0333752		chr7.27195601.27196567.HOXA7._HypMET	HYKK	0.100876	1.32338	1.56708e-05	14	79	Lung	0.0321799		L.17p13.1.	TBX3	-0.660948	2.42161	7.92404e-06	4	89	Lung	0.0218855
L.11p12..EXT2.	ITPRIPL1	0.511968	1.77331	6.18497e-05	6	87	Lung	0.0492924		chr7.27195601.27196567.HOXA7._HypMET	XPNPEP1	0.0495058	1.37698	7.59688e-06	14	79	Lung	0.0217495		L.17p13.1..1	RAB21	-0.715631	2.20547	6.264e-06	5	88	Lung	0.01987
L.11q22.1.	MAGEH1	-0.697436	2.42338	7.81618e-06	4	89	Lung	0.0157869		chr8.67344497.67344989.RRS1._HypMET	C15orf41	-0.362046	1.47814	1.86009e-06	14	79	Lung	0.012274		L.17p13.1..1	TBX3	-0.587564	2.14659	1.03909e-05	5	88	Lung	0.0250305
L.11q22.3..CASP1.	CHM	-0.489168	2.71982	1.19103e-05	3	90	Lung	0.0203779		chr8.67344497.67344989.RRS1._HypMET	CCND1	0.683961	1.31258	1.80974e-05	14	79	Lung	0.03514		L.17p12..MAP2K4.	TBX3	-0.557896	2.09772	6.87752e-07	7	86	Lung	0.00541309
L.11q22.3..CASP1.	LIPM	-0.714242	2.8992	3.53363e-06	3	90	Lung	0.0101992		chr8.67344497.67344989.RRS1._HypMET	POU2F3	-0.0805536	1.30948	1.88589e-05	14	79	Lung	0.0363979		L.17p12..MAP2K4.	MBD6	-0.468565	1.71269	3.45009e-05	7	86	Lung	0.0491266
L.11q22.3..CASP1.	MAGEH1	-0.897488	3.22201	3.60631e-07	3	90	Lung	0.00222192		RB1_mut	E2F3	-0.384032	2.26262	2.14581e-06	7	37	Central Nervous System	0.023252		L.17q11.1.	KIF5A	-0.557094	2.24681	2.98286e-05	4	89	Lung	0.0440393
L.11q22.3..CASP1.	SLC23A3	-0.429545	2.62817	2.18003e-05	3	90	Lung	0.0287425		STAG2_mut	STAG1	-0.449142	3.63071	1.77207e-09	5	39	Central Nervous System	0.000367361		L.17q11.1.	HOXC10	-0.766506	2.50571	4.10946e-06	4	89	Lung	0.0160671
L.11q22.3..CASP1.	IRAK1	-0.760054	3.04259	1.30065e-06	3	90	Lung	0.00533117		TP53_mut	MDM2	0.489952	1.68996	2.37825e-06	27	17	Central Nervous System	0.023252		L.Xp21.2.	EIF2S3	-0.319982	0.936475	2.72061e-05	39	54	Lung	0.0415597
L.11q22.3..CASP1..1	CHM	-0.489168	2.71982	1.19103e-05	3	90	Lung	0.0203779		TP53_mut	TP53	-0.818132	1.97734	1.10364e-07	27	17	Central Nervous System	0.00762641		G.2p24.1.	SPTSSA	-1.04042	2.62631	2.20668e-05	3	90	Lung	0.0390596
L.11q22.3..CASP1..1	LIPM	-0.714242	2.8992	3.53363e-06	3	90	Lung	0.0101992		L.10q11.22.	CPD	-0.447526	2.65042	8.92751e-06	4	40	Central Nervous System	0.0462681		G.2p11.2.	SCYL1	-1.13508	2.60331	2.56348e-05	3	90	Lung	0.0415597
L.11q22.3..CASP1..1	MAGEH1	-0.897488	3.22201	3.60631e-07	3	90	Lung	0.00222192		L.10q11.23.	CPD	-0.447526	2.65042	8.92751e-06	4	40	Central Nervous System	0.0462681		L.22q12.1..ZNRF3.	MAML2	-0.485298	2.18704	7.34509e-06	5	88	Lung	0.0208251
L.11q22.3..CASP1..1	SLC23A3	-0.429545	2.62817	2.18003e-05	3	90	Lung	0.0287425		L.10q21.2..ANK3.	CPD	-0.447526	2.65042	8.92751e-06	4	40	Central Nervous System	0.0462681		G.13q32.1..ERCC5.ING1.IRS2.TFDP1.	BNC2	0.355709	1.78423	1.7213e-05	7	86	Lung	0.0344364
L.11q22.3..CASP1..1	IRAK1	-0.760054	3.04259	1.30065e-06	3	90	Lung	0.00533117		L.10q23.33.	CPD	-0.447526	2.65042	8.92751e-06	4	40	Central Nervous System	0.0462681		L.13q11..PABPC3.SACS.ZMYM2.	ANKRD54	0.28146	1.06862	2.46256e-05	23	70	Lung	0.0415597
L.11q22.3.	CHM	-0.489168	2.71982	1.19103e-05	3	90	Lung	0.0203779		L.10q24.1.	CPD	-0.447526	2.65042	8.92751e-06	4	40	Central Nervous System	0.0462681		L.13q12.3.	ACSL4	-0.549063	1.28221	2.77526e-05	14	79	Lung	0.0421395
L.11q22.3.	LIPM	-0.714242	2.8992	3.53363e-06	3	90	Lung	0.0101992		L.10q24.2.	CPD	-0.447526	2.65042	8.92751e-06	4	40	Central Nervous System	0.0462681		L.13q14.2..RB1.	MZT1	-0.412673	1.23763	1.96924e-05	16	77	Lung	0.0362591
L.11q22.3.	MAGEH1	-0.897488	3.22201	3.60631e-07	3	90	Lung	0.00222192		L.10q24.2..1	CPD	-0.447526	2.65042	8.92751e-06	4	40	Central Nervous System	0.0462681		L.13q32.3.	MZT1	-0.487684	1.47948	6.6267e-06	12	81	Lung	0.0199137
L.11q22.3.	SLC23A3	-0.429545	2.62817	2.18003e-05	3	90	Lung	0.0287425		L.10q25.2.	CPD	-0.447526	2.65042	8.92751e-06	4	40	Central Nervous System	0.0462681		L.13q33.3..ING1.IRS2.TFDP1.	MZT1	-0.403799	1.21771	1.167e-05	18	75	Lung	0.0268984
L.11q22.3.	IRAK1	-0.760054	3.04259	1.30065e-06	3	90	Lung	0.00533117		L.10q25.2..1	CPD	-0.447526	2.65042	8.92751e-06	4	40	Central Nervous System	0.0462681		G.14q11.2..CHD8.	AGPAT1	-0.660785	2.09555	1.60173e-05	5	88	Lung	0.0331075
L.11q22.3..SDHD.	DLX1	0.224679	1.71598	3.34244e-05	7	86	Lung	0.0354908		L.10q25.3.	CPD	-0.447526	2.65042	8.92751e-06	4	40	Central Nervous System	0.0462681		G.14q12..FOXA1.NKX2.1.PSMA6.	EAF2	-0.544025	1.71313	3.4353e-05	7	86	Lung	0.0491266
L.11q24.2.	FAM9A	-0.566256	2.60798	2.48674e-05	3	90	Lung	0.0301854		L.10q26.2.	CPD	-0.447526	2.65042	8.92751e-06	4	40	Central Nervous System	0.0462681		L.14q23.1..1	LMNA	-1.08229	2.8742	4.19567e-06	3	90	Lung	0.0160671
L.11q24.2..1	FAM9A	-0.566256	2.60798	2.48674e-05	3	90	Lung	0.0301854		L.10q26.3.	CPD	-0.447526	2.65042	8.92751e-06	4	40	Central Nervous System	0.0462681		L.14q32.2..1	TMEM164	-0.631527	2.76841	8.74066e-06	3	90	Lung	0.0225835
G.8q11.23..SOX17.	MET	-0.694946	2.1885	4.58406e-05	4	89	Lung	0.0412542		L.10q26.3..1	CPD	-0.447526	2.65042	8.92751e-06	4	40	Central Nervous System	0.0462681		L.15q14..B2M.BUB1B.MGA.TP53BP1.	ACSL4	-1.79969	5.22395	5.57455e-14	3	90	Lung	5.95329e-09
G.8q23.3..RAD21.	SATB2	-0.301833	1.90638	4.54559e-07	9	84	Lung	0.00260058		L.10q26.3..2	CPD	-0.447526	2.65042	8.92751e-06	4	40	Central Nervous System	0.0462681		L.15q14..B2M.BUB1B.MGA.TP53BP1.	RAB21	-0.900809	2.76648	8.71691e-06	3	90	Lung	0.0225835
G.8q24.13.	SATB2	-0.26054	1.58144	1.9367e-05	9	84	Lung	0.0268215		L.11p15.4.	SCLY	-0.349313	3.42124	1.00266e-06	3	41	Central Nervous System	0.0173215		L.15q14..B2M.BUB1B.MGA.TP53BP1.	STAT2	0.782807	2.57303	3.11904e-05	3	90	Lung	0.0452164
L.8q11.1..SOX17.	MCL1	-0.800932	1.517	3.89634e-05	9	84	Lung	0.0383095		L.11p15.4..1	SCLY	-0.349313	3.42124	1.00266e-06	3	41	Central Nervous System	0.0173215		chr1.181451311.181452049.._HypMET	E2F3	-0.869495	1.47353	7.15301e-06	12	81	Lung	0.0206459
G.16p11.2..FUS.TAOK2.	MET	-0.957583	3.15885	5.68674e-07	3	90	Lung	0.00301857		G.8q24.13.	KIF5A	-0.191603	3.12566	5.09652e-06	3	41	Central Nervous System	0.0422616		chr1.181451311.181452049.._HypMET	SLC16A1	-0.680098	1.65034	6.92725e-07	12	81	Lung	0.00541309
G.16p11.2..FUS.TAOK2.	RAB4A	-0.674982	2.58561	2.87529e-05	3	90	Lung	0.0328997		L.16q12.1..CHD9.CNOT1.CYLD.MMP2.NUP93.	NMNAT1	-0.538809	2.66773	1.41399e-06	5	39	Central Nervous System	0.0214727		chr12.104697348.104697984.EID3..TXNRD1._HypMET	SNAI2	-0.642038	2.43214	7.30322e-06	4	89	Lung	0.0208251
G.16q12.2..MMP2.	ARHGDIA	-0.664318	2.45456	6.82331e-07	5	88	Lung	0.00346994		L.3p26.3..SRGAP3.	PPWD1	0.77444	3.90453	6.90163e-08	3	41	Central Nervous System	0.00715375		chr12.104697348.104697984.EID3..TXNRD1._HypMET	FGF19	-0.619764	2.4163	8.25614e-06	4	89	Lung	0.0225767
G.16q12.2..MMP2.	CIAO2A	-0.65981	1.94089	5.73451e-05	5	88	Lung	0.0479218		G.1q22.	DHRS1	0.799414	3.2579	2.46758e-06	3	41	Central Nervous System	0.023252		chr15.30685087.30685891.CHRFAM7A._HypMET	BCL2	-0.432578	1.52778	1.77374e-06	13	80	Lung	0.00996975
G.16q12.2..MMP2.	KCNK12	-0.583656	2.00326	3.45173e-05	5	88	Lung	0.0360219		G.1q23.2..SDHC.	DHRS1	0.799414	3.2579	2.46758e-06	3	41	Central Nervous System	0.023252		chr15.30685087.30685891.CHRFAM7A._HypMET	C11orf53	-0.67368	1.4639	4.22855e-06	13	80	Lung	0.0160671
L.16p13.3.	CCND2	-1.25739	2.4644	6.2357e-05	3	90	Lung	0.0494506		G.1q42.13..ARID4B.FH.	DHRS1	0.799414	3.2579	2.46758e-06	3	41	Central Nervous System	0.023252		chr15.30685087.30685891.CHRFAM7A._HypMET	POU2F3	-0.745673	1.7256	1.07996e-07	13	80	Lung	0.00183012
L.16p13.3.	COLCA2	-0.880155	3.0322	1.3994e-06	3	90	Lung	0.00560427		L.17p13.2.	SCLY	-0.349313	3.42124	1.00266e-06	3	41	Central Nervous System	0.0173215		chr15.30685087.30685891.CHRFAM7A._HypMET	WSB2	-0.508289	1.4747	3.65537e-06	13	80	Lung	0.0156149
L.16p13.3.	DBP	-0.54271	2.57445	3.09046e-05	3	90	Lung	0.0341424		L.17p13.2..1	SCLY	-0.349313	3.42124	1.00266e-06	3	41	Central Nervous System	0.0173215		chr18.77905297.77905566.LOC100130522._HypMET	E2F3	-0.849186	1.4309	1.23034e-05	12	81	Lung	0.0277561
L.16p13.3.	KLLN	-0.67719	3.45506	6.49816e-08	3	90	Lung	0.0008179		L.17p13.1.	SCLY	-0.349313	3.42124	1.00266e-06	3	41	Central Nervous System	0.0173215		chr18.77905297.77905566.LOC100130522._HypMET	SLC16A1	-0.629136	1.49336	5.54249e-06	12	81	Lung	0.0186917
L.16p13.3.	MAGEH1	-0.926652	3.3637	1.27983e-07	3	90	Lung	0.00117152		L.17p13.1..1	SCLY	-0.349313	3.42124	1.00266e-06	3	41	Central Nervous System	0.0173215		chr19.58458686.58459219.ZNF256._HypMET	SQSTM1	-0.750646	2.65712	1.80326e-05	3	90	Lung	0.0347524
L.16p13.3.	SLC39A6	-0.907861	4.03027	7.85997e-10	3	90	Lung	2.09849e-05		L.17p12..MAP2K4.	SCLY	-0.349313	3.42124	1.00266e-06	3	41	Central Nervous System	0.0173215		chr20.42543097.42545137.TOX2._HypMET	BCL2	-0.30149	1.04262	1.29742e-05	28	65	Lung	0.0284706
L.16p13.3.	SMAD7	-0.815359	2.68289	1.5216e-05	3	90	Lung	0.0241333		L.17p11.2.	SCLY	-0.349313	3.42124	1.00266e-06	3	41	Central Nervous System	0.0173215		chr20.61560433.61560954.DIDO1._HypMET	ERBB3	-0.473309	1.32868	2.49143e-05	13	80	Lung	0.0415597
L.16p13.3.	THAP7	-0.532323	3.34077	1.51545e-07	3	90	Lung	0.00131223		L.17p11.2..1	SCLY	-0.349313	3.42124	1.00266e-06	3	41	Central Nervous System	0.0173215		chr21.47602431.47602740.C21orf56._HypMET	E2F3	-1.30968	2.22703	5.19455e-06	5	88	Lung	0.0179365
L.16p13.3..2	COLCA2	-0.940147	3.30799	1.92772e-07	3	90	Lung	0.00158361		L.17q11.2..NF1.SUZ12.	MKRN2OS	0.177764	2.46141	1.47611e-06	6	38	Central Nervous System	0.0214727		chr21.47602431.47602740.C21orf56._HypMET	NFIB	-0.928766	2.35584	1.66591e-06	5	88	Lung	0.00953083
L.16q22.2..ZFHX3.	COLCA2	-0.778222	2.69322	9.13166e-07	4	89	Lung	0.00431961		L.14q11.2.	TUBB4B	-0.412996	2.83762	2.77725e-06	4	40	Central Nervous System	0.0239892		chr3.139258152.139258731.RBP1._HypMET	DUSP1	-0.587091	2.20877	2.07207e-07	7	86	Lung	0.00279235
L.16q22.2..ZFHX3.	IL10RB	-0.712662	2.36535	1.22121e-05	4	89	Lung	0.0203779		L.14q11.2..1	TUBB4B	-0.412996	2.83762	2.77725e-06	4	40	Central Nervous System	0.0239892		chr3.139258152.139258731.RBP1._HypMET	NIT1	-0.39967	1.74838	2.44368e-05	7	86	Lung	0.0415597
L.16q22.2..ZFHX3.	SMARCA2	-1.3235	2.35044	1.36831e-05	4	89	Lung	0.0223664		L.14q13.1.	TUBB4B	-0.36083	2.42107	7.77019e-06	5	39	Central Nervous System	0.0462681		chr3.99594969.99595215.C3orf26..FILIP1L..MIR548G._HypMET	BCL2	-0.464522	1.62216	5.15284e-06	10	83	Lung	0.0179365
G.7p22.3..ACTB.CARD11.PMS2.RAC1.	KDELR2	-0.388852	1.50902	4.24389e-05	9	84	Lung	0.0403737		chr14.24803678.24804353.ADCY4..RIPK3._HypMET	RAB34	0.34355	3.31919	1.76085e-06	3	41	Central Nervous System	0.0214727		chr3.99594969.99595215.C3orf26..FILIP1L..MIR548G._HypMET	C11orf53	-0.810068	1.79707	6.02451e-07	10	83	Lung	0.00507933
G.7p21.1..AHR.HDAC9.	TTC7A	-0.552463	1.82559	3.89738e-05	6	87	Lung	0.0383095		chr16.56659107.56659660.MT1E._HypMET	RAB34	0.34355	3.31919	1.76085e-06	3	41	Central Nervous System	0.0214727		chr3.99594969.99595215.C3orf26..FILIP1L..MIR548G._HypMET	E2F3	-0.879784	1.46812	3.09822e-05	10	83	Lung	0.0451686
G.7p14.3.	HDAC1	-1.04754	3.35191	1.39614e-07	3	90	Lung	0.00124249		chr20.42543097.42545137.TOX2._HypMET	RAB34	0.34355	3.31919	1.76085e-06	3	41	Central Nervous System	0.0214727		chr3.99594969.99595215.C3orf26..FILIP1L..MIR548G._HypMET	POU2F3	-0.942535	2.3	7.71732e-10	10	83	Lung	4.94498e-05
G.7p12.1..EGFR.	KCNK12	-0.503014	1.72941	2.93682e-05	7	86	Lung	0.0333752		MLL3_mut	C12orf49	-0.3648	3.60124	1.23291e-06	3	31	Breast	0.032087		chr3.99594969.99595215.C3orf26..FILIP1L..MIR548G._HypMET	SEPHS2	-0.919788	1.47484	2.87115e-05	10	83	Lung	0.0433899
G.7q21.13..AKAP9.	GAB1	-0.560989	1.59687	1.63418e-05	9	84	Lung	0.0246963		PIK3CA_mut	PIK3CA	-0.703625	3.72019	9.33117e-12	12	22	Breast	1.69993e-06		chr3.99594969.99595215.C3orf26..FILIP1L..MIR548G._HypMET	SLC16A1	-0.689124	1.64091	4.11578e-06	10	83	Lung	0.0160671
G.7q22.1.	MET	-0.59774	1.89867	2.01789e-05	6	87	Lung	0.0274569		L.11p12..EXT2.	ITPRIPL1	0.728223	3.51141	1.89684e-06	3	31	Breast	0.0396836		chr3.99594969.99595215.C3orf26..FILIP1L..MIR548G._HypMET	SLC20A1	-0.65172	1.53106	1.5064e-05	10	83	Lung	0.0319619
G.7q31.1..MET.	DBP	-0.308869	1.46452	3.22719e-05	10	83	Lung	0.0349301		G.6p12.3..MCM3.	GAB1	-0.412663	3.48083	2.19694e-06	3	31	Breast	0.0396836		chr3.99594969.99595215.C3orf26..FILIP1L..MIR548G._HypMET	SLC30A9	-0.66578	1.54725	1.24797e-05	10	83	Lung	0.0277561
G.7q36.1..RHEB.	LTO1	1.4873	2.46741	6.11854e-05	3	90	Lung	0.0488845		L.3p21.1..CACNA1D.WNT5A.	ITPRIPL1	0.763417	3.8896	3.1182e-07	3	31	Breast	0.0142017		chr3.99594969.99595215.C3orf26..FILIP1L..MIR548G._HypMET	THAP3	-0.344422	1.4943	2.30014e-05	10	83	Lung	0.0401438
L.7q22.3.	CD46	-0.84632	3.04894	1.24365e-06	3	90	Lung	0.00531259		L.1p32.3..CDKN2C.FAF1.	ITPRIPL1	0.72736	3.50288	1.97616e-06	3	31	Breast	0.0396836		chr4.102711829.102712199.BANK1._HypMET	TP63	-0.750955	1.87929	2.12062e-07	10	83	Lung	0.00279235
L.7q22.3.	CNR1	0.515302	2.58617	2.86492e-05	3	90	Lung	0.0328985		L.1p31.1.	ITPRIPL1	0.765224	3.91082	2.81989e-07	3	31	Breast	0.0142017		chr5.125930601.125931049.ALDH7A1._HypMET	SLC25A28	-0.815237	2.23488	8.2109e-07	6	87	Lung	0.00611773
L.7q22.3.	NAMPT	-1.61208	2.7335	1.08721e-05	3	90	Lung	0.0199041		G.17q12..CDK12.ERBB2.MED24.	ERBB2	-0.863172	2.63625	1.15299e-07	9	25	Breast	0.0105025		chr6.26250436.26250827.HIST1H2BH..HIST1H3F._HypMET	UXS1	-0.701792	1.14938	3.92122e-06	25	68	Lung	0.0160671
L.7q22.3.	PPCDC	-0.53421	2.7217	1.17622e-05	3	90	Lung	0.0203779		G.17q22..CLTC.PPM1D.	FOXA1	-1.04519	2.56291	2.61395e-06	6	28	Breast	0.0396836		chr6.26250436.26250827.HIST1H2BH..HIST1H3F._HypMET	SLC12A7	-0.302659	1.03942	2.48404e-05	25	68	Lung	0.0415597
G.9q21.11..GNAQ.NTRK2.PCSK5.TJP2.	ARL4D	-0.769211	2.90837	3.31726e-06	3	90	Lung	0.00999542		L.17p11.2.	ITPRIPL1	0.739596	3.62692	1.09026e-06	3	31	Breast	0.032087		chr8.11058624.11058844.XKR6._HypMET	KLHDC3	-0.242918	0.984736	2.19207e-05	31	62	Lung	0.0390167
G.9q21.11..GNAQ.NTRK2.PCSK5.TJP2.	FAM83D	-0.685536	2.98038	2.01255e-06	3	90	Lung	0.00701325		L.17p11.2..1	ITPRIPL1	0.739596	3.62692	1.09026e-06	3	31	Breast	0.032087		chr8.144659745.144660635.NAPRT1._HypMET	BCL2	-0.429831	1.47392	2.9012e-05	10	83	Lung	0.0434132
G.9q21.11..GNAQ.NTRK2.PCSK5.TJP2.	HIPK3	-0.4466	2.62021	2.29629e-05	3	90	Lung	0.0295458		L.Xq28.	TGM1	0.663221	2.76779	2.47515e-06	5	29	Breast	0.0396836		chr8.67344497.67344989.RRS1._HypMET	BCL2	-0.439215	1.57311	4.75043e-07	14	79	Lung	0.00422765
G.9q21.11..GNAQ.NTRK2.PCSK5.TJP2.	KDELR2	-0.700552	2.76374	8.87862e-06	3	90	Lung	0.017668		G.7p22.3..ACTB.CARD11.PMS2.RAC1.	FGFR1	-0.82941	4.03579	1.02405e-06	4	16	Bone	0.0455675		chr8.67344497.67344989.RRS1._HypMET	C15orf41	-0.685244	1.31595	1.73051e-05	14	79	Lung	0.0344364
G.9q21.11..GNAQ.NTRK2.PCSK5.TJP2.	MET	-0.974759	3.2342	3.30151e-07	3	90	Lung	0.0021934		L.2q37.3.	DOCK5	-0.41774	5.52084	5.98269e-08	3	17	Bone	0.0053243		chr8.67344497.67344989.RRS1._HypMET	CCND1	1.26387	1.28352	2.65757e-05	14	79	Lung	0.0415597
G.9q21.11..GNAQ.NTRK2.PCSK5.TJP2.	RAB4A	-0.950663	4.09666	4.65835e-10	3	90	Lung	1.35677e-05		NRAS_mut	NRAS	-1.03559	6.90287	4.59113e-07	3	10	Bladder	0.0187469		chr8.67344497.67344989.RRS1._HypMET	E2F3	-0.848613	1.45342	2.63566e-06	14	79	Lung	0.0129911
G.9q21.11..GNAQ.NTRK2.PCSK5.TJP2.	SLC12A7	-0.79588	4.15317	2.9792e-10	3	90	Lung	1.10049e-05		L.16q22.2..ZFHX3.	KLK15	0.110387	3.23265	1.73956e-06	4	26	Esophagus	0.0234494		chr8.67344497.67344989.RRS1._HypMET	POU2F3	-0.665358	1.49829	1.39706e-06	14	79	Lung	0.00860757
L.9p24.3..BNC2.CDKN2A.JAK2.PSIP1.	E2F3	0.616944	1.12354	6.10487e-06	68	25	Lung	0.0138716		G.17q12.	JUP	-1.06609	4.97995	6.59377e-09	3	27	Esophagus	0.000237026		chr8.67344497.67344989.RRS1._HypMET	SEPHS2	-0.820611	1.32441	1.54574e-05	14	79	Lung	0.0323757
L.9p24.3..BNC2.CDKN2A.JAK2.PSIP1.	SKP2	0.573138	1.02876	2.95453e-05	68	25	Lung	0.0333752		G.17q12.	VPS4B	-0.934208	5.19319	2.82142e-09	3	27	Esophagus	0.000152132		chr8.67344497.67344989.RRS1._HypMET	SLC16A1	-0.658638	1.61533	2.55734e-07	14	79	Lung	0.00282526
L.9q33.2..PTGS1.	KCNK12	-1.01766	3.8586	3.00485e-09	3	90	Lung	6.87642e-05		G.17q12.	PSMB5	1.1716	6.7637	8.89858e-12	3	27	Esophagus	9.59631e-07		chr8.67344497.67344989.RRS1._HypMET	SLC30A9	-0.611932	1.44357	3.02579e-06	14	79	Lung	0.0141101
L.9q33.2..PTGS1.	KLLN	-0.537715	2.56866	3.20813e-05	3	90	Lung	0.0348416		G.17q12..CDK12.ERBB2.MED24.	ERBB2	-1.01425	3.47842	8.95547e-09	7	23	Esophagus	0.000241442		chr8.67344497.67344989.RRS1._HypMET	THAP3	-0.322962	1.4283	3.74454e-06	14	79	Lung	0.0157853
L.9q33.2..PTGS1.	MAGEH1	-0.864449	3.06691	1.09524e-06	3	90	Lung	0.00482854		G.17q12..CDK12.ERBB2.MED24.	MIEN1	-0.420238	2.71151	8.60941e-07	7	23	Esophagus	0.0132635		chr8.67344497.67344989.RRS1._HypMET	WSB2	-0.512192	1.50214	1.32239e-06	14	79	Lung	0.00847342
L.9q33.2..PTGS1.	DKK1	-0.500715	2.52112	4.35226e-05	3	90	Lung	0.0405345		G.20q13.13.	TCF7L2	-0.45161	3.72	1.57471e-07	4	26	Esophagus	0.0028303		BRAF_mut	BRAF	-1.56803	6.42701	1.25495e-13	3	41	Central Nervous System	2.60158e-08
L.9q33.2..PTGS1.	AK2	-0.772121	2.84884	4.99057e-06	3	90	Lung	0.0124296		G.20q13.13.	ZMYND8	-0.505952	3.17123	2.3669e-06	4	26	Esophagus	0.0255248		STAG2_mut	STAG1	-1.41814	3.69491	1.14343e-09	5	39	Central Nervous System	0.00011852
L.9q33.3.	KCNK12	-1.01766	3.8586	3.00485e-09	3	90	Lung	6.87642e-05		G.20q13.2..ARFGAP1.GNAS.	TCF7L2	-0.45161	3.72	1.57471e-07	4	26	Esophagus	0.0028303		TP53_mut	TP53	-1.11404	1.85656	4.01991e-07	27	17	Central Nervous System	0.0277784
L.9q33.3.	KLLN	-0.537715	2.56866	3.20813e-05	3	90	Lung	0.0348416		G.20q13.2..ARFGAP1.GNAS.	ZMYND8	-0.505952	3.17123	2.3669e-06	4	26	Esophagus	0.0255248		PIK3CA_mut	PIK3CA	-1.8538	3.70824	1.01081e-11	12	22	Breast	1.84148e-06
L.9q33.3.	MAGEH1	-0.864449	3.06691	1.09524e-06	3	90	Lung	0.00482854		L.Xp22.32.	MASTL	0.64369	7.36041	9.41579e-08	3	11	Liver	0.00325325		PTEN_mut	PIK3CB	-1.00179	2.51661	1.31611e-06	7	27	Breast	0.0299708
L.9q33.3.	DKK1	-0.500715	2.52112	4.35226e-05	3	90	Lung	0.0405345												G.10p15.3..GATA3.KLF6.LARP4B.VIM.	BCL6	-1.28727	4.03686	1.55497e-07	3	31	Breast	0.00566564
L.9q33.3.	AK2	-0.772121	2.84884	4.99057e-06	3	90	Lung	0.0124296												G.16q12.2..MMP2.	UAP1	-1.29577	4.52482	1.61273e-08	3	31	Breast	0.00146902
L.9q34.2.	CHM	-0.488856	2.71767	1.20815e-05	3	90	Lung	0.0203779												G.6p12.3..MCM3.	GAB1	-1.09721	4.14419	9.39435e-08	3	31	Breast	0.00427861
L.9q34.2.	MAGEH1	-0.940342	3.43189	7.72253e-08	3	90	Lung	0.000869511												G.17q12..CDK12.ERBB2.MED24.	ERBB2	-1.59286	2.74074	5.39574e-08	9	25	Breast	0.00327662
L.9q34.2.	RCN2	-0.726564	2.7539	9.48462e-06	3	90	Lung	0.0180255												G.17q12..CDK12.ERBB2.MED24.	PIK3CA	-1.67309	2.35458	9.20165e-07	9	25	Breast	0.0254675
L.9q34.2.	SLC39A6	-0.694626	2.79773	7.06143e-06	3	90	Lung	0.0148839												G.17q22..CLTC.PPM1D.	SEC24C	0.401993	2.57962	2.3465e-06	6	28	Breast	0.0474979
L.9q34.2.	IRAK1	-0.670842	2.60189	2.58713e-05	3	90	Lung	0.0311456												L.13q14.2..RB1.	E2F3	-0.902192	2.92275	9.78562e-07	5	29	Breast	0.0254675
G.12q13.3..CDK4.	HMGA2	-0.460363	2.36591	1.5221e-06	5	88	Lung	0.0057371												chr19.18118741.18119553.ARRDC2._HypMET	CCNE1	1.74339	5.34951	1.75025e-08	16	4	Stomach	0.00197911
G.12q13.3..CDK4.	TMEM170B	-0.535849	2.0353	2.64988e-05	5	88	Lung	0.0314434												G.19q11..CCNE1.	SMCHD1	-1.01186	4.83487	1.18563e-08	3	27	Esophagus	0.000319649
L.5q11.2.	IKBKG	-0.764553	1.98781	3.91754e-05	5	88	Lung	0.0383095												G.17q12.	JUP	-1.3988	5.9197	1.76668e-10	3	27	Esophagus	9.46466e-06
L.5q11.2.	MAGEH1	-0.627353	2.17987	7.81246e-06	5	88	Lung	0.0157869												G.17q12.	VPS4B	-1.96513	5.81198	2.63295e-10	3	27	Esophagus	9.46466e-06
L.5q11.2.	ZNF138	-0.405182	2.19004	7.15748e-06	5	88	Lung	0.0148904												G.17q12.	PSMB5	2.16635	5.97777	1.42714e-10	3	27	Esophagus	9.46466e-06
L.5q11.2.	IRAK1	-0.529477	2.05698	2.21294e-05	5	88	Lung	0.0288206												G.20q13.13.	TCF7L2	-1.42485	3.96821	4.79278e-08	4	26	Esophagus	0.000861431
L.5q11.2..1	IKBKG	-0.764553	1.98781	3.91754e-05	5	88	Lung	0.0383095												G.20q13.2..ARFGAP1.GNAS.	TCF7L2	-1.42485	3.96821	4.79278e-08	4	26	Esophagus	0.000861431
L.5q11.2..1	MAGEH1	-0.627353	2.17987	7.81246e-06	5	88	Lung	0.0157869
L.5q11.2..1	ZNF138	-0.405182	2.19004	7.15748e-06	5	88	Lung	0.0148904
L.5q11.2..1	IRAK1	-0.529477	2.05698	2.21294e-05	5	88	Lung	0.0288206
L.5q12.1.	KCTD4	0.225183	1.84965	8.98973e-06	7	86	Lung	0.0177652
G.4q12..FIP1L1.PDGFRA.	ERBB2	-0.898171	2.30369	1.94949e-05	4	89	Lung	0.0268215
G.4q12..FIP1L1.PDGFRA.	PDGFRA	-0.464527	2.29842	2.02827e-05	4	89	Lung	0.0274569
G.4q12..FIP1L1.PDGFRA.	VSTM2L	0.623072	2.23198	3.32929e-05	4	89	Lung	0.0354908
L.4p16.3..FGFR3.	PSMD10	-0.634898	2.01503	3.13319e-05	5	88	Lung	0.0344954
L.4p15.2.	PARPBP	-0.487896	2.5223	4.31972e-05	3	90	Lung	0.0405345
L.4p15.2.	PSAT1	-0.755185	2.61766	2.33492e-05	3	90	Lung	0.0298034
L.4p15.2.	VDAC2	-0.951501	2.76018	9.09382e-06	3	90	Lung	0.0177652
L.4p15.2.	TAF7L	-0.697005	2.54031	3.84966e-05	3	90	Lung	0.0383032
L.4q22.1..1	LDB1	-0.503004	1.63412	2.73529e-05	8	85	Lung	0.0318668
L.4q23.	TBX3	-0.547631	2.49638	4.42277e-06	4	89	Lung	0.0117106
L.4q26.	TBC1D20	-0.519698	1.81448	4.30211e-05	6	87	Lung	0.0405345
L.4q31.21.	TBX3	-0.559041	2.56257	2.61935e-06	4	89	Lung	0.00830883
G.6p24.2.	HDAC1	-0.60063	1.80747	4.57812e-05	6	87	Lung	0.0412542
L.6p25.3.	KCNK12	-0.609449	2.11178	1.39666e-05	5	88	Lung	0.0226336
L.6p25.2.	CLTB	-0.553874	2.23434	3.27154e-05	4	89	Lung	0.0351725
L.6p25.2.	KCNK12	-0.687222	2.38926	1.01686e-05	4	89	Lung	0.0189822
L.6p25.2.	LIPM	-0.596981	2.39799	9.50837e-06	4	89	Lung	0.0180255
L.6p25.2.	GPBAR1	-0.327495	2.19595	4.34053e-05	4	89	Lung	0.0405345
L.6p24.2.	LIPM	-0.521732	2.08167	1.79999e-05	5	88	Lung	0.026213
L.6p22.3.	CLTB	-0.536321	2.1495	6.08793e-05	4	89	Lung	0.0488773
L.6p22.3.	KCNK12	-0.699633	2.44312	6.70657e-06	4	89	Lung	0.0144206
L.6p22.3.	LIPM	-0.558126	2.20853	3.95791e-05	4	89	Lung	0.0383095
L.6p22.3.	MAGEH1	-0.676122	2.33204	1.57353e-05	4	89	Lung	0.0243542
L.6p22.2..HIST1H3B.	CLTB	-0.536321	2.1495	6.08793e-05	4	89	Lung	0.0488773
L.6p22.2..HIST1H3B.	KCNK12	-0.699633	2.44312	6.70657e-06	4	89	Lung	0.0144206
L.6p22.2..HIST1H3B.	LIPM	-0.558126	2.20853	3.95791e-05	4	89	Lung	0.0383095
L.6p22.2..HIST1H3B.	MAGEH1	-0.676122	2.33204	1.57353e-05	4	89	Lung	0.0243542
L.6p22.1.	CLTB	-0.536321	2.1495	6.08793e-05	4	89	Lung	0.0488773
L.6p22.1.	KCNK12	-0.699633	2.44312	6.70657e-06	4	89	Lung	0.0144206
L.6p22.1.	LIPM	-0.558126	2.20853	3.95791e-05	4	89	Lung	0.0383095
L.6p22.1.	MAGEH1	-0.676122	2.33204	1.57353e-05	4	89	Lung	0.0243542
L.6q25.1.	CLTB	-0.636979	2.57043	3.17173e-05	3	90	Lung	0.0348002
L.6q25.1.	HES1	-0.51927	2.60931	2.46541e-05	3	90	Lung	0.0301854
L.6q25.1.	LIPM	-0.675136	2.70214	1.33947e-05	3	90	Lung	0.0221207
L.6q25.1.	SLC39A6	-0.705645	2.85353	4.83323e-06	3	90	Lung	0.0124296
L.6q25.1.	ARHGEF2	-0.530116	2.46785	6.10145e-05	3	90	Lung	0.0488773
G.3p14.1..FOXP1.MITF.	DUSP1	-0.542217	2.26485	2.60812e-05	4	89	Lung	0.0311789
G.3p14.1..FOXP1.MITF.	ELF3	-0.65689	2.1935	4.41933e-05	4	89	Lung	0.0408383
G.3p14.1..FOXP1.MITF.	RUNX2	0.468179	2.27529	2.41254e-05	4	89	Lung	0.0299354
G.3p14.1..FOXP1.MITF.	SQSTM1	-0.505253	2.50206	4.2295e-06	4	89	Lung	0.0115817
G.3q26.33..SOX2.	RAD54L2	-0.50866	1.93097	6.21112e-05	5	88	Lung	0.049378
G.3q26.33..SOX2.	SLC25A28	-0.745154	2.05134	2.31945e-05	5	88	Lung	0.0297244
G.3q27.1.	DLL1	0.37525	2.14484	6.29679e-05	4	89	Lung	0.049567
G.3q27.1.	PCDHGC3	-0.366577	2.45033	6.34085e-06	4	89	Lung	0.0143063
G.3q27.1.	RAD54L2	-0.595384	2.28435	2.25433e-05	4	89	Lung	0.0291628
G.3q27.1.	SLC25A28	-0.96048	2.74968	5.74729e-07	4	89	Lung	0.00301857
G.3q27.3..EIF4A2.RFC4.	CTNNB1	-1.07431	2.54541	3.72565e-05	3	90	Lung	0.0376943
G.3q27.3..EIF4A2.RFC4.	PCDHGC3	-0.421646	2.81964	6.0876e-06	3	90	Lung	0.0138716
G.3q27.3..EIF4A2.RFC4.	SLC25A28	-0.98006	2.71635	1.21883e-05	3	90	Lung	0.0203779
G.3q27.3..EIF4A2.RFC4.	TCF7L2	-0.544306	2.46783	6.10238e-05	3	90	Lung	0.0488773
G.3q28.	ITPRIPL1	0.73909	2.57958	2.98977e-05	3	90	Lung	0.0333752
G.3q28.	SOX2	-1.49624	2.57823	3.016e-05	3	90	Lung	0.0335511
L.3p21.2.	CCND2	-0.931659	1.89769	1.61746e-06	8	85	Lung	0.00596427
L.3p21.1.	CCND2	-0.807056	1.60583	1.48017e-05	9	84	Lung	0.0237646
L.3p21.1.	TBX3	-0.336845	1.49741	4.80286e-05	9	84	Lung	0.042743
L.3p21.1.	ARHGEF2	-0.322231	1.50514	4.42312e-05	9	84	Lung	0.0408383
L.3p21.1.	RALY	0.546839	1.7157	4.29107e-06	9	84	Lung	0.0116192
L.3p21.1..CACNA1D.WNT5A.	ARHGEF2	-0.299525	1.41505	1.50175e-05	12	81	Lung	0.023937
L.3p21.1..CACNA1D.WNT5A.	RALY	0.427537	1.30516	5.78228e-05	12	81	Lung	0.0481179
L.3p14.2..1	CCND2	-0.726257	1.42694	4.91997e-05	10	83	Lung	0.0431855
L.3p14.1.	CCND2	-0.803651	1.59751	1.62279e-05	9	84	Lung	0.0246404
L.3p14.1..1	RALY	0.502362	1.56115	1.0608e-05	10	83	Lung	0.0196281
L.3p13..FOXP1.	CCND2	-0.803651	1.59751	1.62279e-05	9	84	Lung	0.0246404
L.3q11.1.	RAF1	-0.632332	2.21484	3.77833e-05	4	89	Lung	0.0380663
G.1p34.3..MACF1.	HDAC1	-0.663982	2.0042	3.42511e-05	5	88	Lung	0.0359785
G.1q21.2..PIP5K1A.SETDB1.	NUP37	-0.631526	2.04802	2.93977e-07	8	85	Lung	0.00214056
G.1q21.2..PIP5K1A.SETDB1.	TMEM201	-0.392928	1.63537	2.70029e-05	8	85	Lung	0.0317015
G.1q21.2..PIP5K1A.SETDB1.	TTC7A	-0.532054	1.79703	4.88842e-06	8	85	Lung	0.0124296
G.1q21.3.	TFAP2C	-0.409996	1.95788	4.99862e-05	5	88	Lung	0.0435182
G.1q22.	COPS9	-0.553405	2.48852	4.70419e-06	4	89	Lung	0.0123536
G.1q25.3.	C11orf53	-1.13616	2.58958	2.11106e-06	4	89	Lung	0.00704527
G.1q25.3.	ELF3	-0.690035	2.32868	1.61411e-05	4	89	Lung	0.0246404
G.1q25.3.	MYB	-0.837131	2.93986	1.17092e-07	4	89	Lung	0.00113679
G.1q25.3.	TTC7A	-0.812447	2.8262	3.04731e-07	4	89	Lung	0.00216956
G.1q25.3..DHX9.	ELF3	-0.906684	3.17388	5.10436e-07	3	90	Lung	0.00281956
G.1q25.3..DHX9.	TTC7A	-1.11728	4.20555	1.96594e-10	3	90	Lung	8.99786e-06
G.1q32.1..MDM4.PIK3C2B.ZC3H11A.	TTC7A	-0.818213	2.85309	2.43367e-07	4	89	Lung	0.00190172
G.1q32.2.	ELF3	-0.906684	3.17388	5.10436e-07	3	90	Lung	0.00281956
G.1q32.2.	TTC7A	-1.11728	4.20555	1.96594e-10	3	90	Lung	8.99786e-06
L.1p36.12.	WRN	-0.660471	2.62959	2.15986e-05	3	90	Lung	0.0287425
L.1p13.2..ATP1A1.CSDE1.NRAS.	SLC39A6	-0.477866	1.90458	1.91199e-05	6	87	Lung	0.0266702
L.1p13.2..ATP1A1.CSDE1.NRAS.	ARHGEF2	-0.384699	1.79406	5.15417e-05	6	87	Lung	0.044014
G.17q12.	ELF3	-0.691682	2.33552	1.53264e-05	4	89	Lung	0.0241886
G.17q12..CDK12.ERBB2.MED24.	ELF3	-0.725444	2.47811	5.10411e-06	4	89	Lung	0.0124829
G.17q22..CLTC.PPM1D.	SNAP29	-0.462848	1.50536	4.41308e-05	9	84	Lung	0.0408383
L.17p13.2.	ARHGDIA	-0.730143	2.59468	2.71121e-05	3	90	Lung	0.0317015
L.17p13.2.	CLTB	-0.686891	2.82067	6.04496e-06	3	90	Lung	0.0138716
L.17p13.2.	LIPM	-0.737746	3.02183	1.50532e-06	3	90	Lung	0.0057371
L.17p13.2.	MAGEH1	-0.93259	3.39314	1.02954e-07	3	90	Lung	0.00106402
L.17p13.2.	ZSWIM7	-0.887955	3.68031	1.18599e-08	3	90	Lung	0.000199985
L.17p13.2.	GPBAR1	-0.373032	2.49725	5.06634e-05	3	90	Lung	0.0436458
L.17p13.2.	SSH1	-0.486523	2.6535	1.84674e-05	3	90	Lung	0.026302
L.17p13.2.	XKR7	-0.619281	2.71785	1.20671e-05	3	90	Lung	0.0203779
L.17p13.2..1	ARHGDIA	-0.730143	2.59468	2.71121e-05	3	90	Lung	0.0317015
L.17p13.2..1	CLTB	-0.686891	2.82067	6.04496e-06	3	90	Lung	0.0138716
L.17p13.2..1	LIPM	-0.737746	3.02183	1.50532e-06	3	90	Lung	0.0057371
L.17p13.2..1	MAGEH1	-0.93259	3.39314	1.02954e-07	3	90	Lung	0.00106402
L.17p13.2..1	ZSWIM7	-0.887955	3.68031	1.18599e-08	3	90	Lung	0.000199985
L.17p13.2..1	GPBAR1	-0.373032	2.49725	5.06634e-05	3	90	Lung	0.0436458
L.17p13.2..1	SSH1	-0.486523	2.6535	1.84674e-05	3	90	Lung	0.026302
L.17p13.2..1	XKR7	-0.619281	2.71785	1.20671e-05	3	90	Lung	0.0203779
L.17p13.2..2	CLTB	-0.561392	2.2712	2.48733e-05	4	89	Lung	0.0301854
L.17p13.2..2	KCNK12	-0.645742	2.21413	3.79793e-05	4	89	Lung	0.0381438
L.17p13.2..2	LIPM	-0.635409	2.59439	2.03128e-06	4	89	Lung	0.00701325
L.17p13.2..2	MAGEH1	-0.722178	2.53203	3.33823e-06	4	89	Lung	0.00999542
L.17p13.2..2	ZSWIM7	-0.593213	2.26549	2.59561e-05	4	89	Lung	0.0311456
L.17p13.2..2	GPBAR1	-0.337154	2.27457	2.42544e-05	4	89	Lung	0.0299354
L.17p13.1..CHD3.GPS2.TP53.	RAB21	-0.520878	1.63077	2.83108e-05	8	85	Lung	0.0326269
L.17p13.1..CHD3.GPS2.TP53.	GPBAR1	-0.250858	1.70307	1.33416e-05	8	85	Lung	0.0221207
L.17p13.1.	RAB21	-0.82948	2.69292	9.1542e-07	4	89	Lung	0.00431961
L.17p13.1..1	RAB21	-0.691021	2.19627	6.78221e-06	5	88	Lung	0.014486
L.17p13.1..1	SLC33A1	-1.0656	2.23097	5.01938e-06	5	88	Lung	0.0124296
L.17p11.2.	RAB21	-0.579926	1.80631	4.62517e-05	6	87	Lung	0.0413917
L.17p11.2..1	RAB21	-0.579926	1.80631	4.62517e-05	6	87	Lung	0.0413917
L.17q11.2..NF1.SUZ12.	XKR7	-0.539243	2.36651	1.21048e-05	4	89	Lung	0.0203779
G.2p24.3..MYCN.	ARL4D	-0.427729	1.57101	5.19908e-05	8	85	Lung	0.0441828
G.2p24.1.	EML4	-0.466945	2.53687	3.93541e-05	3	90	Lung	0.0383095
G.2p24.1.	SPTSSA	-0.982263	3.65523	1.43606e-08	3	90	Lung	0.00021909
G.2p16.1..BCL11A.REL.XPO1.	BAMBI	-0.613193	1.83438	3.60344e-05	6	87	Lung	0.0368843
G.2p11.2.	KDELR2	-0.67972	2.66262	1.73922e-05	3	90	Lung	0.0254437
G.2p11.2.	SCYL1	-0.757927	2.48189	5.58392e-05	3	90	Lung	0.0470786
G.2q31.1..NFE2L2.	ERBB2	-0.975212	2.47224	5.93493e-05	3	90	Lung	0.048755
G.2q32.2..PMS1.	ERBB2	-1.12433	2.94639	2.54984e-06	3	90	Lung	0.00816921
G.2q32.2..PMS1.	FAHD1	-0.653434	2.4997	4.98797e-05	3	90	Lung	0.0435182
L.2q22.3..ACVR2A.	ZSWIM7	-0.536072	2.04933	2.35848e-05	5	88	Lung	0.0299354
L.2q37.3.	DRP2	0.396346	2.46788	6.10014e-05	3	90	Lung	0.0488773
L.21q11.2.	CD46	-0.32494	1.12749	4.35183e-05	18	75	Lung	0.0405345
G.22q11.21.	TXNL1	0.432711	1.879	2.41245e-05	6	87	Lung	0.0299354
L.22q12.1..ZNRF3.	NRAS	-0.928374	2.22752	5.17246e-06	5	88	Lung	0.0125543
L.22q12.3.	HRAS	-0.499607	1.78175	5.74376e-05	6	87	Lung	0.0479218
G.13q32.1..ERCC5.ING1.IRS2.TFDP1.	C11orf53	-0.75199	1.65455	5.99818e-05	7	86	Lung	0.048855
G.14q12..FOXA1.NKX2.1.PSMA6.	SLC38A2	-0.435739	1.68439	4.52191e-05	7	86	Lung	0.0410408
G.14q21.3..GNG2.SOS2.	ERBB2	-0.953316	2.48042	5.01293e-06	4	89	Lung	0.0124296
G.14q32.2..AKT1.HSP90AA1.PPP2R5C.	MIEN1	-0.453788	2.10464	1.48351e-05	5	88	Lung	0.0237646
L.14q23.1..1	LMNA	-1.00032	3.31986	1.76712e-07	3	90	Lung	0.00148988
L.14q23.1..1	SURF4	-0.801283	2.86928	4.3396e-06	3	90	Lung	0.0116192
L.15q14.	CD46	-0.741066	2.58193	2.94452e-05	3	90	Lung	0.0333752
L.15q14.	RAB21	-0.86268	2.72698	1.1355e-05	3	90	Lung	0.0202922
L.15q14.	TBC1D10B	-0.755137	2.55166	3.57914e-05	3	90	Lung	0.0368843
L.15q14.	RALY	0.926571	2.91686	3.12847e-06	3	90	Lung	0.00954576
L.15q14..B2M.BUB1B.MGA.TP53BP1.	ACSL4	-1.57173	5.85517	2.85741e-16	3	90	Lung	3.05155e-11
L.15q14..B2M.BUB1B.MGA.TP53BP1.	IKBKG	-1.16244	3.16125	5.58948e-07	3	90	Lung	0.00301857
L.15q14..B2M.BUB1B.MGA.TP53BP1.	IL10RB	-1.02621	3.66166	1.36733e-08	3	90	Lung	0.000219035
L.15q14..B2M.BUB1B.MGA.TP53BP1.	ISG15	-0.630251	2.80622	6.66757e-06	3	90	Lung	0.0144206
L.15q14..B2M.BUB1B.MGA.TP53BP1.	RAB21	-0.993555	3.26986	2.54733e-07	3	90	Lung	0.00194314
chr1.181451311.181452049.._HypMET	DUSP1	-0.323198	1.34566	3.54354e-05	12	81	Lung	0.0367407
chr1.181451311.181452049.._HypMET	E2F3	-0.817067	1.48852	5.89887e-06	12	81	Lung	0.0137948
chr1.181451311.181452049.._HypMET	SLC16A1	-0.414491	1.38235	2.25742e-05	12	81	Lung	0.0291628
chr1.181451311.181452049.._HypMET	SRD5A3	-0.290171	1.30484	5.80421e-05	12	81	Lung	0.0481753
chr1.181451311.181452049.._HypMET	WSB2	-0.320016	1.35746	3.06769e-05	12	81	Lung	0.0340081
chr12.104697348.104697984.EID3..TXNRD1._HypMET	SNAI2	-0.560864	2.56047	2.66343e-06	4	89	Lung	0.00836584
chr14.24803678.24804353.ADCY4..RIPK3._HypMET	MPI	0.242863	0.923224	6.28233e-05	31	62	Lung	0.049567
chr15.30685087.30685891.CHRFAM7A._HypMET	C11orf53	-0.585806	1.29502	3.81741e-05	13	80	Lung	0.0382196
chr15.30685087.30685891.CHRFAM7A._HypMET	POU2F3	-0.648743	1.6341	4.0168e-07	13	80	Lung	0.00238317
chr18.77905297.77905566.LOC100130522._HypMET	E2F3	-0.752143	1.34439	3.5989e-05	12	81	Lung	0.0368843
chr18.77905297.77905566.LOC100130522._HypMET	ZNF728	-0.376922	1.40597	1.68266e-05	12	81	Lung	0.0251522
chr19.37095680.37096589.ZNF529..ZNF382._HypMET	CDK4	-0.650894	0.930119	4.95008e-05	32	61	Lung	0.043331
chr19.58458686.58459219.ZNF256._HypMET	ARL4C	-0.728965	2.649	1.90214e-05	3	90	Lung	0.0266702
chr19.58458686.58459219.ZNF256._HypMET	SMAD7	-0.784378	2.55914	3.41114e-05	3	90	Lung	0.0359496
chr19.58458686.58459219.ZNF256._HypMET	SQSTM1	-0.58361	2.89463	3.64637e-06	3	90	Lung	0.0102477
chr20.42543097.42545137.TOX2._HypMET	BCL2	-0.203392	0.982448	3.60078e-05	28	65	Lung	0.0368843
chr21.47602431.47602740.C21orf56._HypMET	COLCA2	-0.612595	2.04813	2.38212e-05	5	88	Lung	0.0299354
chr21.47602431.47602740.C21orf56._HypMET	E2F3	-1.18139	2.13771	1.1208e-05	5	88	Lung	0.0202872
chr21.47602431.47602740.C21orf56._HypMET	NFIB	-0.871795	2.33012	2.0959e-06	5	88	Lung	0.00704527
chr3.139258152.139258731.RBP1._HypMET	DUSP1	-0.498258	2.18453	2.69884e-07	7	86	Lung	0.00201084
chr3.139258152.139258731.RBP1._HypMET	RELB	-0.238057	1.68543	4.47725e-05	7	86	Lung	0.0409837
chr3.139258152.139258731.RBP1._HypMET	NIT1	-0.35962	1.93698	3.70575e-06	7	86	Lung	0.010324
chr3.99594969.99595215.C3orf26..FILIP1L..MIR548G._HypMET	C11orf53	-0.757173	1.73448	1.31456e-06	10	83	Lung	0.00533117
chr3.99594969.99595215.C3orf26..FILIP1L..MIR548G._HypMET	E2F3	-0.809053	1.44432	4.05145e-05	10	83	Lung	0.0390967
chr3.99594969.99595215.C3orf26..FILIP1L..MIR548G._HypMET	POU2F3	-0.864256	2.34289	4.26603e-10	10	83	Lung	1.35677e-05
chr3.99594969.99595215.C3orf26..FILIP1L..MIR548G._HypMET	SEPHS2	-0.911903	1.57078	9.47558e-06	10	83	Lung	0.0180255
chr3.99594969.99595215.C3orf26..FILIP1L..MIR548G._HypMET	SLC16A1	-0.42753	1.41173	5.82506e-05	10	83	Lung	0.0482234
chr3.99594969.99595215.C3orf26..FILIP1L..MIR548G._HypMET	SLC20A1	-0.475611	1.52123	1.6879e-05	10	83	Lung	0.0251522
chr3.99594969.99595215.C3orf26..FILIP1L..MIR548G._HypMET	SLC30A9	-0.517202	1.48951	2.42935e-05	10	83	Lung	0.0299354
chr3.99594969.99595215.C3orf26..FILIP1L..MIR548G._HypMET	THAP3	-0.263514	1.60114	6.61931e-06	10	83	Lung	0.0144206
chr3.99594969.99595215.C3orf26..FILIP1L..MIR548G._HypMET	ZNF728	-0.382902	1.4094	5.97744e-05	10	83	Lung	0.048855
chr4.102711829.102712199.BANK1._HypMET	CDK6	-0.759228	1.47609	2.83062e-05	10	83	Lung	0.0326269
chr4.102711829.102712199.BANK1._HypMET	FECH	-0.571624	1.41704	5.49262e-05	10	83	Lung	0.046431
chr4.102711829.102712199.BANK1._HypMET	SOX2	-0.892305	1.55301	1.16684e-05	10	83	Lung	0.0203779
chr4.102711829.102712199.BANK1._HypMET	TP63	-0.582578	1.87164	2.33902e-07	10	83	Lung	0.00187345
chr5.125930601.125931049.ALDH7A1._HypMET	SLC25A28	-0.705681	1.95642	1.1873e-05	6	87	Lung	0.0203779
chr6.26250436.26250827.HIST1H2BH..HIST1H3F._HypMET	UXS1	-0.679287	1.18649	2.05769e-06	25	68	Lung	0.00701325
chr6.27858166.27858564.._HypMET	SOX2	-0.965343	1.67202	1.84716e-05	8	85	Lung	0.026302
chr7.27195601.27196567.HOXA7._HypMET	TP63	-0.42035	1.28456	2.62151e-05	14	79	Lung	0.0312225
chr8.67344497.67344989.RRS1._HypMET	C15orf41	-0.505931	1.27455	2.98918e-05	14	79	Lung	0.0333752
chr8.67344497.67344989.RRS1._HypMET	E2F3	-0.745288	1.34865	1.11608e-05	14	79	Lung	0.0202872
chr8.67344497.67344989.RRS1._HypMET	POU2F3	-0.586924	1.44793	2.84665e-06	14	79	Lung	0.00885452
chr8.67344497.67344989.RRS1._HypMET	SEPHS2	-0.74475	1.26593	3.34545e-05	14	79	Lung	0.0354908
chr8.67344497.67344989.RRS1._HypMET	SLC16A1	-0.457931	1.59689	3.35464e-07	14	79	Lung	0.0021934
chr8.67344497.67344989.RRS1._HypMET	SLC30A9	-0.495342	1.46236	2.32434e-06	14	79	Lung	0.00759873
chr8.67344497.67344989.RRS1._HypMET	ZNF728	-0.335312	1.23687	4.87417e-05	14	79	Lung	0.0430192
chr14.24803678.24804353.ADCY4..RIPK3._HypMET	TP73	0.748705	4.09133	5.3126e-07	24	3	Pancreas	0.0433859
BRAF_mut	BRAF	-1.52579	6.93153	1.14856e-14	3	41	Central Nervous System	2.38103e-09
RB1_mut	E2F3	-0.904302	2.38355	8.14822e-07	7	37	Central Nervous System	0.0187686
STAG2_mut	STAG1	-1.4494	4.29922	2.01996e-11	5	39	Central Nervous System	2.09375e-06
TP53_mut	MDM2	0.904651	1.61811	5.09256e-06	27	17	Central Nervous System	0.0374729
TP53_mut	TP53	-0.966215	1.90962	2.27823e-07	27	17	Central Nervous System	0.010416
L.11p15.4.	OTX2	-0.903578	3.20429	3.31274e-06	3	41	Central Nervous System	0.0294986
L.11p15.4..1	OTX2	-0.903578	3.20429	3.31274e-06	3	41	Central Nervous System	0.0294986
G.8q22.2..PABPC1.UBR5.	EIF2AK4	-0.957276	3.10668	5.65375e-06	3	41	Central Nervous System	0.0390686
L.16p13.3..2	C7orf25	-0.439675	3.22751	2.9162e-06	3	41	Central Nervous System	0.0294986
L.16q12.1..CHD9.CNOT1.CYLD.MMP2.NUP93.	NMNAT1	-0.699077	2.44586	6.55433e-06	5	39	Central Nervous System	0.0438307
L.9p13.3..FANCG.PAX5.	HSD17B12	-0.986197	2.80461	3.41508e-06	4	40	Central Nervous System	0.0294986
G.1q22.	DHRS1	1.03403	3.12362	5.1537e-06	3	41	Central Nervous System	0.0374729
G.1q23.2..SDHC.	DHRS1	1.03403	3.12362	5.1537e-06	3	41	Central Nervous System	0.0374729
G.1q42.13..ARID4B.FH.	DHRS1	1.03403	3.12362	5.1537e-06	3	41	Central Nervous System	0.0374729
L.1p36.32..RPL22.	KLHDC3	-0.330073	2.47834	5.24208e-06	5	39	Central Nervous System	0.0374729
L.17p13.2.	OTX2	-0.903578	3.20429	3.31274e-06	3	41	Central Nervous System	0.0294986
L.17p13.2..1	OTX2	-0.903578	3.20429	3.31274e-06	3	41	Central Nervous System	0.0294986
L.17p13.1.	OTX2	-0.903578	3.20429	3.31274e-06	3	41	Central Nervous System	0.0294986
L.17p13.1..1	OTX2	-0.903578	3.20429	3.31274e-06	3	41	Central Nervous System	0.0294986
L.17p12..MAP2K4.	OTX2	-0.903578	3.20429	3.31274e-06	3	41	Central Nervous System	0.0294986
L.17p11.2.	OTX2	-0.903578	3.20429	3.31274e-06	3	41	Central Nervous System	0.0294986
L.17p11.2..1	OTX2	-0.903578	3.20429	3.31274e-06	3	41	Central Nervous System	0.0294986
chr1.180881316.180882592.KIAA1614._HypMET	LIFR	-0.815314	3.67129	2.51222e-07	3	41	Central Nervous System	0.010416
chr14.24803678.24804353.ADCY4..RIPK3._HypMET	NFIB	-0.875664	3.48579	7.01711e-07	3	41	Central Nervous System	0.0181836
chr14.24803678.24804353.ADCY4..RIPK3._HypMET	OTX2	-0.908288	3.23255	2.83647e-06	3	41	Central Nervous System	0.0294986
chr16.56659107.56659660.MT1E._HypMET	NFIB	-0.875664	3.48579	7.01711e-07	3	41	Central Nervous System	0.0181836
chr16.56659107.56659660.MT1E._HypMET	OTX2	-0.908288	3.23255	2.83647e-06	3	41	Central Nervous System	0.0294986
chr17.27503598.27504014.MYO18A._HypMET	ISG15	-1.08556	3.35181	1.47105e-06	3	41	Central Nervous System	0.0294986
chr17.27503598.27504014.MYO18A._HypMET	USP18	-1.37446	3.74003	1.71648e-07	3	41	Central Nervous System	0.010416
chr20.42543097.42545137.TOX2._HypMET	NFIB	-0.875664	3.48579	7.01711e-07	3	41	Central Nervous System	0.0181836
chr20.42543097.42545137.TOX2._HypMET	OTX2	-0.908288	3.23255	2.83647e-06	3	41	Central Nervous System	0.0294986
NOTCH1_mut	VSTM2L	0.857432	3.83852	2.89918e-07	3	33	Head and Neck	0.0244353
L.9p13.3..FANCG.PAX5.	PIK3CB	-0.616576	4.41746	1.73566e-08	3	33	Head and Neck	0.00292576
PIK3CA_mut	PIK3CA	-1.74294	3.70126	1.05925e-11	12	22	Breast	1.92972e-06
PIK3CA_mut	RUNX1T1	-0.21576	1.96476	4.98905e-06	12	22	Breast	0.0478366
G.10p15.3..GATA3.KLF6.LARP4B.VIM.	BCL6	-1.00819	3.40225	3.20525e-06	3	31	Breast	0.0345411
L.11p12..EXT2.	ITPRIPL1	0.83399	3.46499	2.37064e-06	3	31	Breast	0.0325859
L.8q24.3..1	CUL4B	-0.710301	3.50272	1.9777e-06	3	31	Breast	0.0312031
G.16q12.2..MMP2.	UAP1	-1.14929	4.58968	1.19955e-08	3	31	Breast	0.00109265
G.6p12.3..MCM3.	GAB1	-0.764892	4.32053	4.13132e-08	3	31	Breast	0.00250878
L.3p21.1..CACNA1D.WNT5A.	ITPRIPL1	0.862228	3.71603	7.12098e-07	3	31	Breast	0.0162161
L.1p36.32..RPL22.	GTSE1	-0.840068	3.87192	3.39099e-07	3	31	Breast	0.0102961
L.1p32.3..CDKN2C.FAF1.	ITPRIPL1	0.820381	3.35321	4.05831e-06	3	31	Breast	0.0410741
L.1p31.1.	ITPRIPL1	0.832632	3.45359	2.50416e-06	3	31	Breast	0.0325859
G.17q12..CDK12.ERBB2.MED24.	ERBB2	-1.39354	2.71623	6.44368e-08	9	25	Breast	0.00293474
G.17q12..CDK12.ERBB2.MED24.	MIEN1	-0.502492	2.25459	1.93874e-06	9	25	Breast	0.0312031
G.17q22..CLTC.PPM1D.	FOXA1	-2.54381	3.04723	1.17968e-07	6	28	Breast	0.00429822
G.17q25.1.	NMNAT1	-1.47826	3.77531	5.36759e-07	3	31	Breast	0.0139694
L.17p11.2.	ITPRIPL1	0.837496	3.4947	2.05534e-06	3	31	Breast	0.0312031
L.17p11.2..1	ITPRIPL1	0.837496	3.4947	2.05534e-06	3	31	Breast	0.0312031
L.Xq28.	TGM1	0.872941	2.73379	3.03548e-06	5	29	Breast	0.0345411
L.13q14.2..RB1.	E2F3	-0.827907	2.7238	3.22321e-06	5	29	Breast	0.0345411
L.7q31.31..POT1.	NUP37	-1.05699	4.52134	1.02296e-06	3	17	Stomach	0.0385573
chr1.57110663.57111337.PRKAA2._HypMET	YAP1	-0.894301	3.64788	3.62933e-07	7	13	Stomach	0.0205195
chr19.18118741.18119553.ARRDC2._HypMET	CCNE1	1.61117	5.18821	2.78024e-08	16	4	Stomach	0.00314379
G.19q11..CCNE1.	SMCHD1	-0.481458	3.45998	4.28191e-06	3	27	Esophagus	0.0419787
L.11p15.5..HRAS.IRF7.	PDGFRA	-0.831363	3.3368	7.42115e-06	3	27	Esophagus	0.0457331
L.11p15.4.	PDGFRA	-0.831363	3.3368	7.42115e-06	3	27	Esophagus	0.0457331
G.8q21.12.	XBP1	-0.443239	3.43165	4.85837e-06	3	27	Esophagus	0.0436609
L.16q22.2..ZFHX3.	LPGAT1	0.69563	3.10535	3.29679e-06	4	26	Esophagus	0.0395032
L.4p15.2.	PHLDB1	0.748201	3.3305	7.63342e-06	3	27	Esophagus	0.0457331
G.3q26.33..SOX2.	UBE2Z	0.339949	2.06456	6.35743e-06	12	18	Esophagus	0.0457061
G.17q12.	BUD31	-1.72114	3.47229	4.05334e-06	3	27	Esophagus	0.0419787
G.17q12.	CFLAR	-1.77914	3.72682	1.31251e-06	3	27	Esophagus	0.0202203
G.17q12.	JUP	-2.15447	5.10404	4.01564e-09	3	27	Esophagus	0.00014435
G.17q12.	VPS4B	-1.36667	5.21092	2.63105e-09	3	27	Esophagus	0.000141868
G.17q12.	PSMB5	2.19686	5.73538	3.50551e-10	3	27	Esophagus	3.78038e-05
G.17q12..CDK12.ERBB2.MED24.	ERBB2	-1.81141	3.28278	2.76948e-08	7	23	Esophagus	0.000746659
G.17q12..CDK12.ERBB2.MED24.	MIEN1	-1.17521	2.59781	1.74305e-06	7	23	Esophagus	0.0234965
G.20q13.13.	TCF7L2	-1.16811	3.48531	4.95694e-07	4	26	Esophagus	0.00890937
G.20q13.13.	ZMYND8	-0.920321	2.9814	6.16534e-06	4	26	Esophagus	0.0457061
G.20q13.2..ARFGAP1.GNAS.	TCF7L2	-1.16811	3.48531	4.95694e-07	4	26	Esophagus	0.00890937
G.20q13.2..ARFGAP1.GNAS.	ZMYND8	-0.920321	2.9814	6.16534e-06	4	26	Esophagus	0.0457061

## Sheet: ComBat QN PC1 PC2
CRISPRcleanR										CCR-JACKS										CERES
CFE	GENE	delta	effect_size	p-value	no. positive	no. negative	tissue	FDR		CFE	GENE	delta	effect_size	p-value	no. positive	no. negative	tissue	FDR		CFE	GENE	delta	effect_size	p-value	no. positive	no. negative	tissue	FDR
[truncated: 683 more rows]
